# Supplementary material for: Crystal structures of 3-chloro-2-nitro­benzoic acid with quinoline derivatives: 3-chloro-2-nitro­benzoic acid–5-nitro­quinoline (1/1), 3-chloro-2-nitro­benzoic acid–6-nitro­quinoline (1/1) and 8-hy­droxy­quinolinium 3-chloro-2-nitro­benzoate
Source: Acta Crystallogr E Crystallogr Commun. 2019 Sep 27;75(Pt 10):1552–7. doi: 10.1107/S2056989019012799 (PMC6775735; doi:10.1107/S2056989019012799)
Supplement: Supplementary file 1 [file e-75-01552-sup1.cif]

##############################################################################
#                                                                            #
# This CIF contains the data in a paper accepted for publication in          #
# Acta Crystallographica Section E. It conforms to the requirements of       #
# Notes for Authors for Acta Crystallographica Section E, and has been       #
# peer reviewed under the auspices of the IUCr Commission on Journals.       #
#                                                                            #
# Full details of the Crystallographic Information File format               #
# are given in the paper "The Crystallographic Information File (CIF):       #
# a New Standard Archive File for Crystallography" by S. R. Hall, F. H.      #
# Allen and I. D. Brown [Acta Cryst. (1991), A47, 655-685].                  #
#                                                                            #
# The current version of the core CIF dictionary is obtainable from          #
# ftp://ftp.iucr.org/pub/cif_core.dic.                                       #
#                                                                            #
# Software is freely available for graphical display of the structure(s)     #
# in this CIF. For information consult the CIF software page                 #
# http://www.iucr.org/resources/cif/software.                                #
#                                                                            #
# This file may be used for bona fide research purposes within the           #
# scientific community so long as proper attribution is given to the journal # 
# article from which it was obtained.                                        #
#                                                                            #
##############################################################################
data_global
_audit_creation_method     'by CrystalStructure 4.3'
_journal_date_recd_electronic     2019-09-10
_journal_date_accepted     2019-09-14
_journal_name_full     'Acta Crystallographica, Section E'
_journal_year     2019
_journal_volume     75
_journal_issue     10
_journal_page_first     1552
_journal_page_last     1557
_journal_paper_category     GO
_journal_paper_doi     10.1107/S2056989019012799
_journal_coeditor_code     LH5922
_publ_contact_author_name     ' Prof. Hiroyuki Ishida'
_publ_contact_author_address
;
Department of Chemistry
Faculty of Science
Okayama University
Okayama 700-8530
Japan
;
_publ_contact_author_email     ' ishidah@cc.okayama-u.ac.jp '
_publ_contact_author_fax     ' 81-86-251-7832'
_publ_contact_author_phone     ' 81-86-251-7832'
_publ_section_title
;
Crystal structures of 3-chloro-2-nitrobenzoic acid with quinoline derivatives:
3-chloro-2-nitrobenzoic acid--5-nitroquinoline (1/1), 3-chloro-2-nitrobenzoic
acid--6-nitroquinoline (1/1) and 8-hydroxyquinolinium
3-chloro-2-nitrobenzoate
;
loop_
    _publ_author_name
    _publ_author_address
    'Gotoh, Kazuma'
;
Department of Chemistry
Faculty of Science
Okayama University
Okayama 700-8530
Japan
;
    'Ishida, Hiroyuki'
;
Department of Chemistry
Faculty of Science
Okayama University
Okayama 700-8530
Japan
;
_publ_section_synopsis
;
The structures of the two isomeric hydrogen-bonded 1:1 co-crystals of
3-chloro-2-nitrobenzoic acid with 5-nitroquinoline and 6-nitroquinoline, and
the 1:1 salt of 3-chloro-2-nitrobenzoic acid with 8-hydroxyqunoline have been
determined at 190 K. In each crystal, the acid and base molecules are linked
by a short O---H...N or N---H...O hydrogen bond.
;
data_I
_chemical_name_systematic
;
3-Chloro-2-nitrobenzoic acid--5-nitroquinoline (1/1)
;
_chemical_formula_moiety     'C7 H4 Cl N O4, C9 H6 N2 O2 '
_chemical_formula_sum     'C16 H10 Cl N3 O6'
_chemical_formula_weight     375.72
_chemical_melting_point     ?
_space_group_crystal_system     monoclinic
_space_group_name_H-M_alt     'C 2/c'
_space_group_name_Hall     '-C 2yc'
loop_
    _space_group_symop_operation_xyz
    'x, y, z'
    '-x, y, -z+1/2'
    'x+1/2, y+1/2, z'
    '-x+1/2, y+1/2, -z+1/2'
    '-x, -y, -z'
    'x, -y, z-1/2'
    '-x+1/2, -y+1/2, -z'
    'x+1/2, -y+1/2, z-1/2'
_cell_length_a     20.5876(4)
_cell_length_b     7.6889(3)
_cell_length_c     20.4312(4)
_cell_angle_alpha     90.0000
_cell_angle_beta     104.5338(7)
_cell_angle_gamma     90.0000
_cell_volume     3130.70(16)
_cell_formula_units_Z     8
_cell_measurement_reflns_used     25710
_cell_measurement_theta_min     3.09
_cell_measurement_theta_max     30.10
_cell_measurement_temperature     190.0(10)
_exptl_crystal_description     block
_exptl_crystal_colour     colorless
_exptl_crystal_size_max     0.450
_exptl_crystal_size_mid     0.400
_exptl_crystal_size_min     0.300
_exptl_crystal_density_diffrn     1.594
_exptl_crystal_density_meas     ?
_exptl_crystal_density_method     'not measured'
_exptl_crystal_F_000     1536.00
_exptl_absorpt_coefficient_mu     0.286
_exptl_absorpt_correction_type     numerical
_exptl_absorpt_process_details
;
(<i>NUMABS</i>; Higashi, 1999)
;
_exptl_absorpt_correction_T_min     0.837
_exptl_absorpt_correction_T_max     0.918
_diffrn_ambient_temperature     190(2)
_diffrn_radiation_type     'Mo K\a'
_diffrn_radiation_wavelength     0.71075
_diffrn_measurement_device_type     'Rigaku R-AXIS RAPIDII'
_diffrn_measurement_method     \w
_diffrn_detector_area_resol_mean     10.000
_diffrn_reflns_number     30107
_diffrn_reflns_av_R_equivalents     0.0219
_diffrn_reflns_av_unetI/netI     0.0119
_diffrn_reflns_theta_min     3.107
_diffrn_reflns_theta_max     29.982
_diffrn_reflns_theta_full     25.242
_diffrn_measured_fraction_theta_max     0.998
_diffrn_measured_fraction_theta_full     0.998
_diffrn_reflns_limit_h_min     -26
_diffrn_reflns_limit_h_max     28
_diffrn_reflns_limit_k_min     -10
_diffrn_reflns_limit_k_max     10
_diffrn_reflns_limit_l_min     -28
_diffrn_reflns_limit_l_max     28
_diffrn_standards_number     0
_diffrn_standards_interval_count     .
_diffrn_standards_decay_%     ?
_reflns_number_total     4549
_reflns_number_gt     4077
_reflns_threshold_expression     'I > 2\s(I)'
_refine_ls_structure_factor_coef     Fsqd
_refine_ls_matrix_type     full
_refine_ls_R_factor_all     0.0407
_refine_ls_R_factor_gt     0.0368
_refine_ls_wR_factor_gt     0.0994
_refine_ls_wR_factor_ref     0.1036
_refine_ls_goodness_of_fit_ref     1.046
_refine_ls_restrained_S_all     1.046
_refine_ls_number_reflns     4549
_refine_ls_number_parameters     239
_refine_ls_number_restraints     0
_refine_ls_hydrogen_treatment     mixed
_refine_ls_weighting_scheme     calc
_refine_ls_weighting_details
            'w = 1/[\s^2^(Fo^2^)+(0.0636P)^2^+1.2587P] where P=(Fo^2^+2Fc^2^)/3'
_atom_sites_solution_hydrogens     mixed
_atom_sites_solution_primary     direct
_atom_sites_solution_secondary     difmap
_refine_ls_shift/su_max     0.001
_refine_ls_shift/su_mean     0.000
_refine_diff_density_max     0.297
_refine_diff_density_min     -0.347
_refine_ls_extinction_method     none
_refine_ls_extinction_coef     ?
loop_
    _atom_type_symbol
    _atom_type_description
    _atom_type_scat_dispersion_real
    _atom_type_scat_dispersion_imag
    _atom_type_scat_source
    'C' 'C' 0.0033 0.0016
                         'International Tables Vol C Tables 4.2.6.8 and 6.1.1.4'
    'H' 'H' 0.0000 0.0000
                         'International Tables Vol C Tables 4.2.6.8 and 6.1.1.4'
    'O' 'O' 0.0106 0.0060
                         'International Tables Vol C Tables 4.2.6.8 and 6.1.1.4'
    'N' 'N' 0.0061 0.0033
                         'International Tables Vol C Tables 4.2.6.8 and 6.1.1.4'
    'Cl' 'Cl' 0.1484 0.1585
                         'International Tables Vol C Tables 4.2.6.8 and 6.1.1.4'
_computing_data_collection
;
RAPID-AUTO (Rigaku, 2006)
;
_computing_cell_refinement
;
RAPID-AUTO (Rigaku, 2006)
;
_computing_data_reduction
;
RAPID-AUTO (Rigaku, 2006)
;
_computing_structure_solution
;
<i>SHELXT2018/2</i> (Sheldrick, 2015<i>a</i>)
;
_computing_structure_refinement
;
<i>SHELXL2018/3</i> (Sheldrick, 2015<i>b</i>)
;
_computing_molecular_graphics
;
<i>ORTEP-3 for Windows</i> (Farrugia, 2012) and
Mercury (Macrae <i>et al</i>., 2006)
;
_computing_publication_material
;
CrystalStructure (Rigaku, 2018) and PLATON (Spek, 2015)
;
loop_
    _atom_site_type_symbol
    _atom_site_label
    _atom_site_fract_x
    _atom_site_fract_y
    _atom_site_fract_z
    _atom_site_U_iso_or_equiv
    _atom_site_adp_type
    _atom_site_calc_flag
    _atom_site_occupancy
    _atom_site_disorder_assembly
    _atom_site_disorder_group
    Cl Cl1 0.03434(2) 0.24994(4) 0.50043(2) 0.03753(9) Uani d 1 . .
    O O1 0.34832(4) 0.34621(10) 0.61778(4) 0.03292(17) Uani d 1 . .
    O O2 0.27238(4) 0.55880(10) 0.60848(5) 0.03766(19) Uani d 1 . .
    O O3 0.14558(5) 0.57618(11) 0.50150(4) 0.0412(2) Uani d 1 . .
    O O4 0.12329(5) 0.55420(11) 0.59855(5) 0.0414(2) Uani d 1 . .
    O O5 0.64633(4) 0.97971(11) 0.75715(4) 0.03764(19) Uani d 1 . .
    O O6 0.72372(4) 0.82403(14) 0.73078(5) 0.0472(2) Uani d 1 . .
    N N1 0.14396(4) 0.49673(11) 0.55218(5) 0.02666(17) Uani d 1 . .
    N N2 0.43699(4) 0.60692(11) 0.64264(4) 0.02613(17) Uani d 1 . .
    N N3 0.66566(4) 0.84775(12) 0.73417(4) 0.02984(18) Uani d 1 . .
    C C1 0.23369(5) 0.26976(12) 0.58259(5) 0.02307(18) Uani d 1 . .
    C C2 0.16614(4) 0.31430(12) 0.55708(5) 0.02215(17) Uani d 1 . .
    C C3 0.11699(5) 0.18860(13) 0.53478(5) 0.02620(19) Uani d 1 . .
    C C4 0.13470(5) 0.01433(14) 0.53907(6) 0.0320(2) Uani d 1 . .
    H H4 0.101547 -0.072633 0.523966 0.038 Uiso calc 1 . .
    C C5 0.20130(6) -0.03225(14) 0.56561(6) 0.0344(2) Uani d 1 . .
    H H5 0.213441 -0.151718 0.569282 0.041 Uiso calc 1 . .
    C C6 0.25043(5) 0.09415(13) 0.58689(6) 0.0296(2) Uani d 1 . .
    H H6 0.295828 0.060186 0.604524 0.035 Uiso calc 1 . .
    C C7 0.28632(5) 0.40747(12) 0.60433(5) 0.02479(18) Uani d 1 . .
    C C8 0.41075(5) 0.76300(13) 0.63187(5) 0.0281(2) Uani d 1 . .
    H H8 0.363528 0.772862 0.614770 0.034 Uiso calc 1 . .
    C C9 0.44900(5) 0.91633(13) 0.64438(5) 0.0290(2) Uani d 1 . .
    H H9 0.427911 1.026448 0.634382 0.035 Uiso calc 1 . .
    C C10 0.51692(5) 0.90588(12) 0.67109(5) 0.02615(19) Uani d 1 . .
    H H10 0.543243 1.008630 0.680454 0.031 Uiso calc 1 . .
    C C11 0.54753(5) 0.74008(11) 0.68461(5) 0.02182(17) Uani d 1 . .
    C C12 0.61745(5) 0.70585(13) 0.71097(5) 0.02475(18) Uani d 1 . .
    C C13 0.64371(5) 0.54231(14) 0.71854(6) 0.0311(2) Uani d 1 . .
    H H13 0.690681 0.525741 0.735325 0.037 Uiso calc 1 . .
    C C14 0.60078(6) 0.39830(14) 0.70133(6) 0.0356(2) Uani d 1 . .
    H H14 0.618748 0.283873 0.706670 0.043 Uiso calc 1 . .
    C C15 0.53282(6) 0.42258(13) 0.67677(6) 0.0313(2) Uani d 1 . .
    H H15 0.504064 0.324562 0.665699 0.038 Uiso calc 1 . .
    C C16 0.50536(5) 0.59203(12) 0.66783(5) 0.02310(18) Uani d 1 . .
    H H1 0.3780(11) 0.430(3) 0.6264(10) 0.073(6) Uiso d 1 . .
loop_
    _atom_site_aniso_label
    _atom_site_aniso_U_11
    _atom_site_aniso_U_22
    _atom_site_aniso_U_33
    _atom_site_aniso_U_12
    _atom_site_aniso_U_13
    _atom_site_aniso_U_23
    Cl1 0.02113(13) 0.03817(16) 0.04799(17) -0.00501(9) -0.00126(11)
                                                                    -0.00276(10)
    O1 0.0197(3) 0.0265(4) 0.0495(5) -0.0024(3) 0.0029(3) -0.0014(3)
    O2 0.0245(4) 0.0230(3) 0.0615(5) -0.0035(3) 0.0033(3) -0.0040(3)
    O3 0.0537(5) 0.0289(4) 0.0359(4) 0.0016(3) 0.0018(4) 0.0084(3)
    O4 0.0421(5) 0.0322(4) 0.0559(5) 0.0007(3) 0.0237(4) -0.0094(4)
    O5 0.0346(4) 0.0320(4) 0.0431(4) -0.0071(3) 0.0037(3) -0.0078(3)
    O6 0.0214(4) 0.0566(6) 0.0631(6) -0.0097(4) 0.0097(4) -0.0088(5)
    N1 0.0211(4) 0.0221(4) 0.0344(4) -0.0018(3) 0.0025(3) -0.0014(3)
    N2 0.0195(4) 0.0268(4) 0.0299(4) -0.0039(3) 0.0020(3) 0.0007(3)
    N3 0.0221(4) 0.0337(4) 0.0314(4) -0.0067(3) 0.0022(3) -0.0007(3)
    C1 0.0209(4) 0.0210(4) 0.0265(4) -0.0031(3) 0.0044(3) -0.0008(3)
    C2 0.0215(4) 0.0196(4) 0.0248(4) -0.0018(3) 0.0047(3) -0.0002(3)
    C3 0.0216(4) 0.0260(4) 0.0294(4) -0.0046(3) 0.0036(3) -0.0019(3)
    C4 0.0300(5) 0.0237(5) 0.0405(5) -0.0075(4) 0.0057(4) -0.0040(4)
    C5 0.0341(5) 0.0196(4) 0.0477(6) -0.0026(4) 0.0068(5) -0.0018(4)
    C6 0.0259(4) 0.0221(4) 0.0391(5) 0.0000(3) 0.0050(4) -0.0001(4)
    C7 0.0200(4) 0.0239(4) 0.0290(4) -0.0032(3) 0.0035(3) 0.0002(3)
    C8 0.0197(4) 0.0304(5) 0.0321(5) -0.0014(3) 0.0025(4) 0.0042(4)
    C9 0.0245(4) 0.0241(4) 0.0369(5) 0.0014(3) 0.0053(4) 0.0051(4)
    C10 0.0230(4) 0.0216(4) 0.0332(5) -0.0019(3) 0.0059(4) 0.0017(3)
    C11 0.0186(4) 0.0219(4) 0.0243(4) -0.0020(3) 0.0042(3) -0.0004(3)
    C12 0.0187(4) 0.0275(4) 0.0267(4) -0.0030(3) 0.0032(3) -0.0015(3)
    C13 0.0223(4) 0.0319(5) 0.0368(5) 0.0049(4) 0.0032(4) 0.0004(4)
    C14 0.0325(5) 0.0246(5) 0.0470(6) 0.0061(4) 0.0047(5) -0.0010(4)
    C15 0.0287(5) 0.0218(4) 0.0409(5) -0.0016(3) 0.0038(4) -0.0022(4)
    C16 0.0203(4) 0.0220(4) 0.0259(4) -0.0027(3) 0.0037(3) -0.0007(3)
_geom_special_details
;
 All esds (except the esd in the dihedral angle between two l.s. planes)
 are estimated using the full covariance matrix.  The cell esds are taken
 into account individually in the estimation of esds in distances, angles
 and torsion angles; correlations between esds in cell parameters are only
 used when they are defined by crystal symmetry.  An approximate (isotropic)
 treatment of cell esds is used for estimating esds involving l.s. planes.
;
loop_
    _geom_bond_atom_site_label_1
    _geom_bond_atom_site_label_2
    _geom_bond_site_symmetry_2
    _geom_bond_distance
    _geom_bond_publ_flag
    Cl1 C3 . 1.7352(10) ?
    O1 C7 . 1.3231(12) ?
    O1 H1 . 0.88(2) ?
    O2 C7 . 1.2065(13) ?
    O3 N1 . 1.2099(12) ?
    O4 N1 . 1.2150(12) ?
    O5 N3 . 1.2256(13) ?
    O6 N3 . 1.2282(12) ?
    N1 C2 . 1.4708(12) ?
    N2 C8 . 1.3118(13) ?
    N2 C16 . 1.3768(12) ?
    N3 C12 . 1.4711(13) ?
    C1 C6 . 1.3909(13) ?
    C1 C2 . 1.3997(13) ?
    C1 C7 . 1.5002(13) ?
    C2 C3 . 1.3909(12) ?
    C3 C4 . 1.3857(14) ?
    C4 C5 . 1.3889(16) ?
    C4 H4 . 0.9500 ?
    C5 C6 . 1.3913(14) ?
    C5 H5 . 0.9500 ?
    C6 H6 . 0.9500 ?
    C8 C9 . 1.4051(14) ?
    C8 H8 . 0.9500 ?
    C9 C10 . 1.3699(13) ?
    C9 H9 . 0.9500 ?
    C10 C11 . 1.4182(13) ?
    C10 H10 . 0.9500 ?
    C11 C16 . 1.4205(12) ?
    C11 C12 . 1.4290(13) ?
    C12 C13 . 1.3621(14) ?
    C13 C14 . 1.4053(16) ?
    C13 H13 . 0.9500 ?
    C14 C15 . 1.3755(16) ?
    C14 H14 . 0.9500 ?
    C15 C16 . 1.4138(13) ?
    C15 H15 . 0.9500 ?
loop_
    _geom_angle_atom_site_label_1
    _geom_angle_atom_site_label_2
    _geom_angle_atom_site_label_3
    _geom_angle_site_symmetry_1
    _geom_angle_site_symmetry_3
    _geom_angle
    _geom_angle_publ_flag
    C7 O1 H1 . . 111.7(14) ?
    O3 N1 O4 . . 125.03(10) ?
    O3 N1 C2 . . 117.71(9) ?
    O4 N1 C2 . . 117.21(9) ?
    C8 N2 C16 . . 118.56(8) ?
    O5 N3 O6 . . 123.97(9) ?
    O5 N3 C12 . . 118.67(8) ?
    O6 N3 C12 . . 117.33(9) ?
    C6 C1 C2 . . 117.92(8) ?
    C6 C1 C7 . . 121.16(9) ?
    C2 C1 C7 . . 120.92(8) ?
    C3 C2 C1 . . 121.68(9) ?
    C3 C2 N1 . . 116.90(8) ?
    C1 C2 N1 . . 121.41(8) ?
    C4 C3 C2 . . 119.53(9) ?
    C4 C3 Cl1 . . 120.28(7) ?
    C2 C3 Cl1 . . 120.18(8) ?
    C3 C4 C5 . . 119.50(9) ?
    C3 C4 H4 . . 120.3 ?
    C5 C4 H4 . . 120.3 ?
    C4 C5 C6 . . 120.72(10) ?
    C4 C5 H5 . . 119.6 ?
    C6 C5 H5 . . 119.6 ?
    C1 C6 C5 . . 120.61(10) ?
    C1 C6 H6 . . 119.7 ?
    C5 C6 H6 . . 119.7 ?
    O2 C7 O1 . . 124.25(9) ?
    O2 C7 C1 . . 122.32(9) ?
    O1 C7 C1 . . 113.43(8) ?
    N2 C8 C9 . . 123.28(9) ?
    N2 C8 H8 . . 118.4 ?
    C9 C8 H8 . . 118.4 ?
    C10 C9 C8 . . 119.51(9) ?
    C10 C9 H9 . . 120.2 ?
    C8 C9 H9 . . 120.2 ?
    C9 C10 C11 . . 119.32(9) ?
    C9 C10 H10 . . 120.3 ?
    C11 C10 H10 . . 120.3 ?
    C10 C11 C16 . . 117.28(8) ?
    C10 C11 C12 . . 126.54(8) ?
    C16 C11 C12 . . 116.12(8) ?
    C13 C12 C11 . . 123.12(9) ?
    C13 C12 N3 . . 115.57(9) ?
    C11 C12 N3 . . 121.28(9) ?
    C12 C13 C14 . . 119.48(9) ?
    C12 C13 H13 . . 120.3 ?
    C14 C13 H13 . . 120.3 ?
    C15 C14 C13 . . 120.17(10) ?
    C15 C14 H14 . . 119.9 ?
    C13 C14 H14 . . 119.9 ?
    C14 C15 C16 . . 120.63(9) ?
    C14 C15 H15 . . 119.7 ?
    C16 C15 H15 . . 119.7 ?
    N2 C16 C15 . . 117.59(8) ?
    N2 C16 C11 . . 121.96(8) ?
    C15 C16 C11 . . 120.46(9) ?
loop_
    _geom_torsion_atom_site_label_1
    _geom_torsion_atom_site_label_2
    _geom_torsion_atom_site_label_3
    _geom_torsion_atom_site_label_4
    _geom_torsion_site_symmetry_1
    _geom_torsion_site_symmetry_2
    _geom_torsion_site_symmetry_3
    _geom_torsion_site_symmetry_4
    _geom_torsion
    _geom_torsion_publ_flag
    C6 C1 C2 C3 . . . . -1.77(14) ?
    C7 C1 C2 C3 . . . . 178.02(9) ?
    C6 C1 C2 N1 . . . . 178.69(9) ?
    C7 C1 C2 N1 . . . . -1.53(14) ?
    O3 N1 C2 C3 . . . . -92.47(11) ?
    O4 N1 C2 C3 . . . . 85.14(11) ?
    O3 N1 C2 C1 . . . . 87.09(12) ?
    O4 N1 C2 C1 . . . . -95.29(11) ?
    C1 C2 C3 C4 . . . . 1.39(15) ?
    N1 C2 C3 C4 . . . . -179.05(9) ?
    C1 C2 C3 Cl1 . . . . -177.45(7) ?
    N1 C2 C3 Cl1 . . . . 2.11(12) ?
    C2 C3 C4 C5 . . . . 0.03(16) ?
    Cl1 C3 C4 C5 . . . . 178.87(9) ?
    C3 C4 C5 C6 . . . . -1.02(18) ?
    C2 C1 C6 C5 . . . . 0.76(16) ?
    C7 C1 C6 C5 . . . . -179.03(10) ?
    C4 C5 C6 C1 . . . . 0.62(18) ?
    C6 C1 C7 O2 . . . . -171.24(11) ?
    C2 C1 C7 O2 . . . . 8.99(15) ?
    C6 C1 C7 O1 . . . . 9.12(14) ?
    C2 C1 C7 O1 . . . . -170.66(9) ?
    C16 N2 C8 C9 . . . . 0.41(16) ?
    N2 C8 C9 C10 . . . . -2.09(17) ?
    C8 C9 C10 C11 . . . . 1.01(15) ?
    C9 C10 C11 C16 . . . . 1.49(14) ?
    C9 C10 C11 C12 . . . . 178.64(9) ?
    C10 C11 C12 C13 . . . . -175.60(10) ?
    C16 C11 C12 C13 . . . . 1.57(14) ?
    C10 C11 C12 N3 . . . . 6.67(15) ?
    C16 C11 C12 N3 . . . . -176.16(8) ?
    O5 N3 C12 C13 . . . . -148.03(10) ?
    O6 N3 C12 C13 . . . . 30.14(14) ?
    O5 N3 C12 C11 . . . . 29.86(14) ?
    O6 N3 C12 C11 . . . . -151.97(10) ?
    C11 C12 C13 C14 . . . . -1.45(16) ?
    N3 C12 C13 C14 . . . . 176.40(10) ?
    C12 C13 C14 C15 . . . . 0.27(18) ?
    C13 C14 C15 C16 . . . . 0.68(18) ?
    C8 N2 C16 C15 . . . . -177.79(10) ?
    C8 N2 C16 C11 . . . . 2.30(14) ?
    C14 C15 C16 N2 . . . . 179.60(10) ?
    C14 C15 C16 C11 . . . . -0.50(16) ?
    C10 C11 C16 N2 . . . . -3.23(14) ?
    C12 C11 C16 N2 . . . . 179.32(8) ?
    C10 C11 C16 C15 . . . . 176.87(9) ?
    C12 C11 C16 C15 . . . . -0.58(14) ?
loop_
    _geom_hbond_atom_site_label_D
    _geom_hbond_atom_site_label_H
    _geom_hbond_atom_site_label_A
    _geom_hbond_site_symmetry_A
    _geom_hbond_distance_DH
    _geom_hbond_distance_HA
    _geom_hbond_distance_DA
    _geom_hbond_angle_DHA
    _geom_hbond_publ_flag
    O1 H1 N2 . 0.88(2) 1.80(2) 2.6727(12) 178(2) y
    C8 H8 O2 . 0.95 2.48 3.1820(13) 131 y
    C5 H5 O2 1_545 0.95 2.57 3.4860(14) 163 y
    C14 H14 O5 1_545 0.95 2.56 3.4644(14) 159 y
    C13 H13 O6 4_646 0.95 2.32 3.1495(14) 146 y
_shelx_space_group_comment
;
The symmetry employed for this shelxl refinement is uniquely defined
by the following loop, which should always be used as a source of
symmetry information in preference to the above space-group names.
They are only intended as comments.
;
_shelx_hkl_file
;
   0   0   3    0.01    0.02
   0   0   3    0.00    0.02
   0   0  -3    0.17    0.02
   0   0  -3   -0.01    0.02
   0   0   4   35.40    0.38
   0   0   4   35.33    0.36
   0   0  -4   34.76    0.41
   0   0  -4   35.26    0.38
   0   0   5    0.06    0.05
   0   0   5    0.01    0.04
   0   0  -5    0.03    0.04
   0   0  -5    0.04    0.03
   0   0   6    2.30    0.08
   0   0   6    2.49    0.06
   0   0  -6    2.22    0.09
   0   0  -6    2.39    0.08
   0   0   7   -0.02    0.05
   0   0   7    0.06    0.05
   0   0  -7    0.00    0.03
   0   0  -7    0.00    0.03
   0   0   8  352.23    4.91
   0   0   8  354.04    4.93
   0   0  -8  352.05    4.80
   0   0  -8  351.78    4.74
   0   0   9    0.05    0.06
   0   0   9   -0.03    0.09
   0   0  -9    0.47    0.05
   0   0  -9    0.07    0.07
   0   0  10  102.32    1.38
   0   0  10  100.51    1.29
   0   0 -10  100.49    1.25
   0   0 -10  100.71    1.21
   0   0  11   -0.03    0.06
   0   0  11    0.02    0.06
   0   0 -11    0.05    0.07
   0   0 -11    0.03    0.04
   0   0  12   80.29    1.15
   0   0  12   80.08    1.07
   0   0 -12   80.82    0.99
   0   0 -12   79.93    1.03
   0   0  13    0.00    0.08
   0   0  13    0.15    0.08
   0   0 -13    0.08    0.05
   0   0 -13    0.03    0.05
   0   0  14    5.57    0.17
   0   0  14    5.57    0.17
   0   0 -14    6.04    0.13
   0   0 -14    5.77    0.13
   0   0  15    0.07    0.09
   0   0  15    0.06    0.15
   0   0 -15   -0.01    0.05
   0   0 -15    0.01    0.05
   0   0  16   34.54    0.57
   0   0  16   34.72    0.56
   0   0 -16   35.78    0.49
   0   0 -16   35.16    0.54
   0   0  17    0.03    0.10
   0   0  17   -0.02    0.10
   0   0 -17    0.05    0.07
   0   0 -17    0.06    0.10
   0   0  18   71.13    1.24
   0   0  18   70.92    1.11
   0   0 -18   70.63    1.03
   0   0 -18   71.24    0.96
   0   0  19    0.01    0.12
   0   0  19    0.08    0.12
   0   0 -19    0.04    0.12
   0   0 -19    0.16    0.07
   0   0  20   18.86    0.42
   0   0  20   19.40    0.43
   0   0 -20   18.72    0.39
   0   0 -20   18.99    0.32
   0   0  21    0.14    0.14
   0   0  21    0.08    0.23
   0   0 -21    0.03    0.11
   0   0 -21   -0.02    0.07
   0   0  22   44.03    0.82
   0   0  22   45.13    1.01
   0   0 -22   43.43    0.64
   0   0 -22   41.04    0.62
   0   0  23   -0.04    0.15
   0   0  23   -0.06    0.15
   0   0 -23    0.03    0.08
   0   0 -23    0.12    0.13
   0   0  24    7.85    0.33
   0   0  24    8.06    0.46
   0   0  25    0.16    0.16
   0   0  25   -0.08    0.27
   0   0  26    0.28    0.18
   0   0  26    0.20    0.18
   0   0  27   -0.01    0.17
   0   0  27    0.10    0.16
   0   2   0  105.34    1.26
   0   2   0  106.49    1.28
   0  -2   0  104.87    1.25
   0  -2   0  107.60    1.29
   0   2   1  312.84    4.18
   0   2   1  309.72    4.13
   0   2  -1  314.75    4.20
   0   2  -1  313.01    4.18
   0  -2  -1  314.54    4.21
   0  -2   1  305.37    4.14
   0  -2  -1  310.80    4.15
   0   2   2   45.24    0.55
   0   2   2   43.96    0.58
   0   2  -2   43.95    0.58
   0   2  -2   43.70    0.51
   0  -2   2   44.11    0.52
   0  -2   2   42.90    0.58
   0  -2  -2   43.54    0.52
   0  -2  -2   43.47    0.53
   0   2   3  144.81    1.80
   0   2   3  144.33    1.78
   0   2  -3  144.45    1.85
   0  -2   3  143.57    1.77
   0  -2  -3  143.32    1.78
   0  -2  -3  148.39    1.88
   0  -2   3  149.07    1.81
   0   2   4  211.98    2.73
   0   2  -4  211.44    2.67
   0   2   4  212.89    2.73
   0   2  -4  215.23    2.83
   0  -2   4  217.01    2.74
   0  -2  -4  213.54    2.80
   0  -2   4  210.75    2.72
   0  -2  -4  209.76    2.70
   0   2   5   17.03    0.24
   0   2   5   16.72    0.24
   0   2  -5   16.97    0.24
   0   2  -5   16.73    0.22
   0  -2   5   16.67    0.24
   0  -2   5   17.11    0.22
   0  -2  -5   17.27    0.24
   0  -2  -5   16.65    0.24
   0   2  -6  258.87    3.46
   0   2  -6  252.76    3.28
   0   2   6  250.59    3.34
   0   2   6  254.67    3.39
   0  -2   6  258.86    3.36
   0  -2  -6  259.64    3.46
   0  -2  -6  248.35    3.32
   0  -2   6  250.68    3.35
   0   2   7    7.01    0.15
   0   2   7    7.39    0.14
   0   2  -7    7.03    0.12
   0   2  -7    7.40    0.15
   0  -2   7    7.17    0.12
   0  -2   7    7.02    0.15
   0  -2  -7    7.31    0.15
   0  -2  -7    7.11    0.14
   0   2   8   47.49    0.60
   0   2  -8   46.05    0.59
   0   2   8   45.84    0.60
   0   2  -8   47.78    0.63
   0  -2   8   48.21    0.61
   0  -2   8   46.27    0.61
   0  -2  -8   45.76    0.59
   0  -2  -8   48.02    0.68
   0   2   9    4.81    0.13
   0   2  -9    5.03    0.15
   0   2   9    4.91    0.13
   0   2  -9    4.61    0.10
   0  -2   9    4.79    0.10
   0  -2   9    4.68    0.14
   0  -2  -9    4.90    0.20
   0  -2  -9    4.54    0.19
   0   2  10  112.57    1.46
   0   2  10  107.24    1.43
   0   2 -10  109.93    1.41
   0   2 -10  110.97    1.48
   0  -2  10  110.58    1.57
   0  -2  10  113.08    1.40
   0  -2 -10  113.24    1.58
   0  -2 -10  107.36    1.40
   0   2 -11   17.46    0.25
   0   2  11   17.48    0.30
   0   2  11   17.87    0.29
   0   2 -11   18.06    0.31
   0  -2  11   17.81    0.31
   0  -2 -11   18.17    0.39
   0  -2  11   18.20    0.25
   0  -2 -11   16.98    0.28
   0   2 -12    2.01    0.08
   0   2  12    2.05    0.11
   0   2  12    1.99    0.12
   0   2 -12    2.39    0.13
   0  -2  12    1.70    0.13
   0  -2 -12    1.81    0.11
   0  -2 -12    2.04    0.13
   0  -2  12    2.21    0.13
   0   2  13    5.13    0.15
   0   2 -13    4.61    0.11
   0   2  13    4.93    0.25
   0   2 -13    4.71    0.12
   0  -2  13    4.13    0.18
   0  -2  13    4.59    0.17
   0  -2 -13    4.45    0.15
   0  -2 -13    5.00    0.18
   0   2 -14   95.44    1.22
   0   2  14   97.07    1.33
   0   2  14   94.06    1.47
   0   2 -14   96.00    1.30
   0  -2  14   93.90    1.36
   0  -2 -14   97.38    1.40
   0  -2 -14   92.85    1.28
   0  -2  14   94.54    1.37
   0   2  15   46.70    0.73
   0   2  15   48.41    0.69
   0   2 -15   47.66    0.69
   0   2 -15   47.18    0.62
   0  -2  15   46.13    0.73
   0  -2  15   47.34    0.75
   0  -2 -15   49.36    0.88
   0  -2 -15   45.78    0.76
   0   2 -16   29.94    0.42
   0   2  16   29.95    0.51
   0   2  16   30.54    0.56
   0   2 -16   29.71    0.41
   0  -2  16   29.12    0.52
   0  -2 -16   29.08    0.55
   0  -2 -16   30.19    0.53
   0  -2  16   29.09    0.51
   0   2  17    3.02    0.14
   0   2 -17    2.84    0.11
   0   2  17    3.39    0.28
   0   2 -17    2.79    0.11
   0  -2  17    3.04    0.18
   0  -2  17    2.81    0.18
   0  -2 -17    3.31    0.18
   0  -2 -17    2.72    0.14
   0   2  18    0.58    0.10
   0   2 -18    0.46    0.07
   0   2 -18    0.47    0.08
   0   2  18    0.42    0.22
   0  -2  18    0.45    0.14
   0  -2  18    0.41    0.14
   0  -2 -18    0.62    0.14
   0  -2 -18    0.43    0.10
   0   2  19   13.28    0.28
   0   2  19   12.76    0.46
   0   2 -19   12.45    0.22
   0   2 -19   13.10    0.23
   0  -2  19   12.89    0.35
   0  -2  19   12.89    0.46
   0  -2 -19   12.51    0.28
   0  -2 -19   13.79    0.35
   0   2  20    1.78    0.18
   0   2  20    1.14    0.19
   0   2 -20    1.99    0.16
   0   2 -20    1.73    0.10
   0  -2  20    1.99    0.19
   0  -2  20    1.76    0.19
   0  -2 -20    1.79    0.22
   0  -2 -20    1.25    0.13
   0   2  21    1.00    0.18
   0   2 -21    1.20    0.10
   0   2  21    1.02    0.18
   0   2 -21    1.29    0.10
   0  -2  21    1.26    0.29
   0  -2 -21    1.30    0.14
   0  -2  21    1.09    0.19
   0  -2 -21    1.08    0.13
   0   2  22    8.51    0.46
   0   2  22    8.83    0.31
   0   2 -22    8.09    0.19
   0   2 -22    8.34    0.26
   0  -2  22    9.15    0.32
   0  -2  22    8.43    0.47
   0  -2 -22    8.28    0.24
   0  -2 -22    8.67    0.24
   0   2  23    1.87    0.21
   0   2  23    1.87    0.22
   0  -2  23    1.83    0.34
   0  -2  23    0.38    0.34
   0  -2 -23    1.72    0.15
   0  -2 -23    1.92    0.15
   0   2  24    3.83    0.39
   0   2  24    3.78    0.26
   0  -2  24    3.72    0.27
   0  -2  24    3.50    0.26
   0  -2 -24    3.41    0.18
   0  -2 -24    3.45    0.27
   0   2  25    1.25    0.23
   0   2  25    1.45    0.34
   0  -2  25    0.53    0.36
   0  -2  25    1.45    0.23
   0  -2 -25    1.11    0.23
   0  -2 -25    1.03    0.22
   0   2  26    4.43    0.29
   0   2  26    4.19    0.30
   0  -2  26    4.36    0.30
   0  -2  26    4.30    0.30
   0   2  27    0.16    0.18
   0   2  27    0.27    0.19
   0  -2  27   -0.04    0.30
   0  -2  27    0.01    0.31
   0   4   0  110.81    1.48
   0   4   0  111.85    1.50
   0  -4   0  111.30    1.48
   0  -4   0  113.90    1.52
   0   4   1   70.14    0.96
   0   4  -1   71.08    1.06
   0   4   1   69.46    0.94
   0   4  -1   69.03    0.94
   0  -4   1   68.75    0.93
   0  -4  -1   70.10    1.05
   0  -4   1   70.37    0.95
   0  -4  -1   69.50    0.94
   0   4  -2  230.17    3.18
   0   4   2  224.65    3.12
   0   4   2  224.89    3.11
   0   4  -2  223.85    3.21
   0  -4  -2  225.16    3.12
   0  -4  -2  226.32    3.23
   0  -4   2  223.82    3.10
   0  -4   2  234.42    3.22
   0   4  -3  106.68    1.44
   0   4   3  105.02    1.54
   0   4  -3  106.56    1.45
   0   4   3  105.36    1.42
   0  -4  -3  106.57    1.45
   0  -4   3  108.76    1.45
   0  -4  -3  107.14    1.45
   0  -4   3  104.71    1.42
   0   4  -4  331.14    4.87
   0   4   4  326.23    4.73
   0   4   4  322.09    4.66
   0   4  -4  333.40    4.83
   0  -4   4  327.18    4.74
   0  -4  -4  334.93    4.83
   0  -4   4  340.57    4.85
   0  -4  -4  332.02    4.94
   0   4  -5   11.09    0.25
   0   4   5   10.58    0.24
   0   4   5   10.41    0.25
   0   4  -5   10.62    0.23
   0  -4   5   10.85    0.23
   0  -4  -5   11.00    0.25
   0  -4  -5   11.16    0.24
   0  -4   5   10.76    0.25
   0   4   6    0.26    0.11
   0   4   6    0.27    0.11
   0   4  -6    0.15    0.09
   0   4  -6    0.19    0.11
   0  -4   6    0.18    0.09
   0  -4   6    0.21    0.11
   0  -4  -6    0.44    0.18
   0  -4  -6    0.25    0.10
   0   4   7  253.82    3.63
   0   4   7  245.25    3.62
   0   4  -7  250.77    3.51
   0   4  -7  254.11    3.63
   0  -4   7  260.01    3.61
   0  -4  -7  252.07    3.62
   0  -4   7  250.14    3.69
   0  -4  -7  254.61    3.63
   0   4   8    1.71    0.23
   0   4  -8    1.57    0.15
   0   4   8    1.53    0.14
   0   4  -8    1.68    0.18
   0  -4   8    1.60    0.15
   0  -4  -8    1.44    0.15
   0  -4   8    1.54    0.18
   0  -4  -8    1.28    0.14
   0   4  -9    0.12    0.10
   0   4  -9    0.05    0.08
   0   4   9    0.04    0.10
   0   4   9    0.01    0.09
   0  -4   9    0.02    0.10
   0  -4  -9    0.04    0.10
   0  -4  -9    0.10    0.10
   0  -4   9    0.08    0.12
   0   4  10    5.32    0.19
   0   4 -10    5.26    0.20
   0   4  10    4.76    0.19
   0   4 -10    4.97    0.15
   0  -4  10    5.18    0.15
   0  -4 -10    5.39    0.19
   0  -4 -10    5.05    0.20
   0  -4  10    5.04    0.20
   0   4  11    0.53    0.13
   0   4 -11    0.82    0.14
   0   4 -11    0.62    0.16
   0   4  11    0.50    0.20
   0  -4  11    0.46    0.22
   0  -4  11    0.70    0.09
   0  -4 -11    0.62    0.13
   0  -4 -11    0.70    0.13
   0   4 -12    2.97    0.18
   0   4  12    2.62    0.26
   0   4  12    2.55    0.17
   0   4 -12    2.75    0.13
   0  -4  12    3.17    0.19
   0  -4 -12    2.67    0.18
   0  -4 -12    3.21    0.17
   0  -4  12    3.03    0.13
   0   4  13   -0.09    0.11
   0   4 -13    0.01    0.11
   0   4 -13    0.03    0.07
   0   4  13    0.17    0.10
   0  -4  13   -0.02    0.12
   0  -4  13    0.03    0.12
   0  -4 -13    0.02    0.10
   0  -4 -13   -0.03    0.10
   0   4  14   13.05    0.31
   0   4  14   13.05    0.43
   0   4 -14   12.47    0.25
   0   4 -14   13.11    0.46
   0  -4 -14   13.47    0.33
   0  -4  14   13.31    0.33
   0  -4  14   13.11    0.47
   0  -4 -14   12.53    0.31
   0   4  15    0.67    0.15
   0   4 -15    0.73    0.10
   0   4  15    0.61    0.14
   0   4 -15    0.66    0.16
   0  -4  15    0.72    0.26
   0  -4 -15    0.72    0.16
   0  -4 -15    0.74    0.15
   0  -4  15    0.60    0.10
   0   4 -16   44.41    0.65
   0   4  16   45.11    0.77
   0   4  16   44.97    0.87
   0   4 -16   46.18    0.81
   0  -4 -16   43.34    0.74
   0  -4 -16   45.99    0.93
   0  -4  16   45.65    0.67
   0  -4  16   44.15    0.77
   0   4  17    4.72    0.24
   0   4 -17    4.88    0.16
   0   4  17    5.24    0.22
   0   4 -17    5.18    0.26
   0  -4  17    4.91    0.16
   0  -4 -17    4.76    0.22
   0  -4 -17    5.26    0.25
   0  -4  17    4.61    0.26
   0   4  18    1.46    0.19
   0   4  18    1.12    0.17
   0   4 -18    1.19    0.11
   0   4 -18    1.22    0.20
   0  -4  18    1.42    0.20
   0  -4 -18    1.17    0.19
   0  -4  18    1.39    0.12
   0  -4 -18    1.19    0.17
   0   4  19    2.34    0.19
   0   4  19    2.66    0.22
   0   4 -19    2.54    0.20
   0   4 -19    2.46    0.14
   0  -4  19    2.68    0.24
   0  -4  19    2.36    0.22
   0  -4 -19    2.76    0.19
   0  -4 -19    2.51    0.35
   0   4  20    5.81    0.28
   0   4 -20    5.17    0.16
   0   4  20    5.85    0.36
   0   4 -20    5.27    0.17
   0  -4  20    5.19    0.30
   0  -4  20    5.74    0.29
   0  -4 -20    5.51    0.27
   0  -4 -20    5.60    0.37
   0   4  21    0.37    0.15
   0   4 -21    0.20    0.09
   0   4  21    0.38    0.18
   0  -4  21    0.37    0.19
   0  -4 -21    0.21    0.15
   0  -4  21    0.38    0.18
   0  -4 -21    0.42    0.18
   0   4  22    6.58    0.26
   0   4  22    7.10    0.31
   0  -4  22    7.06    0.33
   0  -4  22    7.12    0.33
   0  -4 -22    6.78    0.28
   0  -4 -22    6.59    0.48
   0   4  23    1.73    0.24
   0   4  23    1.89    0.19
   0  -4  23    1.72    0.39
   0  -4  23    2.51    0.26
   0  -4 -23    1.86    0.21
   0  -4 -23    2.48    0.26
   0   4  24    6.48    0.33
   0   4  24    6.12    0.39
   0  -4  24    6.03    0.33
   0  -4  24    6.02    0.35
   0  -4 -24    6.07    0.41
   0  -4 -24    6.09    0.33
   0   4  25    0.48    0.15
   0   4  25    0.27    0.20
   0  -4  25    0.22    0.21
   0  -4  25    0.31    0.36
   0  -4 -25    0.02    0.16
   0  -4 -25    0.32    0.19
   0   6   0  181.71    2.83
   0   6   0  180.40    2.66
   0  -6   0  180.56    2.81
   0  -6   0  187.69    2.93
   0   6   1   12.85    0.35
   0   6   1   14.68    0.38
   0   6  -1   13.99    0.38
   0   6  -1   12.89    0.36
   0  -6   1   14.07    0.38
   0  -6   1   12.92    0.36
   0  -6  -1   14.50    0.37
   0  -6  -1   12.88    0.36
   0   6  -2   26.13    0.50
   0   6   2   24.73    0.50
   0   6   2   24.79    0.49
   0   6  -2   24.97    0.49
   0  -6   2   25.95    0.49
   0  -6  -2   25.81    0.67
   0  -6  -2   25.33    0.49
   0  -6   2   25.22    0.49
   0   6   3    0.72    0.29
   0   6   3    0.77    0.18
   0   6  -3    0.60    0.16
   0   6  -3    0.87    0.18
   0  -6  -3    0.84    0.17
   0  -6   3    0.84    0.18
   0  -6   3    0.81    0.27
   0  -6  -3    0.61    0.18
   0   6  -4   43.02    0.72
   0   6   4   42.24    0.73
   0   6   4   41.93    0.72
   0   6  -4   41.92    0.73
   0  -6   4   44.14    0.72
   0  -6  -4   42.12    0.72
   0  -6   4   41.22    0.70
   0  -6  -4   41.78    0.75
   0   6   5    0.82    0.22
   0   6   5    0.93    0.21
   0   6  -5    0.86    0.30
   0   6  -5    0.86    0.33
   0  -6   5    0.83    0.21
   0  -6   5    0.52    0.18
   0  -6  -5    0.55    0.21
   0  -6  -5    0.99    0.32
   0   6   6  244.68    3.93
   0   6   6  248.32    3.81
   0   6  -6  250.71    3.79
   0   6  -6  249.69    3.81
   0  -6   6  247.68    3.98
   0  -6   6  257.26    4.07
   0  -6  -6  250.44    3.80
   0  -6  -6  249.26    3.85
   0   6   7    1.74    0.24
   0   6   7    2.01    0.24
   0   6  -7    2.04    0.21
   0   6  -7    2.68    0.25
   0  -6   7    1.73    0.32
   0  -6   7    1.80    0.26
   0  -6  -7    1.98    0.24
   0  -6  -7    1.82    0.25
   0   6   8   19.06    0.64
   0   6  -8   20.04    0.58
   0   6   8   19.38    0.48
   0   6  -8   20.11    0.48
   0  -6   8   20.22    0.43
   0  -6  -8   19.38    0.69
   0  -6   8   19.19    0.48
   0  -6  -8   19.56    0.46
   0   6   9    4.84    0.47
   0   6  -9    4.43    0.31
   0   6   9    4.00    0.30
   0   6  -9    3.64    0.24
   0  -6   9    4.56    0.24
   0  -6  -9    4.71    0.30
   0  -6  -9    3.97    0.29
   0  -6   9    3.90    0.30
   0   6  10  205.35    3.48
   0   6 -10  202.04    3.11
   0   6  10  210.63    3.32
   0   6 -10  207.90    3.53
   0  -6  10  208.37    3.19
   0  -6  10  204.89    3.48
   0  -6 -10  208.48    3.31
   0  -6 -10  209.09    3.27
   0   6  11  105.32    1.73
   0   6  11  103.21    1.73
   0   6 -11  105.27    1.74
   0   6 -11   99.78    1.57
   0  -6 -11  103.75    1.73
   0  -6  11  105.90    1.63
   0  -6  11  103.06    1.73
   0  -6 -11  102.98    1.95
   0   6  12  128.41    2.08
   0   6 -12  124.57    1.93
   0   6  12  127.15    2.05
   0   6 -12  131.01    2.11
   0  -6  12  126.01    2.06
   0  -6 -12  128.74    2.07
   0  -6 -12  128.94    2.09
   0  -6  12  128.89    1.96
   0   6 -13    2.55    0.26
   0   6  13    1.73    0.41
   0   6  13    1.97    0.25
   0   6 -13    2.25    0.19
   0  -6  13    1.80    0.42
   0  -6 -13    2.15    0.26
   0  -6  13    2.22    0.18
   0  -6 -13    2.17    0.26
   0   6  14   24.65    0.73
   0   6 -14   24.78    0.78
   0   6  14   23.83    0.55
   0   6 -14   24.10    0.60
   0  -6  14   24.83    0.47
   0  -6  14   23.39    0.57
   0  -6 -14   25.36    0.56
   0  -6 -14   23.42    0.55
   0   6  15    0.26    0.18
   0   6 -15    0.19    0.20
   0   6  15    0.29    0.18
   0   6 -15   -0.05    0.19
   0  -6  15    0.17    0.13
   0  -6  15    0.20    0.19
   0  -6 -15    0.21    0.29
   0  -6 -15    0.32    0.29
   0   6  16    3.26    0.26
   0   6  16    2.86    0.26
   0   6 -16    3.25    0.30
   0   6 -16    3.05    0.29
   0  -6  16    2.80    0.18
   0  -6 -16    2.95    0.26
   0  -6  16    2.76    0.28
   0  -6 -16    3.32    0.42
   0   6  17   18.36    0.66
   0   6  17   18.75    0.50
   0   6 -17   19.16    0.52
   0   6 -17   18.39    0.51
   0  -6  17   19.01    0.52
   0  -6 -17   19.02    0.51
   0  -6  17   18.49    0.39
   0  -6 -17   18.37    0.49
   0   6  18    0.44    0.19
   0   6  18    0.13    0.34
   0   6 -18    0.41    0.14
   0   6 -18    0.70    0.23
   0  -6  18    0.54    0.13
   0  -6 -18    0.54    0.21
   0  -6  18    0.66    0.36
   0  -6 -18    0.84    0.21
   0   6  19   -0.06    0.16
   0   6  19    0.03    0.29
   0   6 -19    0.03    0.11
   0   6 -19   -0.13    0.18
   0  -6 -19    0.05    0.17
   0  -6  19    0.13    0.11
   0  -6  19    0.19    0.31
   0  -6 -19    0.17    0.17
   0   6  20    1.83    0.38
   0   6 -20    2.17    0.17
   0   6  20    2.05    0.26
   0   6 -20    2.41    0.28
   0  -6  20    1.84    0.44
   0  -6 -20    2.06    0.27
   0  -6  20    2.05    0.16
   0  -6 -20    2.50    0.26
   0   6  21   -0.04    0.18
   0   6  21    0.09    0.16
   0   6 -21   -0.05    0.19
   0  -6  21   -0.02    0.19
   0  -6 -21   -0.03    0.18
   0  -6 -21    0.10    0.17
   0   6  22   11.51    0.42
   0   6  22   10.93    0.45
   0  -6  22   11.44    0.45
   0  -6  22   11.16    0.47
   0  -6 -22   11.99    0.44
   0  -6 -22   11.36    0.45
   0   6  23    1.09    0.26
   0   6  23    1.47    0.37
   0  -6  23    1.18    0.28
   0  -6  23    0.86    0.44
   0  -6 -23    0.00    0.37
   0  -6 -23    0.89    0.24
   0   8   0    1.47    0.24
   0   8   0    1.19    0.23
   0  -8   0    1.06    0.23
   0  -8   0    1.31    0.23
   0   8  -1    1.68    0.38
   0   8   1    1.12    0.38
   0   8   1    1.45    0.38
   0   8  -1    1.34    0.23
   0  -8   1    1.96    0.23
   0  -8  -1    1.12    0.38
   0  -8   1    1.30    0.38
   0  -8  -1    1.25    0.37
   0   8  -2    5.72    0.47
   0   8   2    5.37    0.31
   0   8   2    5.12    0.31
   0   8  -2    4.96    0.31
   0  -8   2    5.05    0.31
   0  -8  -2    5.24    0.32
   0  -8  -2    5.14    0.30
   0  -8   2    5.69    0.30
   0   8   3    1.96    0.26
   0   8   3    2.23    0.27
   0   8  -3    2.31    0.27
   0   8  -3    2.03    0.25
   0  -8   3    1.91    0.39
   0  -8   3    2.34    0.27
   0  -8  -3    2.17    0.27
   0  -8  -3    2.56    0.26
   0   8  -4   10.56    0.39
   0   8   4   11.00    0.61
   0   8   4   10.56    0.40
   0   8  -4   10.24    0.38
   0  -8   4   10.73    0.39
   0  -8  -4   10.76    0.38
   0  -8  -4   11.41    0.62
   0  -8   4   11.26    0.38
   0   8   5    9.90    0.40
   0   8   5    9.90    0.39
   0   8  -5   10.28    0.55
   0   8  -5   10.11    0.40
   0  -8   5   10.18    0.53
   0  -8  -5   10.28    0.41
   0  -8   5   10.08    0.40
   0  -8  -5   10.23    0.39
   0   8   6   13.36    0.44
   0   8   6   13.29    0.65
   0   8  -6   12.65    0.41
   0   8  -6   13.66    0.44
   0  -8   6   13.67    0.41
   0  -8  -6   12.83    0.42
   0  -8   6   12.12    0.45
   0  -8  -6   12.46    0.45
   0   8   7    2.06    0.28
   0   8  -7    2.10    0.28
   0   8   7    1.48    0.43
   0   8  -7    2.20    0.24
   0  -8   7    2.40    0.27
   0  -8  -7    2.28    0.28
   0  -8  -7    1.99    0.26
   0  -8   7    1.94    0.23
   0   8   8    2.98    0.30
   0   8  -8    3.58    0.29
   0   8  -8    2.84    0.26
   0   8   8    3.58    0.30
   0  -8   8    3.51    0.30
   0  -8   8    3.84    0.26
   0  -8  -8    3.45    0.28
   0   8   9    2.71    0.28
   0   8  -9    2.80    0.45
   0   8   9    2.66    0.29
   0   8  -9    2.33    0.24
   0  -8   9    2.37    0.23
   0  -8  -9    2.46    0.26
   0  -8   9    2.72    0.46
   0  -8  -9    3.60    0.30
   0   8  10   -0.14    0.19
   0   8 -10   -0.04    0.20
   0   8  10   -0.03    0.20
   0   8 -10    0.12    0.16
   0  -8  10   -0.17    0.15
   0  -8  10    0.00    0.20
   0  -8 -10    0.07    0.19
   0  -8 -10    0.17    0.21
   0   8 -11    5.19    0.43
   0   8  11    5.28    0.33
   0   8  11    5.60    0.34
   0   8 -11    5.45    0.35
   0  -8  11    5.47    0.43
   0  -8 -11    5.32    0.32
   0  -8 -11    5.76    0.36
   0  -8  11    6.10    0.35
   0   8 -12    2.75    0.38
   0   8  12    2.51    0.29
   0   8  12    2.12    0.30
   0   8 -12    2.00    0.48
   0  -8  12    2.17    0.30
   0  -8 -12    2.57    0.28
   0  -8 -12    2.91    0.32
   0  -8  12    2.76    0.23
   0   8  13    0.07    0.31
   0   8  13    0.02    0.20
   0   8 -13    0.03    0.24
   0   8 -13   -0.05    0.19
   0  -8  13   -0.05    0.14
   0  -8 -13    0.24    0.20
   0  -8  13    0.17    0.20
   0  -8 -13   -0.11    0.18
   0   8  14    3.58    0.34
   0   8  14    3.70    0.34
   0   8 -14    3.84    0.41
   0   8 -14    4.58    0.35
   0  -8 -14    4.03    0.32
   0  -8  14    4.06    0.35
   0  -8  14    3.84    0.25
   0  -8 -14    4.35    0.35
   0   8 -15    0.24    0.33
   0   8  15   -0.02    0.20
   0   8  15    0.03    0.20
   0   8 -15   -0.03    0.24
   0  -8  15    0.09    0.21
   0  -8 -15    0.02    0.21
   0  -8  15    0.01    0.23
   0  -8 -15   -0.05    0.31
   0   8  16   12.81    0.48
   0   8  16   12.65    0.49
   0   8 -16   12.63    0.56
   0   8 -16   13.24    0.51
   0  -8  16   13.27    0.53
   0  -8 -16   13.14    0.52
   0  -8  16   12.58    0.52
   0  -8 -16   13.30    0.49
   0   8  17    1.95    0.31
   0   8 -17    1.77    0.35
   0   8  17    1.89    0.30
   0   8 -17    1.99    0.32
   0  -8  17    1.74    0.52
   0  -8 -17    1.68    0.31
   0  -8  17    1.99    0.21
   0  -8 -17    2.24    0.31
   0   8 -18    1.17    0.21
   0   8  18    1.19    0.48
   0   8  18    1.49    0.46
   0   8 -18    1.64    0.32
   0  -8  18    1.53    0.50
   0  -8 -18    1.57    0.30
   0  -8 -18    1.63    0.46
   0  10   0    1.21    0.52
   0  10   0    1.14    0.49
   0 -10   0    1.14    0.50
   0 -10   0    1.52    0.32
   0  10   1    0.78    0.32
   0  10   1    0.93    0.30
   0  10  -1    1.13    0.31
   0  10  -1    0.57    0.31
   0 -10  -1    1.28    0.30
   0 -10   1    1.42    0.30
   0 -10   1    1.12    0.30
   0 -10  -1    1.29    0.31
   0  10   2    1.41    0.32
   0  10  -2    1.35    0.30
   0  10   2    1.43    0.52
   0  10  -2    1.65    0.32
   0 -10   2    1.23    0.31
   0 -10  -2    1.39    0.32
   0 -10   2    1.32    0.51
   0 -10  -2    1.19    0.31
   0  10   3    3.16    0.60
   0  10  -3    3.92    0.36
   0  10   3    3.74    0.37
   0  10  -3    3.83    0.37
   0 -10   3    4.01    0.38
   0 -10  -3    2.44    0.61
   0 -10   3    3.53    0.36
   0 -10  -3    3.33    0.37
   0  10  -4    1.00    0.30
   0  10   4    1.29    0.31
   0  10   4    1.03    0.32
   0  10  -4    1.48    0.32
   0 -10   4    1.08    0.30
   0 -10  -4    1.43    0.34
   0 -10  -4    1.24    0.32
   0 -10   4    1.36    0.52
   0  10  -5    3.00    0.39
   0  10   5    4.34    0.39
   0  10   5    3.78    0.40
   0  10  -5    3.72    0.56
   0 -10   5    3.77    0.57
   0 -10  -5    3.28    0.40
   0 -10  -5    3.93    0.38
   0 -10   5    3.80    0.40
   0  10   6    0.09    0.46
   0  10  -6    0.07    0.25
   0  10   6    0.17    0.27
   0  10  -6    0.17    0.46
   0 -10   6    0.27    0.27
   0 -10   6    0.14    0.24
   0 -10  -6    0.37    0.26
   0 -10  -6    0.41    0.30
   0  10   7    7.01    0.49
   0  10   7    6.58    0.46
   0  10  -7    7.13    0.43
   0  10  -7    7.81    0.48
   0 -10   7    8.77    0.75
   0 -10  -7    7.74    0.48
   0 -10   7    7.61    0.63
   0 -10  -7    8.87    0.77
   0  10   8   23.11    0.75
   0  10  -8   23.42    0.66
   0  10   8   23.89    0.74
   0  10  -8   24.18    1.03
   0 -10   8   23.04    0.66
   0 -10  -8   24.14    1.00
   0 -10   8   23.92    0.77
   0 -10  -8   23.85    0.76
   0  10   9    0.26    0.32
   0  10  -9    0.57    0.28
   0  10   9    0.53    0.53
   0  10  -9    0.55    0.33
   0 -10   9    0.80    0.42
   0 -10  -9    0.32    0.31
   0 -10  -9    0.88    0.34
   0 -10   9    0.38    0.33
   0  10  10   17.47    0.68
   0  10  10   16.90    0.66
   0  10 -10   17.23    0.57
   0  10 -10   18.86    0.96
   0 -10 -10   18.74    0.90
   0 -10  10   18.59    0.99
   0 -10  10   17.94    0.57
   0 -10 -10   18.45    0.70
  -1   1  27    2.11    0.36
  -1   1  27    1.98    0.24
  -1  -1  27    1.67    0.24
  -1  -1  27    2.00    0.23
  -1   1  26    0.16    0.16
  -1   1  26    0.12    0.17
  -1  -1  26    0.18    0.17
  -1  -1  26    0.21    0.16
  -1   1  25    0.17    0.15
  -1   1  25    0.10    0.15
   1  -1 -25    0.08    0.17
   1  -1 -25    0.22    0.11
  -1  -1  25    0.22    0.25
  -1  -1  25   -0.01    0.15
  -1   1  24    0.17    0.14
  -1   1  24   -0.06    0.23
   1   1 -24    0.00    0.08
   1   1 -24   -0.06    0.08
   1  -1 -24   -0.02    0.09
  -1  -1  24    0.13    0.14
  -1  -1  24   -0.05    0.14
   1  -1 -24   -0.01    0.15
   1   1 -23    0.19    0.09
  -1   1  23    0.14    0.23
   1   1 -23    0.08    0.14
  -1   1  23    0.26    0.15
   1  -1 -23    0.24    0.10
  -1  -1  23    0.08    0.15
   1  -1 -23    0.16    0.10
  -1  -1  23    0.05    0.14
   1   1 -22   20.53    0.36
  -1   1  22   21.66    0.63
   1   1 -22   20.50    0.35
  -1   1  22   21.38    0.48
   1  -1 -22   20.96    0.49
  -1  -1  22   20.69    0.48
   1  -1 -22   21.31    0.49
  -1  -1  22   21.09    0.48
   1   1 -21    5.07    0.24
   1   1 -21    4.87    0.22
  -1   1  21    5.18    0.24
  -1   1  21    5.30    0.25
   1  -1 -21    5.47    0.18
   1  -1 -21    5.13    0.18
  -1  -1  21    5.31    0.36
  -1  -1  21    5.22    0.36
  -1   1  20   26.42    0.51
   1   1 -20   26.46    0.42
   1   1 -20   25.53    0.40
  -1   1  20   25.86    0.51
   1  -1 -20   25.19    0.52
  -1  -1  20   25.88    0.51
  -1  -1  20   26.20    0.51
   1  -1 -20   26.58    0.44
   1   1 -19    0.10    0.07
   1   1 -19    0.05    0.07
  -1   1  19    0.05    0.19
  -1   1  19    0.18    0.12
  -1  -1  19    0.18    0.12
   1  -1 -19    0.06    0.09
   1  -1 -19    0.07    0.08
  -1  -1  19    0.07    0.19
   1   1 -18    0.33    0.13
  -1   1  18    0.31    0.12
   1   1 -18    0.35    0.08
  -1   1  18    0.42    0.12
   1  -1 -18    0.29    0.09
  -1  -1  18    0.45    0.13
  -1  -1  18    0.26    0.13
   1  -1 -18    0.28    0.09
   1   1 -17    2.24    0.11
   1   1 -17    2.41    0.16
  -1   1  17    2.19    0.16
  -1   1  17    2.52    0.15
   1  -1 -17    2.40    0.19
   1  -1 -17    2.40    0.19
  -1  -1  17    2.27    0.24
  -1  -1  17    2.35    0.25
  -1   1  16    9.42    0.24
   1   1 -16    9.00    0.18
   1   1 -16    9.01    0.18
  -1   1  16    9.17    0.24
   1  -1 -16    9.07    0.20
  -1  -1  16    9.07    0.23
  -1  -1  16    9.03    0.33
   1  -1 -16    9.14    0.20
   1   1 -15   28.86    0.40
  -1   1  15   29.00    0.47
   1   1 -15   29.13    0.47
  -1   1  15   30.52    0.44
   1  -1 -15   28.93    0.43
  -1  -1  15   28.96    0.47
   1  -1 -15   30.59    0.48
  -1  -1  15   28.80    0.56
  -1   1  14    0.38    0.13
   1   1 -14    0.43    0.07
  -1   1  14    0.49    0.10
   1   1 -14    0.44    0.07
  -1  -1  14    0.83    0.10
   1  -1 -14    0.59    0.13
  -1  -1  14    0.49    0.10
   1  -1 -14    0.53    0.16
   1   1 -13   34.52    0.45
   1   1 -13   34.26    0.50
  -1   1  13   35.05    0.48
  -1   1  13   34.13    0.50
  -1  -1  13   33.49    0.49
   1  -1 -13   33.60    0.47
   1  -1 -13   34.87    0.51
  -1  -1  13   33.91    0.50
  -1   1  12  159.96    2.15
   1   1 -12  163.10    2.10
   1   1 -12  162.77    2.16
  -1   1  12  167.90    2.21
   1  -1 -12  160.42    2.13
  -1  -1  12  161.76    2.20
  -1  -1  12  160.71    2.18
   1  -1 -12  168.98    2.27
   1   1 -11    0.82    0.10
  -1   1  11    0.80    0.07
   1   1 -11    0.67    0.06
  -1   1  11    0.67    0.08
   1  -1 -11    0.77    0.08
  -1  -1  11    0.71    0.08
   1  -1 -11    0.78    0.08
  -1  -1  11    0.71    0.08
  -1   1  10    5.09    0.16
   1   1 -10    4.75    0.10
   1   1 -10    4.57    0.14
  -1   1  10    4.73    0.12
   1  -1 -10    4.61    0.12
  -1  -1  10    4.75    0.13
   1  -1 -10    4.93    0.12
  -1  -1  10    4.62    0.12
  -1   1   9    1.77    0.08
   1   1  -9    1.76    0.07
   1   1  -9    1.69    0.09
  -1   1   9    1.74    0.08
   1  -1  -9    1.83    0.09
  -1  -1   9    1.72    0.07
  -1  -1   9    1.89    0.14
   1  -1  -9    1.64    0.08
  -1   1   8   10.21    0.17
  -1   1   8   10.04    0.22
   1   1  -8   10.20    0.19
   1   1  -8   10.44    0.23
   1  -1  -8    9.73    0.16
  -1  -1   8   10.16    0.15
  -1  -1   8   10.26    0.17
   1  -1  -8   10.33    0.17
  -1   1   7  685.62   10.48
   1   1  -7  684.42   10.43
   1   1  -7  686.37   10.36
  -1   1   7  688.16   10.52
   1  -1  -7  683.96   10.42
  -1  -1   7  696.98   10.56
  -1  -1   7  686.12   10.61
   1  -1  -7  668.83   10.21
   1   1  -6  852.15   13.39
   1   1  -6  835.49   13.13
  -1   1   6  826.68   13.01
  -1   1   6  838.29   13.17
   1  -1  -6  830.65   13.12
  -1  -1   6  847.93   13.23
   1  -1  -6  824.28   12.99
  -1  -1   6  824.98   12.96
  -1   1   5   20.86    0.26
   1   1  -5   20.95    0.26
   1   1  -5   20.56    0.28
  -1   1   5   20.60    0.25
   1  -1  -5   20.24    0.26
  -1  -1   5   21.03    0.29
  -1  -1   5   20.37    0.25
   1  -1  -5   21.18    0.25
   1   1  -4  195.54    2.38
  -1   1   4  196.98    2.38
   1   1  -4  193.46    2.39
  -1   1   4  191.28    2.35
   1  -1  -4  192.36    2.37
  -1  -1   4  190.84    2.32
   1  -1  -4  195.55    2.41
  -1  -1   4  197.61    2.44
   1   1  -3    8.58    0.12
   1   1  -3    8.67    0.12
  -1   1   3    8.52    0.12
  -1   1   3    8.62    0.11
   1  -1  -3    8.98    0.14
  -1  -1   3    8.69    0.12
   1  -1  -3    8.59    0.13
  -1  -1   3    8.58    0.15
  -1   1   2  320.72    4.16
   1   1  -2  320.46    4.12
   1   1  -2  328.16    4.23
  -1   1   2  321.23    4.12
   1  -1  -2  321.70    4.15
  -1  -1   2  314.28    4.04
  -1  -1   2  337.47    4.39
   1  -1  -2  323.99    4.20
   1   1   1 1579.62   27.46
  -1   1  -1 1524.65   26.38
   1   1   1 1525.05   26.62
  -1   1  -1 1405.23   24.21
   1  -1   1 1509.49   26.30
   1  -1   1 1578.63   27.32
  -1  -1  -1 1512.08   26.17
  -1  -1  -1 1591.54   27.46
   1   1   2   24.29    0.27
   1   1   2   23.69    0.26
  -1   1  -2   24.34    0.27
   1  -1   2   24.34    0.24
   1  -1   2   24.00    0.27
  -1  -1  -2   23.99    0.27
  -1  -1  -2   23.35    0.29
   1   1   3    1.33    0.06
   1   1   3    1.22    0.06
  -1   1  -3    1.51    0.11
   1  -1   3    1.20    0.06
  -1  -1  -3    1.43    0.10
  -1  -1  -3    1.35    0.09
   1  -1   3    1.34    0.04
   1   1   4    1.54    0.10
   1   1   4    1.45    0.11
  -1   1  -4    1.47    0.07
   1  -1   4    1.42    0.04
   1  -1   4    1.34    0.12
  -1  -1  -4    1.54    0.07
  -1  -1  -4    1.49    0.06
  -1   1  -5    0.94    0.11
   1   1   5    0.86    0.08
   1   1   5    0.91    0.10
   1  -1   5    0.91    0.03
  -1  -1  -5    1.03    0.06
  -1  -1  -5    1.00    0.05
   1  -1   5    0.79    0.07
   1   1   6  102.49    1.19
  -1   1  -6  101.95    1.15
  -1   1  -6  100.17    1.22
   1   1   6  101.03    1.23
   1  -1   6  104.82    1.19
   1  -1   6   99.81    1.22
  -1  -1  -6   98.73    1.15
  -1  -1  -6  100.18    1.22
   1   1   7   55.98    0.75
   1   1   7   56.27    0.64
  -1   1  -7   55.00    0.61
  -1   1  -7   56.41    0.70
   1  -1   7   54.33    0.68
   1  -1   7   57.39    0.64
  -1  -1  -7   56.54    0.70
  -1  -1  -7   53.95    0.66
   1   1   8  202.13    2.54
   1   1   8  195.66    2.58
  -1   1  -8  197.81    2.44
   1  -1   8  197.51    2.69
  -1  -1  -8  200.25    2.63
  -1  -1  -8  192.72    2.44
   1   1   9  187.61    2.41
  -1   1  -9  180.28    2.19
   1   1   9  177.12    2.36
  -1   1  -9  182.67    2.22
   1  -1   9  180.82    2.39
   1  -1   9  177.99    2.36
  -1  -1  -9  186.40    2.46
  -1  -1  -9  179.04    2.27
   1   1  10   39.68    0.54
   1   1  10   41.74    0.55
  -1   1 -10   40.34    0.48
  -1   1 -10   39.90    0.45
   1  -1  10   39.59    0.55
  -1  -1 -10   41.93    0.57
   1  -1  10   40.31    0.56
  -1  -1 -10   38.92    0.48
  -1   1 -11   41.76    0.51
  -1   1 -11   40.98    0.51
   1   1  11   43.46    0.58
   1   1  11   41.17    0.58
   1  -1  11   41.30    0.58
  -1  -1 -11   42.05    0.59
  -1  -1 -11   40.98    0.51
   1  -1  11   41.63    0.66
   1   1  12    6.62    0.18
  -1   1 -12    6.10    0.14
   1   1  12    6.25    0.17
  -1   1 -12    6.20    0.14
   1  -1  12    6.12    0.18
  -1  -1 -12    5.93    0.13
   1  -1  12    6.22    0.18
  -1  -1 -12    6.81    0.26
   1   1  13    0.36    0.06
  -1   1 -13    0.45    0.08
   1   1  13    0.43    0.10
  -1   1 -13    0.34    0.05
   1  -1  13    0.41    0.10
  -1  -1 -13    0.43    0.10
   1  -1  13    0.37    0.17
   1   1  14    3.71    0.11
   1   1  14    3.38    0.16
  -1   1 -14    3.55    0.09
  -1   1 -14    3.55    0.12
   1  -1  14    3.53    0.16
  -1  -1 -14    3.41    0.11
  -1  -1 -14    3.50    0.16
  -1   1 -15   10.39    0.21
   1   1  15   10.82    0.19
   1   1  15   10.24    0.26
  -1   1 -15   10.37    0.17
   1  -1  15   10.32    0.26
  -1  -1 -15   10.20    0.25
  -1  -1 -15   10.25    0.26
   1  -1  15   10.53    0.27
  -1   1 -16   79.33    1.06
   1   1  16   78.87    1.33
   1   1  16   77.06    1.17
  -1   1 -16   77.17    0.97
   1  -1  16   78.12    1.19
  -1  -1 -16   78.47    1.04
  -1  -1 -16   77.19    1.11
   1  -1  16   78.92    1.19
   1   1  17    5.87    0.24
  -1   1 -17    5.46    0.13
   1   1  17    5.43    0.22
  -1   1 -17    5.63    0.18
   1  -1  17    5.67    0.23
   1  -1  17    5.25    0.23
  -1  -1 -17    5.40    0.21
  -1  -1 -17    5.70    0.15
  -1   1 -18    0.42    0.06
   1   1  18    0.35    0.14
   1   1  18    0.31    0.23
  -1   1 -18    0.31    0.06
   1  -1  18    0.32    0.14
  -1  -1 -18    0.32    0.08
   1  -1  18    0.36    0.14
  -1  -1 -18    0.35    0.08
  -1   1 -19    1.12    0.12
   1   1  19    1.36    0.17
   1   1  19    1.10    0.17
  -1   1 -19    1.04    0.12
   1  -1  19    1.02    0.27
  -1  -1 -19    1.29    0.16
  -1  -1 -19    1.06    0.10
   1  -1  19    1.18    0.28
   1   1  20    0.48    0.16
   1   1  20    0.42    0.26
  -1   1 -20    0.44    0.07
  -1   1 -20    0.46    0.11
   1  -1  20    0.49    0.16
  -1  -1 -20    0.47    0.09
   1  -1  20    0.48    0.17
  -1  -1 -20    0.54    0.09
   1   1  21    5.31    0.26
   1   1  21    5.18    0.39
  -1   1 -21    5.02    0.19
  -1   1 -21    4.98    0.13
   1  -1  21    4.89    0.26
   1  -1  21    5.13    0.39
  -1  -1 -21    5.21    0.23
  -1  -1 -21    5.39    0.23
   1   1  22    4.51    0.26
  -1   1 -22    4.12    0.12
   1   1  22    4.20    0.26
  -1   1 -22    4.01    0.12
   1  -1  22    4.55    0.26
   1  -1  22    4.12    0.26
  -1  -1 -22    4.14    0.15
  -1  -1 -22    4.18    0.15
   1   1  23    3.54    0.25
   1   1  23    3.68    0.26
   1  -1  23    3.63    0.25
   1  -1  23    4.15    0.40
  -1  -1 -23    3.15    0.15
  -1  -1 -23    3.22    0.22
   1   1  24    1.98    0.23
   1   1  24    2.06    0.24
   1  -1  24    1.73    0.23
   1  -1  24    1.64    0.23
   1   1  25    1.95    0.37
   1   1  25    1.74    0.24
   1  -1  25    1.96    0.24
   1  -1  25    1.77    0.24
   1   1  26    0.25    0.18
   1   1  26    0.28    0.18
   1  -1  26   -0.02    0.29
   1  -1  26   -0.10    0.19
   1   1  27    0.63    0.36
   1   1  27    0.74    0.22
   1  -1  27    0.51    0.23
   1  -1  27    0.86    0.22
  -1   3  26    0.02    0.15
  -1   3  26   -0.08    0.15
  -1  -3  26    0.10    0.16
   1  -3 -26   -0.02    0.12
   1  -3 -26    0.03    0.12
  -1  -3  26   -0.04    0.25
  -1   3  25    1.16    0.21
  -1   3  25    0.98    0.22
   1  -3 -25    1.42    0.18
   1  -3 -25    0.91    0.17
  -1  -3  25    1.06    0.22
  -1  -3  25    1.17    0.22
  -1   3  24    3.02    0.24
  -1   3  24    2.58    0.37
  -1  -3  24    2.96    0.38
   1  -3 -24    2.30    0.19
   1  -3 -24    2.40    0.30
  -1  -3  24    2.43    0.25
  -1   3  23   -0.06    0.17
   1   3 -23    0.34    0.15
   1   3 -23    0.20    0.16
  -1   3  23    0.23    0.25
   1  -3 -23    0.51    0.14
  -1  -3  23    0.17    0.17
   1  -3 -23    0.02    0.14
  -1  -3  23    0.48    0.17
  -1   3  22    4.76    0.24
   1   3 -22    4.66    0.17
   1   3 -22    4.11    0.23
  -1   3  22    4.54    0.21
   1  -3 -22    4.90    0.26
  -1  -3  22    4.10    0.26
  -1  -3  22    4.42    0.27
   1  -3 -22    4.83    0.22
   1   3 -21    3.39    0.15
  -1   3  21    3.37    0.22
   1   3 -21    3.15    0.22
  -1   3  21    3.29    0.20
   1  -3 -21    3.33    0.31
   1  -3 -21    3.77    0.24
  -1  -3  21    3.51    0.37
  -1  -3  21    3.65    0.23
   1   3 -20    6.01    0.26
  -1   3  20    6.14    0.25
   1   3 -20    6.01    0.25
  -1   3  20    6.09    0.23
   1  -3 -20    6.29    0.40
   1  -3 -20    6.01    0.23
  -1  -3  20    5.80    0.40
  -1  -3  20    6.23    0.27
   1   3 -19    2.73    0.20
   1   3 -19    2.81    0.21
  -1   3  19    2.80    0.28
  -1   3  19    2.81    0.20
   1  -3 -19    2.80    0.18
  -1  -3  19    3.33    0.33
   1  -3 -19    3.07    0.21
  -1  -3  19    3.09    0.32
  -1   3  18   32.81    0.60
   1   3 -18   32.72    0.50
   1   3 -18   31.84    0.56
  -1   3  18   33.20    0.57
   1  -3 -18   33.58    0.60
  -1  -3  18   32.97    0.75
  -1  -3  18   32.63    0.60
   1  -3 -18   32.62    0.57
  -1   3  17    2.61    0.18
   1   3 -17    3.01    0.19
   1   3 -17    2.68    0.13
  -1   3  17    3.17    0.17
   1  -3 -17    3.07    0.29
  -1  -3  17    2.64    0.30
   1  -3 -17    2.96    0.17
  -1  -3  17    2.96    0.19
   1   3 -16   12.14    0.32
   1   3 -16   12.05    0.24
  -1   3  16   11.45    0.39
  -1   3  16   11.35    0.29
   1  -3 -16   11.98    0.30
   1  -3 -16   11.47    0.39
  -1  -3  16   11.83    0.31
  -1  -3  16   12.36    0.24
   1   3 -15   61.46    1.08
   1   3 -15   58.60    0.81
  -1   3  15   59.40    0.90
  -1   3  15   58.56    1.01
   1  -3 -15   59.81    0.92
   1  -3 -15   57.38    1.00
  -1  -3  15   60.59    0.84
  -1  -3  15   57.37    0.90
   1   3 -14   26.89    0.41
  -1   3  14   27.18    0.47
   1   3 -14   27.34    0.48
  -1   3  14   27.78    0.47
   1  -3 -14   26.14    0.46
   1  -3 -14   27.59    0.47
  -1  -3  14   26.92    0.48
  -1  -3  14   28.31    0.42
  -1   3  13    8.88    0.23
   1   3 -13    8.90    0.20
   1   3 -13    9.53    0.25
  -1   3  13    9.36    0.24
   1  -3 -13    9.57    0.34
  -1  -3  13    9.39    0.20
  -1  -3  13    9.42    0.25
   1  -3 -13    9.15    0.24
   1   3 -12   46.91    0.72
   1   3 -12   49.85    0.74
  -1   3  12   45.91    0.69
  -1   3  12   47.75    0.81
  -1  -3  12   46.43    0.82
   1  -3 -12   46.57    0.70
   1  -3 -12   48.29    0.81
  -1  -3  12   48.69    0.66
   1   3 -11   16.68    0.32
   1   3 -11   16.07    0.27
  -1   3  11   16.01    0.31
  -1   3  11   15.76    0.30
   1  -3 -11   16.57    0.40
  -1  -3  11   15.80    0.31
   1  -3 -11   15.69    0.41
  -1  -3  11   16.88    0.35
   1   3 -10   13.19    0.23
  -1   3  10   13.45    0.27
  -1   3  10   13.18    0.26
   1   3 -10   13.14    0.27
   1  -3 -10   13.04    0.36
   1  -3 -10   13.62    0.35
  -1  -3  10   12.73    0.27
  -1  -3  10   13.46    0.23
   1   3  -9  153.99    2.09
  -1   3   9  151.52    2.06
  -1   3   9  146.46    1.98
   1   3  -9  148.21    2.03
   1  -3  -9  146.39    2.01
   1  -3  -9  153.89    2.06
  -1  -3   9  147.74    2.01
  -1  -3   9  151.05    2.01
  -1   3   8   64.10    0.86
  -1   3   8   61.47    0.82
   1   3  -8   63.74    0.86
   1   3  -8   61.53    0.80
   1  -3  -8   60.97    0.83
  -1  -3   8   62.95    0.93
  -1  -3   8   64.88    0.83
   1  -3  -8   64.92    0.86
   1   3  -7    4.33    0.14
   1   3  -7    4.63    0.19
  -1   3   7    4.63    0.15
  -1   3   7    4.37    0.14
  -1  -3   7    4.54    0.14
   1  -3  -7    4.80    0.14
   1  -3  -7    4.69    0.15
  -1  -3   7    4.94    0.13
   1   3  -6   13.51    0.23
   1   3  -6   13.42    0.22
  -1   3   6   14.02    0.32
  -1   3   6   13.74    0.23
   1  -3  -6   13.25    0.24
  -1  -3   6   13.09    0.23
   1  -3  -6   13.58    0.29
  -1  -3   6   13.56    0.22
   1   3  -5    0.80    0.08
   1   3  -5    0.64    0.09
  -1   3   5    0.75    0.15
  -1   3   5    0.77    0.08
   1  -3  -5    0.92    0.08
   1  -3  -5    0.69    0.10
  -1  -3   5    0.62    0.08
  -1  -3   5    0.66    0.09
   1   3  -4    6.12    0.22
  -1   3   4    6.27    0.16
   1   3  -4    6.16    0.20
  -1   3   4    6.10    0.14
   1  -3  -4    6.12    0.16
   1  -3  -4    6.18    0.20
  -1  -3   4    6.49    0.20
  -1  -3   4    5.99    0.15
  -1   3   3    0.13    0.08
  -1   3   3    0.06    0.07
   1   3  -3    0.07    0.07
   1   3  -3    0.17    0.07
   1  -3  -3    0.21    0.07
  -1  -3   3    0.14    0.07
  -1  -3   3    0.31    0.12
   1  -3  -3    0.14    0.13
   1   3  -2   39.10    0.52
  -1   3   2   39.81    0.53
  -1   3   2   38.60    0.51
   1   3  -2   39.32    0.52
   1  -3  -2   39.70    0.51
   1  -3  -2   39.69    0.53
  -1  -3   2   39.95    0.52
  -1  -3   2   38.65    0.51
   1   3  -1  201.02    2.63
   1   3  -1  200.68    2.64
  -1   3   1  198.62    2.68
  -1   3   1  199.70    2.63
  -1  -3   1  198.60    2.60
   1  -3  -1  200.48    2.63
   1  -3  -1  203.49    2.68
  -1  -3   1  203.78    2.67
   1   3   0  115.26    1.47
  -1   3   0  115.66    1.47
   1   3   0  113.83    1.44
  -1   3   0  112.93    1.44
   1  -3   0  116.47    1.48
   1  -3   0  114.75    1.45
  -1  -3   0  116.46    1.48
  -1  -3   0  113.91    1.44
   1   3   1  292.51    4.00
  -1   3  -1  284.46    3.87
   1   3   1  286.74    3.92
  -1   3  -1  278.01    3.88
   1  -3   1  281.60    3.85
  -1  -3  -1  283.61    3.86
   1  -3   1  289.90    4.02
  -1  -3  -1  287.90    3.93
   1   3   2   19.97    0.30
  -1   3  -2   20.09    0.30
   1   3   2   21.80    0.32
  -1   3  -2   19.62    0.29
   1  -3   2   20.29    0.29
   1  -3   2   19.42    0.29
  -1  -3  -2   20.06    0.30
  -1  -3  -2   20.05    0.30
   1   3   3   76.20    1.05
   1   3   3   75.34    0.96
  -1   3  -3   76.31    0.97
  -1   3  -3   76.11    0.94
   1  -3   3   73.90    0.95
  -1  -3  -3   77.66    0.98
   1  -3   3   78.14    0.96
  -1  -3  -3   75.21    0.96
   1   3   4   23.64    0.35
  -1   3  -4   23.39    0.32
  -1   3  -4   23.67    0.35
   1   3   4   24.59    0.42
   1  -3   4   23.74    0.38
   1  -3   4   23.14    0.34
  -1  -3  -4   24.31    0.35
  -1  -3  -4   23.22    0.35
  -1   3  -5  154.85    2.04
   1   3   5  157.55    2.06
   1   3   5  159.61    2.17
  -1   3  -5  158.05    2.08
  -1  -3  -5  156.04    2.05
  -1  -3  -5  161.54    2.11
   1  -3   5  161.77    2.06
   1  -3   5  154.43    2.04
   1   3   6   30.47    0.44
  -1   3  -6   30.21    0.44
   1   3   6   30.23    0.43
  -1   3  -6   29.01    0.38
   1  -3   6   29.78    0.44
   1  -3   6   30.65    0.45
  -1  -3  -6   30.40    0.43
  -1  -3  -6   29.37    0.43
  -1   3  -7    1.23    0.17
   1   3   7    0.82    0.10
   1   3   7    1.14    0.10
  -1   3  -7    0.96    0.08
   1  -3   7    0.86    0.07
  -1  -3  -7    1.23    0.10
  -1  -3  -7    1.10    0.17
   1   3   8    7.07    0.19
   1   3   8    7.52    0.18
  -1   3  -8    7.06    0.20
  -1   3  -8    7.31    0.28
   1  -3   8    7.41    0.14
  -1  -3  -8    7.54    0.19
   1  -3   8    6.95    0.19
  -1  -3  -8    7.11    0.18
   1   3   9   42.92    0.60
  -1   3  -9   43.35    0.56
  -1   3  -9   44.36    0.75
   1   3   9   42.93    0.63
   1  -3   9   43.40    0.64
   1  -3   9   44.74    0.57
  -1  -3  -9   43.68    0.64
  -1  -3  -9   41.47    0.60
   1   3  10   45.75    0.68
  -1   3 -10   45.12    0.65
   1   3  10   46.01    0.76
  -1   3 -10   46.90    0.70
   1  -3  10   45.52    0.69
   1  -3  10   47.52    0.62
  -1  -3 -10   45.63    0.79
  -1  -3 -10   43.53    0.64
   1   3  11  208.94    3.01
   1   3  11  215.56    3.16
  -1   3 -11  219.03    3.16
  -1   3 -11  215.06    2.89
   1  -3  11  213.70    3.23
  -1  -3 -11  209.06    3.10
   1  -3  11  226.58    3.12
  -1  -3 -11  215.99    3.26
   1   3  12   81.95    1.20
  -1   3 -12   85.48    1.25
   1   3  12   84.98    1.28
  -1   3 -12   83.18    1.07
   1  -3  12   82.78    1.22
   1  -3  12   87.18    1.12
  -1  -3 -12   82.48    1.27
  -1  -3 -12   83.08    1.22
   1   3  13   16.70    0.31
   1   3  13   16.06    0.34
  -1   3 -13   17.14    0.36
  -1   3 -13   16.50    0.32
   1  -3  13   17.30    0.26
  -1  -3 -13   17.48    0.36
   1  -3  13   16.47    0.36
  -1  -3 -13   16.43    0.41
   1   3  14    1.87    0.16
  -1   3 -14    2.03    0.26
  -1   3 -14    1.55    0.14
   1   3  14    1.63    0.13
   1  -3  14    1.70    0.14
   1  -3  14    1.50    0.17
  -1  -3 -14    1.67    0.13
  -1  -3 -14    1.53    0.16
  -1   3 -15    1.08    0.13
   1   3  15    0.53    0.11
   1   3  15    0.60    0.22
  -1   3 -15    0.78    0.16
   1  -3  15    0.49    0.14
  -1  -3 -15    0.55    0.19
  -1  -3 -15    0.50    0.15
   1  -3  15    0.37    0.07
   1   3  16    7.43    0.21
  -1   3 -16    7.27    0.20
   1   3  16    7.54    0.37
  -1   3 -16    7.75    0.22
   1  -3  16    7.37    0.26
   1  -3  16    7.64    0.26
  -1  -3 -16    7.24    0.31
  -1  -3 -16    7.54    0.26
   1   3  17   17.70    0.53
  -1   3 -17   17.08    0.32
   1   3  17   17.39    0.34
  -1   3 -17   17.10    0.33
   1  -3  17   17.43    0.54
   1  -3  17   16.95    0.41
  -1  -3 -17   18.31    0.41
  -1  -3 -17   16.90    0.45
   1   3  18   11.63    0.47
  -1   3 -18   10.77    0.20
  -1   3 -18   11.22    0.27
   1   3  18   11.86    0.37
   1  -3  18   10.79    0.34
   1  -3  18   11.43    0.35
  -1  -3 -18   11.05    0.27
  -1  -3 -18   12.56    0.48
   1   3  19    1.15    0.14
   1   3  19    1.14    0.30
  -1   3 -19    1.14    0.09
  -1   3 -19    1.10    0.09
   1  -3  19    1.09    0.19
   1  -3  19    1.18    0.20
  -1  -3 -19    1.14    0.19
  -1  -3 -19    0.90    0.14
  -1   3 -20    1.03    0.09
   1   3  20    1.29    0.14
  -1   3 -20    1.37    0.09
   1  -3  20    1.01    0.20
   1  -3  20    1.16    0.32
  -1  -3 -20    1.09    0.14
  -1  -3 -20    1.42    0.20
   1   3  21    2.16    0.35
  -1   3 -21    2.23    0.16
  -1   3 -21    1.98    0.15
   1   3  21    1.98    0.16
   1  -3  21    2.26    0.23
   1  -3  21    2.60    0.24
  -1  -3 -21    2.03    0.37
  -1  -3 -21    2.12    0.26
   1   3  22    0.06    0.15
   1   3  22    0.03    0.10
   1  -3  22   -0.06    0.24
   1  -3  22   -0.04    0.15
  -1  -3 -22   -0.08    0.14
  -1  -3 -22    0.04    0.10
   1   3  23    0.67    0.20
   1   3  23    0.52    0.19
   1  -3  23    0.43    0.20
   1  -3  23    0.19    0.20
  -1  -3 -23    0.33    0.13
  -1  -3 -23    0.42    0.13
   1   3  24    0.08    0.18
   1   3  24    0.33    0.17
   1  -3  24   -0.13    0.29
   1  -3  24   -0.08    0.18
  -1  -3 -24    0.14    0.20
  -1  -3 -24    0.17    0.20
   1   3  25    1.19    0.23
   1   3  25    0.94    0.23
   1  -3  25    1.04    0.24
   1  -3  25    1.11    0.39
   1   3  26   -0.13    0.18
   1   3  26   -0.08    0.19
   1  -3  26   -0.10    0.19
   1  -3  26    0.09    0.19
  -1   5  24   -0.09    0.16
  -1   5  24   -0.16    0.19
   1  -5 -24    0.03    0.26
  -1  -5  24   -0.16    0.19
   1  -5 -24   -0.02    0.15
  -1  -5  24    0.07    0.20
  -1   5  23    5.68    0.45
  -1   5  23    5.80    0.33
  -1  -5  23    6.46    0.35
   1  -5 -23    5.61    0.30
   1  -5 -23    5.82    0.33
  -1  -5  23    6.10    0.34
   1   5 -22   -0.03    0.10
  -1   5  22   -0.22    0.17
   1   5 -22   -0.09    0.15
  -1   5  22    0.13    0.15
   1  -5 -22    0.26    0.15
   1  -5 -22   -0.03    0.24
  -1  -5  22    0.12    0.18
  -1  -5  22    0.17    0.17
   1   5 -21   -0.03    0.09
  -1   5  21   -0.15    0.16
   1   5 -21    0.05    0.16
  -1   5  21    0.15    0.15
   1  -5 -21    0.05    0.25
  -1  -5  21    0.29    0.16
   1  -5 -21   -0.07    0.14
  -1  -5  21   -0.05    0.17
   1   5 -20    0.39    0.18
  -1   5  20    0.20    0.17
   1   5 -20    0.21    0.12
  -1   5  20    0.20    0.27
   1  -5 -20    0.23    0.18
   1  -5 -20    0.36    0.17
  -1  -5  20    0.23    0.11
  -1  -5  20    0.19    0.18
   1   5 -19    0.25    0.12
   1   5 -19   -0.05    0.29
  -1   5  19    0.06    0.16
  -1   5  19    0.19    0.16
   1  -5 -19    0.34    0.16
  -1  -5  19    0.07    0.11
   1  -5 -19    0.02    0.16
  -1  -5  19    0.28    0.17
  -1   5  18    2.02    0.21
   1   5 -18    2.45    0.23
   1   5 -18    2.12    0.16
  -1   5  18    1.86    0.21
   1  -5 -18    2.16    0.23
  -1  -5  18    2.14    0.23
   1  -5 -18    2.60    0.22
  -1  -5  18    1.98    0.16
   1   5 -17   35.93    0.72
  -1   5  17   35.21    0.85
   1   5 -17   34.33    0.59
  -1   5  17   36.14    0.85
   1  -5 -17   35.01    0.68
  -1  -5  17   34.54    0.87
   1  -5 -17   36.06    0.68
  -1  -5  17   34.64    0.58
   1   5 -16   10.48    0.27
   1   5 -16   11.14    0.51
  -1   5  16   10.16    0.47
  -1   5  16   10.71    0.34
   1  -5 -16   10.84    0.34
   1  -5 -16   10.22    0.34
  -1  -5  16   10.39    0.34
  -1  -5  16   10.19    0.26
   1   5 -15    6.85    0.28
   1   5 -15    6.75    0.22
  -1   5  15    6.50    0.27
  -1   5  15    6.73    0.26
   1  -5 -15    6.57    0.28
  -1  -5  15    6.72    0.21
   1  -5 -15    6.14    0.27
  -1  -5  15    6.50    0.28
   1   5 -14    1.12    0.14
  -1   5  14    1.05    0.17
   1   5 -14    1.62    0.19
  -1   5  14    1.10    0.29
   1  -5 -14    1.29    0.18
   1  -5 -14    1.42    0.19
  -1  -5  14    1.38    0.19
  -1  -5  14    1.39    0.14
   1   5 -13    5.58    0.20
  -1   5  13    5.98    0.24
   1   5 -13    5.83    0.26
  -1   5  13    6.08    0.25
   1  -5 -13    6.08    0.36
   1  -5 -13    6.02    0.26
  -1  -5  13    6.08    0.20
  -1  -5  13    5.83    0.25
   1   5 -12    4.52    0.23
  -1   5  12    4.54    0.22
   1   5 -12    4.62    0.18
  -1   5  12    4.01    0.23
   1  -5 -12    4.72    0.33
   1  -5 -12    4.28    0.24
  -1  -5  12    4.74    0.19
  -1  -5  12    4.56    0.23
   1   5 -11    1.87    0.24
  -1   5  11    1.75    0.18
  -1   5  11    1.98    0.30
   1   5 -11    2.12    0.30
   1  -5 -11    2.15    0.17
   1  -5 -11    1.74    0.20
  -1  -5  11    1.56    0.19
  -1  -5  11    2.23    0.15
   1   5 -10   63.94    1.14
  -1   5  10   61.96    1.10
   1   5 -10   61.99    0.93
  -1   5  10   64.33    1.01
   1  -5 -10   63.36    0.97
   1  -5 -10   62.91    1.00
  -1  -5  10   64.36    0.95
  -1  -5  10   62.06    1.12
   1   5  -9   53.14    0.84
  -1   5   9   51.09    0.81
   1   5  -9   51.63    0.79
  -1   5   9   52.91    0.84
   1  -5  -9   52.34    0.82
   1  -5  -9   51.36    0.84
  -1  -5   9   52.02    0.83
  -1  -5   9   54.81    0.81
   1   5  -8    4.69    0.21
  -1   5   8    4.70    0.22
  -1   5   8    4.41    0.31
   1   5  -8    4.58    0.19
   1  -5  -8    4.33    0.20
   1  -5  -8    4.70    0.35
  -1  -5   8    5.06    0.19
  -1  -5   8    4.38    0.33
  -1   5   7    0.86    0.15
   1   5  -7    0.84    0.13
   1   5  -7    0.88    0.15
  -1   5   7    0.70    0.14
   1  -5  -7    0.87    0.16
  -1  -5   7    0.83    0.15
  -1  -5   7    0.77    0.13
   1  -5  -7    0.72    0.13
   1   5  -6    0.11    0.11
   1   5  -6    0.23    0.12
  -1   5   6    0.08    0.13
  -1   5   6    0.22    0.11
   1  -5  -6    0.03    0.11
  -1  -5   6    0.01    0.12
   1  -5  -6    0.09    0.13
  -1  -5   6    0.17    0.11
   1   5  -5   75.02    1.19
  -1   5   5   73.55    1.07
   1   5  -5   74.86    1.08
  -1   5   5   71.64    1.15
   1  -5  -5   73.74    1.05
   1  -5  -5   74.10    1.23
  -1  -5   5   75.02    1.06
  -1  -5   5   72.77    1.17
  -1   5   4    2.85    0.17
   1   5  -4    2.78    0.17
   1   5  -4    2.45    0.16
  -1   5   4    2.63    0.18
   1  -5  -4    2.70    0.18
  -1  -5   4    2.87    0.17
  -1  -5   4    2.72    0.25
   1  -5  -4    3.01    0.16
  -1   5   3   21.25    0.39
   1   5  -3   21.91    0.40
  -1   5   3   21.36    0.51
   1   5  -3   22.21    0.51
  -1  -5   3   20.98    0.38
   1  -5  -3   21.86    0.39
  -1  -5   3   21.96    0.39
   1  -5  -3   21.61    0.53
   1   5  -2   19.81    0.38
  -1   5   2   19.67    0.37
   1   5  -2   19.28    0.37
  -1   5   2   20.00    0.38
   1  -5  -2   19.99    0.37
   1  -5  -2   20.31    0.38
  -1  -5   2   20.15    0.37
  -1  -5   2   20.02    0.37
   1   5  -1  118.47    1.66
  -1   5   1  119.38    1.67
   1   5  -1  119.79    1.80
  -1   5   1  119.15    1.66
   1  -5  -1  120.93    1.80
  -1  -5   1  116.84    1.63
  -1  -5   1  122.61    1.70
   1  -5  -1  119.20    1.66
   1   5   0    7.35    0.23
   1   5   0    7.48    0.23
  -1   5   0    7.14    0.22
  -1   5   0    7.22    0.22
   1  -5   0    7.24    0.22
  -1  -5   0    7.74    0.34
   1  -5   0    7.58    0.22
  -1  -5   0    7.16    0.21
   1   5   1    8.88    0.24
   1   5   1    8.88    0.25
  -1   5  -1    8.65    0.24
  -1   5  -1    8.75    0.23
   1  -5   1    8.99    0.24
  -1  -5  -1    8.93    0.25
   1  -5   1    8.95    0.24
  -1  -5  -1    9.30    0.34
   1   5   2   14.45    0.31
   1   5   2   14.65    0.32
  -1   5  -2   14.50    0.31
  -1   5  -2   14.73    0.31
   1  -5   2   15.39    0.31
  -1  -5  -2   14.28    0.43
   1  -5   2   14.55    0.31
  -1  -5  -2   14.62    0.40
  -1   5  -3    6.86    0.33
   1   5   3    6.96    0.23
  -1   5  -3    6.78    0.21
   1  -5   3    6.99    0.23
   1  -5   3    7.48    0.31
  -1  -5  -3    7.06    0.23
  -1  -5  -3    6.83    0.31
   1   5   4   21.52    0.41
  -1   5  -4   21.01    0.51
   1   5   4   21.64    0.40
  -1   5  -4   21.06    0.37
   1  -5   4   21.52    0.40
   1  -5   4   21.84    0.38
  -1  -5  -4   21.67    0.40
  -1  -5  -4   21.79    0.53
   1   5   5    3.81    0.20
  -1   5  -5    4.04    0.20
  -1   5  -5    4.05    0.17
   1  -5   5    4.22    0.17
  -1  -5  -5    3.88    0.19
  -1  -5  -5    4.09    0.20
   1   5   6   17.88    0.37
   1   5   6   18.58    0.38
  -1   5  -6   17.41    0.34
  -1   5  -6   17.88    0.37
   1  -5   6   18.14    0.34
   1  -5   6   18.18    0.37
  -1  -5  -6   17.96    0.36
  -1  -5  -6   17.59    0.37
   1   5   7    0.06    0.12
  -1   5  -7   -0.07    0.15
   1   5   7   -0.03    0.12
  -1   5  -7   -0.07    0.11
   1  -5   7    0.05    0.12
   1  -5   7    0.20    0.09
  -1  -5  -7    0.03    0.11
  -1  -5  -7   -0.02    0.11
   1   5   8    0.68    0.14
  -1   5  -8    0.85    0.12
   1   5   8    0.74    0.24
  -1   5  -8    0.72    0.15
   1  -5   8    0.76    0.12
   1  -5   8    0.85    0.15
  -1  -5  -8    1.02    0.15
  -1  -5  -8    0.74    0.16
   1   5   9   11.70    0.31
   1   5   9   11.45    0.30
  -1   5  -9   11.66    0.26
  -1   5  -9   11.70    0.32
   1  -5   9   11.32    0.31
   1  -5   9   11.58    0.25
  -1  -5  -9   11.94    0.30
  -1  -5  -9   12.52    0.32
   1   5  10    2.95    0.20
  -1   5 -10    3.07    0.25
   1   5  10    3.20    0.20
  -1   5 -10    3.59    0.22
   1  -5  10    3.44    0.16
   1  -5  10    2.97    0.21
  -1  -5 -10    3.15    0.33
  -1  -5 -10    3.31    0.20
   1   5  11   25.10    0.50
  -1   5 -11   26.17    0.67
   1   5  11   24.62    0.48
  -1   5 -11   24.14    0.41
   1  -5  11   25.11    0.51
  -1  -5 -11   24.47    0.63
   1  -5  11   25.09    0.51
  -1  -5 -11   25.59    0.50
   1   5  12   15.11    0.51
   1   5  12   15.65    0.37
  -1   5 -12   15.95    0.39
  -1   5 -12   15.40    0.30
   1  -5  12   15.73    0.39
  -1  -5 -12   15.38    0.51
   1  -5  12   15.51    0.53
  -1  -5 -12   15.00    0.36
   1   5  13    0.58    0.15
   1   5  13    0.18    0.16
  -1   5 -13    0.42    0.11
  -1   5 -13    0.51    0.17
   1  -5  13    0.48    0.10
  -1  -5 -13    0.62    0.16
   1  -5  13    0.43    0.17
  -1  -5 -13    0.27    0.15
   1   5  14    0.03    0.14
  -1   5 -14    0.05    0.09
  -1   5 -14    0.15    0.15
   1   5  14   -0.09    0.12
   1  -5  14   -0.08    0.09
   1  -5  14   -0.01    0.15
  -1  -5 -14   -0.05    0.13
  -1  -5 -14    0.16    0.14
   1   5  15    0.71    0.19
  -1   5 -15    0.95    0.12
   1   5  15    1.19    0.27
  -1   5 -15    1.20    0.33
   1  -5  15    1.00    0.20
  -1  -5 -15    0.98    0.18
   1  -5  15    1.10    0.12
  -1  -5 -15    1.01    0.19
  -1   5 -16    2.58    0.15
  -1   5 -16    2.69    0.24
   1   5  16    2.79    0.21
   1   5  16    2.71    0.23
   1  -5  16    2.64    0.14
  -1  -5 -16    2.40    0.36
  -1  -5 -16    2.98    0.22
   1  -5  16    2.90    0.24
   1   5  17    8.93    0.48
  -1   5 -17    9.21    0.35
  -1   5 -17    8.54    0.23
   1   5  17    8.79    0.30
   1  -5  17    9.49    0.52
   1  -5  17    8.32    0.29
  -1  -5 -17    8.70    0.31
  -1  -5 -17    8.80    0.34
   1   5  18    0.61    0.17
  -1   5 -18    1.34    0.35
   1   5  18    0.81    0.33
  -1   5 -18    0.65    0.12
   1  -5  18    0.82    0.18
   1  -5  18    0.70    0.34
  -1  -5 -18    1.09    0.21
  -1  -5 -18    0.93    0.18
   1   5  19    0.31    0.19
   1   5  19    0.31    0.26
  -1   5 -19    0.21    0.10
  -1   5 -19    0.52    0.20
   1  -5  19    0.42    0.10
  -1  -5 -19    0.31    0.26
   1  -5  19    0.30    0.33
  -1  -5 -19    0.17    0.30
   1   5  20    2.29    0.21
  -1   5 -20    2.46    0.22
   1   5  20    2.60    0.25
  -1   5 -20    2.21    0.13
   1  -5  20    2.17    0.26
   1  -5  20    2.23    0.42
  -1  -5 -20    2.61    0.26
  -1  -5 -20    1.04    0.34
   1   5  21    1.50    0.20
   1   5  21    1.40    0.25
   1  -5  21    1.92    0.42
   1  -5  21    1.96    0.41
  -1  -5 -21    1.73    0.25
  -1  -5 -21    1.29    0.21
   1   5  22    1.00    0.29
   1   5  22    0.65    0.22
   1  -5  22    0.62    0.39
   1  -5  22    0.38    0.23
  -1  -5 -22    0.59    0.32
  -1  -5 -22    0.00    0.16
   1   5  23    2.72    0.24
   1   5  23    3.15    0.30
   1  -5  23    2.56    0.30
   1  -5  23    3.48    0.50
  -1  -5 -23    2.36    0.30
  -1  -5 -23    2.99    0.25
   1   5  24    2.88    0.23
   1   5  24    3.20    0.47
   1  -5  24    1.23    0.50
   1  -5  24    2.41    0.31
  -1  -5 -24    2.75    0.30
  -1  -5 -24    0.01    0.37
   1   7 -21    1.45    0.29
  -1   7  21    2.34    0.29
  -1   7  21    2.04    0.28
  -1  -7  21    1.81    0.31
   1  -7 -21    1.60    0.27
   1  -7 -21    1.62    0.46
  -1   7  20    0.77    0.24
   1   7 -20    0.62    0.17
   1   7 -20    0.63    0.25
  -1   7  20    0.62    0.25
   1  -7 -20    0.60    0.24
  -1  -7  20    0.62    0.27
  -1  -7  20    0.91    0.26
   1  -7 -20    0.86    0.41
  -1   7  19    0.62    0.38
   1   7 -19    0.68    0.25
   1   7 -19    0.33    0.27
  -1   7  19    0.68    0.38
   1  -7 -19    0.91    0.24
  -1  -7  19    0.58    0.25
  -1  -7  19    0.64    0.16
   1  -7 -19    0.60    0.37
   1   7 -18    1.59    0.44
   1   7 -18    1.24    0.31
  -1   7  18    1.51    0.26
  -1   7  18    0.81    0.40
  -1  -7  18    1.28    0.44
   1  -7 -18    1.37    0.27
   1  -7 -18    1.74    0.25
  -1  -7  18    1.20    0.18
   1   7 -17    0.76    0.24
   1   7 -17    0.74    0.18
  -1   7  17    1.01    0.24
  -1   7  17    0.87    0.24
  -1  -7  17    0.91    0.25
   1  -7 -17    0.78    0.26
   1  -7 -17    1.12    0.23
   1   7 -16   -0.09    0.13
   1   7 -16    0.15    0.17
  -1   7  16    0.16    0.19
  -1   7  16    0.32    0.20
   1  -7 -16    0.08    0.16
  -1  -7  16    0.22    0.15
   1  -7 -16   -0.05    0.18
  -1  -7  16    0.11    0.21
  -1   7  15    0.76    0.23
   1   7 -15    0.38    0.17
   1   7 -15    0.64    0.22
  -1   7  15    0.66    0.22
   1  -7 -15    0.31    0.23
  -1  -7  15    0.51    0.23
  -1  -7  15    0.52    0.16
   1  -7 -15    0.66    0.33
   1   7 -14   11.07    0.41
   1   7 -14   10.89    0.34
  -1   7  14   10.51    0.41
  -1   7  14   10.47    0.40
   1  -7 -14    9.56    0.43
  -1  -7  14   10.95    0.41
   1  -7 -14   11.49    0.39
  -1  -7  14   10.97    0.33
   1   7 -13    0.13    0.16
   1   7 -13    0.41    0.20
  -1   7  13    0.15    0.30
  -1   7  13    0.07    0.19
   1  -7 -13    0.23    0.19
   1  -7 -13    0.01    0.21
  -1  -7  13    0.13    0.14
  -1  -7  13    0.01    0.32
  -1   7  12    6.11    0.54
   1   7 -12    5.63    0.35
   1   7 -12    5.51    0.43
  -1   7  12    6.16    0.35
   1  -7 -12    5.42    0.49
  -1  -7  12    5.49    0.42
   1  -7 -12    4.84    0.36
  -1  -7  12    5.58    0.36
   1   7 -11   90.52    1.76
   1   7 -11   87.57    1.61
  -1   7  11   89.45    1.54
  -1   7  11   87.98    1.50
   1  -7 -11   88.80    1.50
   1  -7 -11   90.13    1.81
  -1  -7  11   90.25    1.46
  -1  -7  11   88.94    1.53
   1   7 -10    3.35    0.30
  -1   7  10    2.91    0.45
   1   7 -10    3.10    0.25
  -1   7  10    4.11    0.47
   1  -7 -10    3.43    0.49
   1  -7 -10    3.69    0.28
  -1  -7  10    2.33    0.47
  -1  -7  10    3.41    0.24
   1   7  -9    0.35    0.18
   1   7  -9    0.58    0.20
  -1   7   9    0.36    0.20
  -1   7   9    0.26    0.22
   1  -7  -9    0.52    0.23
   1  -7  -9    0.46    0.19
  -1  -7   9    0.78    0.18
  -1  -7   9    0.47    0.20
   1   7  -8    7.15    0.31
   1   7  -8    6.95    0.29
  -1   7   8    7.26    0.48
  -1   7   8    6.42    0.50
   1  -7  -8    6.55    0.34
  -1  -7   8    6.32    0.32
   1  -7  -8    6.71    0.46
  -1  -7   8    7.70    0.44
   1   7  -7    0.68    0.20
  -1   7   7    0.48    0.21
   1   7  -7    0.66    0.18
  -1   7   7    0.62    0.19
   1  -7  -7    0.78    0.22
  -1  -7   7    0.69    0.18
  -1  -7   7    0.56    0.19
   1  -7  -7    0.61    0.20
   1   7  -6    3.52    0.25
   1   7  -6    2.97    0.23
  -1   7   6    2.76    0.42
  -1   7   6    3.47    0.24
   1  -7  -6    3.65    0.44
  -1  -7   6    2.88    0.25
   1  -7  -6    2.96    0.24
  -1  -7   6    3.31    0.23
   1   7  -5    8.82    0.33
  -1   7   5    8.72    0.33
   1   7  -5    8.43    0.31
  -1   7   5    8.41    0.33
   1  -7  -5    7.91    0.31
  -1  -7   5    8.61    0.46
  -1  -7   5    8.11    0.32
   1  -7  -5    8.28    0.34
   1   7  -4    0.55    0.30
   1   7  -4    0.12    0.17
  -1   7   4    0.31    0.18
  -1   7   4    0.16    0.28
   1  -7  -4    0.39    0.17
  -1  -7   4    0.16    0.16
   1  -7  -4    0.26    0.19
  -1  -7   4    0.08    0.17
   1   7  -3    5.54    0.29
   1   7  -3    5.86    0.30
  -1   7   3    5.49    0.30
  -1   7   3    6.05    0.28
   1  -7  -3    5.77    0.28
   1  -7  -3    5.73    0.47
  -1  -7   3    6.31    0.30
  -1  -7   3    5.73    0.28
   1   7  -2   21.90    0.50
   1   7  -2   22.11    0.50
  -1   7   2   20.97    0.50
  -1   7   2   22.01    0.50
   1  -7  -2   22.19    0.50
   1  -7  -2   23.10    0.51
  -1  -7   2   22.55    0.50
  -1  -7   2   21.37    0.66
   1   7  -1    0.44    0.19
   1   7  -1    0.21    0.19
  -1   7   1    0.19    0.18
  -1   7   1    0.37    0.18
   1  -7  -1    0.31    0.18
  -1  -7   1    0.19    0.18
   1  -7  -1    0.28    0.19
  -1  -7   1    0.28    0.17
  -1   7   0    0.89    0.20
   1   7   0    0.86    0.21
   1   7   0    0.98    0.20
  -1   7   0    0.72    0.21
  -1  -7   0    1.06    0.21
  -1  -7   0    0.97    0.21
   1  -7   0    1.02    0.34
   1  -7   0    0.87    0.20
   1   7   1   13.92    0.41
   1   7   1   13.77    0.41
  -1   7  -1   13.68    0.60
  -1   7  -1   14.39    0.57
   1  -7   1   13.53    0.40
  -1  -7  -1   14.59    0.58
   1  -7   1   14.00    0.40
  -1  -7  -1   13.54    0.40
   1   7   2   18.46    0.48
   1   7   2   20.95    0.70
  -1   7  -2   18.67    0.48
  -1   7  -2   18.92    0.46
   1  -7   2   20.00    0.47
   1  -7   2   18.84    0.50
  -1  -7  -2   19.55    0.48
  -1  -7  -2   19.53    0.50
  -1   7  -3   20.97    0.51
   1   7   3   22.42    0.54
   1   7   3   22.08    0.55
  -1   7  -3   22.20    0.55
  -1  -7  -3   21.53    0.53
  -1  -7  -3   23.14    0.76
   1  -7   3   21.60    0.53
   1  -7   3   21.98    0.69
   1   7   4   50.66    1.17
   1   7   4   51.63    0.98
  -1   7  -4   50.70    1.09
  -1   7  -4   51.15    1.18
   1  -7   4   52.02    0.97
   1  -7   4   52.86    0.92
  -1  -7  -4   52.42    1.18
  -1  -7  -4   52.19    0.96
   1   7   5  183.77    2.90
   1   7   5  183.78    2.89
  -1   7  -5  181.06    2.80
  -1   7  -5  181.39    2.86
   1  -7   5  180.38    2.83
  -1  -7  -5  185.26    2.92
   1  -7   5  189.06    2.90
  -1  -7  -5  183.97    2.87
   1   7   6    8.47    0.37
   1   7   6    7.60    0.58
  -1   7  -6    8.31    0.38
  -1   7  -6    7.35    0.33
   1  -7   6    7.79    0.32
   1  -7   6    8.20    0.39
  -1  -7  -6    8.37    0.36
  -1  -7  -6    8.19    0.58
   1   7   7    0.10    0.19
   1   7   7    0.15    0.19
  -1   7  -7    0.09    0.18
  -1   7  -7    0.01    0.15
   1  -7   7   -0.11    0.19
  -1  -7  -7    0.11    0.19
   1  -7   7    0.20    0.15
  -1  -7  -7    0.06    0.18
   1   7   8   21.03    0.53
   1   7   8   20.85    0.53
  -1   7  -8   20.73    0.62
  -1   7  -8   20.60    0.73
   1  -7   8   20.59    0.53
  -1  -7  -8   21.59    0.51
   1  -7   8   21.70    0.48
  -1  -7  -8   20.68    0.55
   1   7   9    1.96    0.26
   1   7   9    1.83    0.26
  -1   7  -9    1.99    0.26
  -1   7  -9    1.72    0.33
   1  -7   9    1.93    0.20
  -1  -7  -9    1.86    0.25
   1  -7   9    1.64    0.27
  -1  -7  -9    1.86    0.27
   1   7  10    5.41    0.50
   1   7  10    5.62    0.33
  -1   7 -10    5.67    0.33
  -1   7 -10    5.33    0.26
   1  -7  10    5.93    0.39
   1  -7  10    5.12    0.52
  -1  -7 -10    5.95    0.32
  -1  -7 -10    5.82    0.33
   1   7  11   20.99    0.54
  -1   7 -11   19.76    0.45
   1   7  11   20.39    0.54
  -1   7 -11   20.65    0.73
   1  -7  11   21.22    0.45
  -1  -7 -11   19.61    0.71
   1  -7  11   20.99    0.56
  -1  -7 -11   20.36    0.76
  -1   7 -12    4.91    0.25
   1   7  12    5.30    0.32
   1   7  12    5.06    0.31
  -1   7 -12    5.46    0.33
   1  -7  12    4.90    0.33
  -1  -7 -12    5.53    0.31
  -1  -7 -12    5.00    0.50
   1  -7  12    5.00    0.24
   1   7  13    6.79    0.50
   1   7  13    6.70    0.34
  -1   7 -13    6.15    0.26
  -1   7 -13    6.69    0.35
   1  -7  13    6.29    0.25
  -1  -7 -13    6.64    0.33
   1  -7  13    6.66    0.54
  -1  -7 -13    6.49    0.52
   1   7  14    0.66    0.22
   1   7  14    0.77    0.23
  -1   7 -14    0.65    0.37
  -1   7 -14    0.67    0.16
   1  -7  14    0.90    0.16
  -1  -7 -14    0.74    0.23
   1  -7  14    0.83    0.24
  -1  -7 -14    0.61    0.22
   1   7  15    0.60    0.23
   1   7  15    0.98    0.21
  -1   7 -15    0.51    0.23
  -1   7 -15    0.64    0.15
  -1  -7 -15    0.61    0.22
   1  -7  15    0.63    0.15
   1  -7  15    0.65    0.24
  -1  -7 -15    0.68    0.22
   1   7  16    0.28    0.22
   1   7  16    0.50    0.20
  -1   7 -16    0.27    0.14
  -1   7 -16    0.24    0.23
   1  -7  16    0.34    0.23
  -1  -7 -16    0.15    0.21
   1  -7  16    0.28    0.14
  -1  -7 -16    0.43    0.21
   1   7  17    2.96    0.30
   1   7  17    3.28    0.28
  -1   7 -17    2.64    0.49
  -1   7 -17    2.65    0.20
   1  -7  17    2.74    0.32
   1  -7  17    3.03    0.19
  -1  -7 -17    2.91    0.29
  -1  -7 -17    2.95    0.29
  -1   7 -18   -0.26    0.20
   1   7  18   -0.18    0.20
   1   7  18   -0.09    0.29
  -1   7 -18   -0.01    0.12
  -1  -7 -18   -0.05    0.29
  -1  -7 -18    0.16    0.19
   1  -7  18    0.03    0.21
   1  -7  18    0.00    0.12
   1   7  19    0.37    0.21
   1   7  19    0.22    0.38
  -1   7 -19    0.30    0.23
  -1   7 -19    0.26    0.24
   1  -7  19    0.74    0.41
  -1  -7 -19    0.37    0.23
  -1  -7 -19    0.33    0.36
   1   7  20    0.25    0.41
   1   7  20    0.65    0.22
  -1   7 -20    0.74    0.26
  -1  -7 -20    0.63    0.41
  -1  -7 -20    0.62    0.38
   1  -7  20    0.79    0.45
   1   9 -15    3.42    0.30
  -1   9  15    3.30    0.37
   1   9 -15    3.24    0.38
  -1   9  15    2.55    0.35
   1  -9 -15    3.62    0.39
   1  -9 -15    3.29    0.35
  -1  -9  15    3.37    0.44
  -1  -9  15    2.94    0.37
  -1   9  14    0.11    0.22
   1   9 -14    0.12    0.20
   1   9 -14    0.10    0.24
  -1   9  14    0.03    0.22
   1  -9 -14   -0.09    0.37
  -1  -9  14    0.06    0.17
  -1  -9  14   -0.35    0.23
   1  -9 -14    0.33    0.27
  -1   9  13   -0.07    0.22
   1   9 -13    0.03    0.24
   1   9 -13    0.14    0.20
  -1   9  13    0.27    0.23
   1  -9 -13    0.24    0.23
  -1  -9  13   -0.01    0.18
  -1  -9  13   -0.01    0.23
   1  -9 -13    0.49    0.44
  -1   9  12    1.80    0.51
   1   9 -12    1.73    0.32
   1   9 -12    2.10    0.28
  -1   9  12    2.37    0.34
   1  -9 -12    1.62    0.58
  -1  -9  12    1.72    0.32
  -1  -9  12    1.66    0.41
   1  -9 -12    2.11    0.31
   1   9 -11    0.17    0.33
  -1   9  11   -0.20    0.23
   1   9 -11    0.07    0.17
  -1   9  11    0.12    0.22
   1  -9 -11   -0.20    0.19
   1  -9 -11    0.22    0.35
  -1  -9  11   -0.04    0.37
  -1  -9  11    0.00    0.18
   1   9 -10    9.60    0.42
   1   9 -10   10.32    0.46
  -1   9  10    9.94    0.47
  -1   9  10   10.30    0.48
   1  -9 -10    9.63    0.49
   1  -9 -10   10.13    0.45
  -1  -9  10   10.35    0.41
  -1  -9  10   10.03    0.49
   1   9  -9    8.04    0.39
  -1   9   9    8.23    0.44
   1   9  -9    8.50    0.45
  -1   9   9    8.63    0.68
   1  -9  -9    8.49    0.46
   1  -9  -9    8.46    0.42
  -1  -9   9    8.06    0.45
  -1  -9   9    8.42    0.57
  -1   9   8    5.26    0.39
  -1   9   8    5.02    0.40
   1   9  -8    4.85    0.54
   1   9  -8    5.13    0.38
   1  -9  -8    5.44    0.37
  -1  -9   8    5.66    0.61
  -1  -9   8    5.15    0.33
   1  -9  -8    4.71    0.41
  -1   9   7   13.44    0.50
   1   9  -7   12.84    0.50
   1   9  -7   12.95    0.46
  -1   9   7   12.29    0.50
   1  -9  -7   12.81    0.47
  -1  -9   7   13.20    0.50
   1  -9  -7   13.50    0.53
  -1  -9   7   13.21    0.46
   1   9  -6   -0.23    0.35
   1   9  -6    0.17    0.20
  -1   9   6    0.07    0.19
  -1   9   6    0.06    0.31
   1  -9  -6    0.03    0.33
   1  -9  -6   -0.05    0.37
  -1  -9   6    0.11    0.17
  -1  -9   6   -0.24    0.19
   1   9  -5    2.24    0.29
  -1   9   5    2.22    0.32
   1   9  -5    2.19    0.31
  -1   9   5    2.60    0.31
   1  -9  -5    2.21    0.30
   1  -9  -5    2.28    0.32
  -1  -9   5    2.75    0.30
  -1  -9   5    2.46    0.29
  -1   9   4    0.18    0.23
   1   9  -4    0.28    0.22
   1   9  -4    0.26    0.24
  -1   9   4    0.21    0.38
   1  -9  -4    0.38    0.23
  -1  -9   4    0.29    0.22
  -1  -9   4    0.29    0.24
   1  -9  -4    0.46    0.25
   1   9  -3    5.79    0.36
   1   9  -3    5.10    0.53
  -1   9   3    5.05    0.35
  -1   9   3    4.62    0.35
   1  -9  -3    4.82    0.35
   1  -9  -3    5.12    0.36
  -1  -9   3    4.89    0.55
  -1  -9   3    5.38    0.34
  -1   9   2    1.47    0.28
   1   9  -2    1.34    0.27
   1   9  -2    1.51    0.28
  -1   9   2    1.46    0.27
   1  -9  -2    1.55    0.45
  -1  -9   2    1.40    0.28
  -1  -9   2    1.40    0.27
   1  -9  -2    1.21    0.26
   1   9  -1    0.35    0.24
  -1   9   1    0.33    0.23
   1   9  -1    0.72    0.24
  -1   9   1    0.28    0.36
   1  -9  -1    0.28    0.24
   1  -9  -1    0.36    0.23
  -1  -9   1    0.21    0.37
  -1  -9   1    0.26    0.36
   1   9   0    2.87    0.30
   1   9   0    2.39    0.31
  -1   9   0    2.04    0.29
  -1   9   0    2.13    0.29
   1  -9   0    2.20    0.29
   1  -9   0    1.84    0.29
  -1  -9   0    2.04    0.29
  -1  -9   0    1.99    0.29
   1   9   1    0.12    0.23
  -1   9  -1    0.36    0.23
   1   9   1    0.53    0.23
  -1   9  -1    0.01    0.21
   1  -9   1    0.15    0.22
   1  -9   1    0.00    0.22
  -1  -9  -1    0.14    0.23
  -1  -9  -1    0.01    0.35
  -1   9  -2    6.53    0.37
  -1   9  -2    6.55    0.39
   1   9   2    6.87    0.39
   1   9   2    6.68    0.41
   1  -9   2    6.39    0.37
  -1  -9  -2    7.54    0.61
  -1  -9  -2    6.35    0.38
   1  -9   2    6.72    0.38
   1   9   3    5.18    0.37
   1   9   3    4.83    0.37
  -1   9  -3    4.32    0.53
  -1   9  -3    4.70    0.36
   1  -9   3    4.92    0.36
   1  -9   3    4.31    0.34
  -1  -9  -3    4.94    0.38
  -1  -9  -3    4.62    0.36
   1   9   4    1.57    0.30
  -1   9  -4    1.33    0.27
   1   9   4    1.52    0.30
  -1   9  -4    1.40    0.30
   1  -9   4    1.30    0.31
   1  -9   4    1.20    0.27
  -1  -9  -4    1.33    0.31
  -1  -9  -4    1.29    0.29
  -1   9  -5   18.10    0.58
   1   9   5   17.78    0.58
   1   9   5   18.35    0.59
  -1   9  -5   18.00    0.53
   1  -9   5   18.50    0.54
  -1  -9  -5   18.61    0.85
  -1  -9  -5   17.62    0.55
   1  -9   5   18.93    0.58
  -1   9  -6    2.81    0.53
   1   9   6    3.02    0.54
   1   9   6    0.66    0.53
  -1   9  -6    2.45    0.28
  -1  -9  -6    3.25    0.32
  -1  -9  -6    2.62    0.35
   1  -9   6    3.16    0.29
   1  -9   6    2.55    0.34
  -1   9  -7    4.01    0.36
  -1   9  -7    3.97    0.30
   1   9   7    3.84    0.37
   1   9   7    4.71    0.37
   1  -9   7    4.55    0.37
  -1  -9  -7    4.56    0.37
  -1  -9  -7    4.29    0.34
   1  -9   7    4.22    0.31
   1   9   8    1.66    0.31
   1   9   8    1.80    0.32
  -1   9  -8    1.83    0.42
  -1   9  -8    1.35    0.51
   1  -9   8    1.74    0.32
   1  -9   8    1.66    0.41
  -1  -9  -8    2.55    0.33
  -1  -9  -8    1.59    0.48
  -1   9  -9    0.48    0.27
   1   9   9    0.40    0.27
   1   9   9    0.43    0.44
  -1   9  -9    0.70    0.35
  -1  -9  -9    0.50    0.26
  -1  -9  -9    0.63    0.28
   1  -9   9    0.93    0.27
   1  -9   9    0.34    0.21
   1   9  10    0.51    0.28
   1   9  10    0.79    0.28
  -1   9 -10    0.26    0.21
  -1   9 -10    0.56    0.26
   1  -9  10    0.70    0.22
   1  -9  10    0.74    0.29
  -1  -9 -10    0.17    0.25
  -1  -9 -10    0.70    0.44
  -1   9 -11    5.47    0.40
   1   9  11    5.92    0.41
   1   9  11    6.14    0.40
  -1   9 -11    5.64    0.32
   1  -9  11    6.27    0.43
  -1  -9 -11    5.73    0.64
  -1  -9 -11    5.62    0.39
   1  -9  11    5.95    0.32
  -1   9 -12    1.02    0.23
  -1   9 -12    1.44    0.31
   1   9  12    1.12    0.32
   1   9  12    1.13    0.31
   1  -9  12    1.41    0.23
  -1  -9 -12    1.28    0.31
  -1  -9 -12    1.38    0.30
   1  -9  12    1.00    0.53
  -1   9 -13    1.92    0.54
  -1   9 -13    2.37    0.25
   1   9  13    2.16    0.35
   1   9  13    2.08    0.34
   1  -9  13    1.94    0.37
  -1  -9 -13    1.85    0.35
  -1  -9 -13    1.92    0.53
   1  -9  13    2.61    0.25
   1   9  14    1.11    0.31
   1   9  14    1.22    0.31
  -1   9 -14    0.84    0.32
  -1   9 -14    1.31    0.22
   1  -9  14    1.32    0.33
  -1  -9 -14    1.43    0.31
   1  -9  14   -0.03    0.35
  -1  -9 -14    1.16    0.32
   1   9  15    0.27    0.25
   1   9  15    0.09    0.24
  -1   9 -15    0.43    0.27
  -1   9 -15    0.29    0.19
   1  -9  15    0.19    0.26
   1  -9  15    0.00    0.18
  -1  -9 -15   -0.01    0.26
  -1  -9 -15    0.14    0.25
  -2   0  28    6.57    0.32
  -2   0  28    6.58    0.47
  -2   0  27   -0.40    0.15
  -2   0  27    0.23    0.16
  -2   0  26    0.32    0.16
  -2   0  26    0.17    0.16
   2   0 -25    0.02    0.09
   2   0 -25   -0.03    0.15
  -2   0  25   -0.03    0.14
  -2   0  25    0.22    0.14
   2   0 -24   15.75    0.33
   2   0 -24   16.22    0.44
  -2   0  24   16.00    0.41
  -2   0  24   16.73    0.56
   2   0 -23    0.10    0.10
   2   0 -23    0.11    0.10
  -2   0  23   -0.01    0.19
  -2   0  23    0.04    0.13
   2   0 -22    5.77    0.19
   2   0 -22    5.74    0.27
  -2   0  22    5.64    0.24
  -2   0  22    5.68    0.23
   2   0 -21    0.00    0.08
   2   0 -21    0.00    0.08
  -2   0  21    0.15    0.12
   2   0 -20    5.30    0.25
   2   0 -20    5.37    0.18
  -2   0  20    5.62    0.31
  -2   0  20    5.00    0.21
   2   0 -19   -0.06    0.07
   2   0 -19    0.06    0.07
  -2   0  19    0.03    0.10
  -2   0  19    0.07    0.10
   2   0 -18    6.39    0.18
   2   0 -18    6.37    0.18
  -2   0  18    6.16    0.20
  -2   0  18    6.78    0.30
   2   0 -17   -0.01    0.06
   2   0 -17    0.02    0.07
  -2   0  17   -0.02    0.09
  -2   0  17    0.01    0.13
   2   0 -16    3.13    0.18
   2   0 -16    2.62    0.12
  -2   0  16    2.77    0.14
  -2   0  16    2.91    0.14
   2   0 -15    0.02    0.06
   2   0 -15   -0.03    0.06
  -2   0  15    0.00    0.12
  -2   0  15   -0.03    0.07
   2   0 -14   34.51    0.48
   2   0 -14   34.68    0.55
  -2   0  14   34.15    0.50
  -2   0  14   34.32    0.57
   2   0 -13    0.16    0.10
   2   0 -13   -0.07    0.06
  -2   0  13   -0.04    0.07
  -2   0  13   -0.01    0.07
   2   0 -12   56.63    0.74
   2   0 -12   56.12    0.74
  -2   0  12   55.41    0.73
  -2   0  12   56.06    0.74
   2   0 -11    0.02    0.09
   2   0 -11   -0.03    0.09
  -2   0  11    0.06    0.06
  -2   0  11    0.03    0.10
   2   0 -10   32.58    0.42
   2   0 -10   31.82    0.41
  -2   0  10   32.17    0.41
  -2   0  10   32.29    0.41
   2   0  -9   -0.01    0.05
  -2   0   9    0.02    0.04
  -2   0   9    0.02    0.05
   2   0  -8   76.42    0.97
   2   0  -8   72.50    0.87
  -2   0   8   74.62    0.92
  -2   0   8   74.53    0.92
   2   0  -7    0.04    0.06
   2   0  -7   -0.15    0.09
  -2   0   7   -0.08    0.05
  -2   0   7   -0.04    0.05
   2   0  -6 9194.04  245.90
   2   0  -6 9404.96  251.61
  -2   0   6 9999.00  269.30
  -2   0   6 9580.17  257.95
   2   0  -5   -0.06    0.05
   2   0  -5    0.00    0.05
  -2   0   5   -0.02    0.05
  -2   0   5   -0.04    0.03
   2   0  -4  107.03    1.22
   2   0  -4  105.06    1.23
  -2   0   4  111.11    1.21
   2   0  -3    0.04    0.03
   2   0  -3    0.07    0.03
  -2   0   3    0.05    0.01
   2   0   2  352.41    4.63
   2   0   2  353.95    4.37
  -2   0  -2  339.03    4.30
  -2   0  -2  282.61    3.39
   2   0   3    0.19    0.01
   2   0   3    0.10    0.04
  -2   0  -3    0.15    0.04
   2   0   4   18.21    0.16
   2   0   4   17.94    0.23
  -2   0  -4   17.45    0.17
  -2   0  -4   17.57    0.23
   2   0   5   -0.01    0.09
   2   0   5    0.14    0.02
  -2   0  -5    0.09    0.02
  -2   0  -5    0.08    0.08
   2   0   6  106.56    1.16
   2   0   6  100.62    1.23
  -2   0  -6  102.00    1.10
  -2   0  -6  102.21    1.25
   2   0   7    0.04    0.05
   2   0   7   -0.03    0.03
  -2   0  -7   -0.02    0.03
  -2   0  -7   -0.02    0.06
   2   0   8   25.88    0.36
   2   0   8   29.05    0.39
  -2   0  -8   25.92    0.29
  -2   0  -8   23.43    0.25
   2   0   9    0.05    0.06
   2   0   9   -0.01    0.06
  -2   0  -9    0.09    0.04
  -2   0  -9    0.00    0.04
   2   0  10   22.84    0.35
   2   0  10   23.00    0.35
  -2   0 -10   23.03    0.26
  -2   0 -10   22.70    0.28
   2   0  11   -0.04    0.07
   2   0  11   -0.07    0.13
  -2   0 -11    0.05    0.05
  -2   0 -11    0.00    0.03
   2   0  12   47.40    0.77
   2   0  12   46.75    0.67
  -2   0 -12   47.01    0.57
  -2   0 -12   45.56    0.53
   2   0  13   -0.04    0.08
   2   0  13    0.01    0.08
  -2   0 -13   -0.02    0.03
  -2   0 -13    0.07    0.06
   2   0  14   15.35    0.42
   2   0  14   15.54    0.31
  -2   0 -14   14.94    0.21
  -2   0 -14   15.72    0.25
   2   0  15    0.01    0.10
   2   0  15   -0.07    0.16
  -2   0 -15   -0.03    0.04
  -2   0 -15    0.05    0.04
   2   0  16   90.11    1.36
   2   0  16   89.34    1.34
  -2   0 -16   88.79    1.17
  -2   0 -16   90.18    1.13
   2   0  17   -0.21    0.20
   2   0  17   -0.04    0.12
  -2   0 -17   -0.08    0.08
  -2   0 -17   -0.01    0.05
   2   0  18   22.94    0.47
   2   0  18   22.79    0.47
  -2   0 -18   23.16    0.37
  -2   0 -18   22.67    0.32
   2   0  19    0.06    0.13
   2   0  19    0.06    0.14
  -2   0 -19   -0.04    0.05
  -2   0 -19   -0.02    0.05
   2   0  20    0.38    0.22
   2   0  20   -0.12    0.13
  -2   0 -20    0.01    0.09
  -2   0 -20    0.03    0.06
   2   0  21   -0.01    0.13
   2   0  21   -0.01    0.14
  -2   0 -21    0.05    0.09
  -2   0 -21   -0.05    0.06
   2   0  22   18.50    0.48
   2   0  22   18.29    0.47
  -2   0 -22   17.03    0.27
  -2   0 -22   17.26    0.27
   2   0  23   -0.01    0.15
   2   0  23    0.08    0.25
   2   0  24    0.64    0.21
   2   0  24    0.58    0.32
   2   0  25    0.02    0.16
   2   0  25   -0.08    0.17
   2   0  26    0.80    0.23
   2   0  26    0.94    0.37
   2   0  27   -0.16    0.20
   2   0  27   -0.20    0.32
  -2   2  27    2.31    0.38
  -2   2  27    2.11    0.23
  -2  -2  27    2.07    0.24
  -2  -2  27    2.12    0.37
  -2   2  26    0.84    0.20
  -2   2  26    0.75    0.30
  -2  -2  26    0.90    0.20
   2  -2 -26    0.79    0.25
   2  -2 -26    0.78    0.16
  -2  -2  26    0.75    0.20
  -2   2  25    4.42    0.25
  -2   2  25    3.78    0.25
   2  -2 -25    4.10    0.31
   2  -2 -25    3.42    0.20
  -2  -2  25    4.05    0.26
  -2  -2  25    4.12    0.39
   2   2 -24    1.62    0.14
  -2   2  24    1.78    0.20
   2   2 -24    1.82    0.20
  -2   2  24    1.61    0.19
   2  -2 -24    1.77    0.17
   2  -2 -24    1.54    0.17
  -2  -2  24    1.33    0.33
  -2  -2  24    1.73    0.20
   2   2 -23    1.61    0.12
   2   2 -23    1.48    0.13
  -2   2  23    1.68    0.19
  -2   2  23    1.65    0.18
   2  -2 -23    1.34    0.16
  -2  -2  23    1.13    0.19
   2  -2 -23    1.44    0.25
  -2  -2  23    1.30    0.30
   2   2 -22   10.02    0.32
   2   2 -22    9.56    0.23
  -2   2  22   10.20    0.31
  -2   2  22   10.09    0.30
  -2  -2  22   10.04    0.32
   2  -2 -22    9.97    0.28
   2  -2 -22    9.88    0.28
  -2  -2  22    9.95    0.32
   2   2 -21    4.77    0.17
   2   2 -21    4.85    0.17
  -2   2  21    5.17    0.24
  -2   2  21    4.64    0.33
   2  -2 -21    4.79    0.20
  -2  -2  21    5.13    0.34
   2  -2 -21    4.54    0.21
  -2  -2  21    4.20    0.23
   2   2 -20    9.29    0.22
   2   2 -20    9.23    0.22
  -2   2  20    9.45    0.39
   2  -2 -20    9.80    0.36
  -2  -2  20   10.17    0.29
  -2  -2  20   10.02    0.29
   2   2 -19    0.99    0.17
  -2   2  19    1.00    0.14
  -2   2  19    0.82    0.14
   2   2 -19    0.89    0.18
   2  -2 -19    1.15    0.13
   2  -2 -19    1.13    0.15
  -2  -2  19    1.22    0.15
  -2  -2  19    1.15    0.15
   2   2 -18   27.46    0.51
   2   2 -18   27.09    0.43
  -2   2  18   27.27    0.47
  -2   2  18   27.05    0.48
   2  -2 -18   26.65    0.47
  -2  -2  18   27.11    0.60
   2  -2 -18   27.94    0.49
  -2  -2  18   26.84    0.49
   2   2 -17    0.05    0.07
  -2   2  17   -0.04    0.09
   2   2 -17   -0.02    0.07
  -2   2  17   -0.04    0.13
   2  -2 -17   -0.01    0.09
   2  -2 -17    0.02    0.09
  -2  -2  17    0.09    0.09
  -2  -2  17   -0.02    0.09
   2   2 -16   64.05    0.88
  -2   2  16   65.52    0.96
   2   2 -16   65.45    0.90
  -2   2  16   64.00    0.94
   2  -2 -16   67.17    0.99
   2  -2 -16   63.60    1.06
  -2  -2  16   64.46    0.96
  -2  -2  16   63.86    0.96
   2   2 -15    0.41    0.08
   2   2 -15    0.38    0.09
  -2   2  15    0.39    0.10
  -2   2  15    0.48    0.11
   2  -2 -15    0.39    0.17
  -2  -2  15    0.42    0.17
   2  -2 -15    0.43    0.11
  -2  -2  15    0.45    0.11
   2   2 -14   50.10    0.68
  -2   2  14   50.81    0.81
   2   2 -14   48.96    0.67
  -2   2  14   50.28    0.81
   2  -2 -14   51.05    0.82
  -2  -2  14   48.28    0.71
   2  -2 -14   47.76    0.70
  -2  -2  14   48.57    0.71
   2   2 -13   -0.02    0.07
  -2   2  13   -0.03    0.07
  -2   2  13   -0.07    0.07
   2   2 -13    0.00    0.06
   2  -2 -13   -0.05    0.07
   2  -2 -13    0.10    0.07
  -2  -2  13    0.07    0.07
  -2  -2  13    0.02    0.06
   2   2 -12    1.05    0.08
  -2   2  12    0.90    0.10
   2   2 -12    1.04    0.10
  -2   2  12    0.91    0.09
   2  -2 -12    0.90    0.10
   2  -2 -12    1.06    0.10
  -2  -2  12    0.89    0.08
  -2  -2  12    1.01    0.10
   2   2 -11   43.18    0.59
  -2   2  11   40.92    0.56
  -2   2  11   43.43    0.68
   2   2 -11   42.66    0.56
   2  -2 -11   43.43    0.58
   2  -2 -11   41.96    0.59
  -2  -2  11   43.33    0.57
  -2  -2  11   42.54    0.58
   2   2 -10  177.10    2.40
  -2   2  10  177.38    2.39
  -2   2  10  173.62    2.30
   2   2 -10  181.23    2.42
   2  -2 -10  172.05    2.33
   2  -2 -10  179.44    2.37
  -2  -2  10  173.62    2.31
  -2  -2  10  180.53    2.44
   2   2  -9   27.09    0.38
   2   2  -9   26.21    0.36
  -2   2   9   26.60    0.38
  -2   2   9   25.28    0.40
   2  -2  -9   27.08    0.42
  -2  -2   9   25.52    0.36
   2  -2  -9   25.34    0.37
  -2  -2   9   26.63    0.41
   2   2  -8   98.83    1.24
  -2   2   8   99.50    1.27
   2   2  -8  100.43    1.32
  -2   2   8   95.36    1.19
   2  -2  -8   95.96    1.24
  -2  -2   8  100.20    1.25
   2  -2  -8  101.14    1.26
  -2  -2   8   96.76    1.28
   2   2  -7  219.63    2.88
   2   2  -7  222.32    2.92
  -2   2   7  219.16    2.91
  -2   2   7  215.42    2.81
   2  -2  -7  217.48    2.98
  -2  -2   7  218.51    2.93
   2  -2  -7  221.64    2.96
  -2  -2   7  223.95    2.93
   2   2  -6   99.34    1.27
  -2   2   6   98.66    1.24
   2   2  -6   98.14    1.20
  -2   2   6   98.10    1.29
   2  -2  -6   98.62    1.19
   2  -2  -6   96.77    1.22
  -2  -2   6  100.95    1.29
  -2  -2   6   96.96    1.18
   2   2  -5  216.23    2.79
  -2   2   5  209.02    2.80
   2   2  -5  215.73    2.77
  -2   2   5  212.59    2.71
   2  -2  -5  212.01    2.77
   2  -2  -5  218.46    2.79
  -2  -2   5  212.49    2.72
  -2  -2   5  217.90    2.80
   2   2  -4    0.12    0.05
  -2   2   4    0.09    0.10
   2   2  -4    0.09    0.05
  -2   2   4    0.11    0.05
   2  -2  -4    0.07    0.06
  -2  -2   4    0.12    0.05
  -2  -2   4    0.14    0.09
   2  -2  -4    0.05    0.08
   2   2  -3  112.99    1.37
   2   2  -3  112.90    1.36
  -2   2   3  110.37    1.32
  -2   2   3  110.60    1.42
   2  -2  -3  113.45    1.35
  -2  -2   3  109.94    1.37
   2  -2  -3  110.55    1.36
  -2  -2   3  115.01    1.39
   2   2  -2  149.83    1.92
   2   2  -2  147.98    1.87
  -2   2   2  147.91    1.83
  -2   2   2  146.79    1.79
   2  -2  -2  145.71    1.83
   2  -2  -2  148.70    1.91
  -2  -2   2  150.22    1.92
  -2  -2   2  146.66    1.80
   2   2  -1   58.85    0.71
   2   2  -1   58.06    0.68
  -2   2   1   57.99    0.69
  -2   2   1   57.16    0.67
  -2  -2   1   57.80    0.68
   2  -2  -1   58.85    0.70
   2  -2  -1   57.96    0.68
  -2  -2   1   59.32    0.70
  -2   2   0  303.36    4.04
   2   2   0  306.56    4.09
   2   2   0  305.61    4.09
  -2   2   0  301.21    4.00
   2  -2   0  309.50    4.11
  -2  -2   0  311.64    4.24
  -2  -2   0  304.69    4.06
   2  -2   0  304.91    4.06
   2   2   1  251.74    3.28
  -2   2  -1  250.46    3.22
   2   2   1  251.86    3.29
  -2   2  -1  248.77    3.25
   2  -2   1  250.65    3.27
  -2  -2  -1  250.69    3.26
   2  -2   1  256.03    3.30
  -2  -2  -1  251.93    3.28
  -2   2  -2  856.73   13.57
   2   2   2  873.75   13.93
   2   2   2  890.99   14.26
  -2   2  -2  867.93   13.82
   2  -2   2  873.74   13.78
  -2  -2  -2  877.71   13.97
  -2  -2  -2  872.76   13.86
   2  -2   2  863.37   13.78
   2   2   3    4.25    0.11
   2   2   3    4.19    0.11
  -2   2  -3    4.44    0.12
  -2   2  -3    4.36    0.09
  -2  -2  -3    4.15    0.17
   2  -2   3    4.31    0.09
   2  -2   3    4.42    0.12
  -2  -2  -3    4.32    0.11
   2   2   4  502.54    7.29
  -2   2  -4  492.85    7.00
   2   2   4  502.81    7.34
  -2   2  -4  507.94    7.42
   2  -2   4  513.11    7.34
   2  -2   4  494.68    7.33
  -2  -2  -4  499.00    7.23
  -2  -2  -4  508.08    7.42
   2   2   5   16.18    0.23
   2   2   5   16.48    0.25
  -2   2  -5   15.84    0.23
  -2   2  -5   16.69    0.32
   2  -2   5   16.37    0.25
  -2  -2  -5   15.64    0.23
   2  -2   5   16.38    0.20
  -2  -2  -5   16.43    0.31
   2   2   6   12.65    0.21
  -2   2  -6   12.40    0.16
   2   2   6   12.38    0.19
  -2   2  -6   12.56    0.22
   2  -2   6   12.47    0.22
  -2  -2  -6   12.17    0.19
   2  -2   6   12.95    0.19
  -2  -2  -6   13.13    0.22
   2   2   7   10.84    0.21
   2   2   7   11.44    0.19
  -2   2  -7   10.91    0.14
  -2   2  -7   11.33    0.21
  -2  -2  -7   11.32    0.21
   2  -2   7   11.22    0.21
   2  -2   7   11.25    0.15
  -2  -2  -7   10.65    0.23
   2   2   8  172.33    2.32
  -2   2  -8  176.48    2.15
   2   2   8  179.23    2.39
  -2   2  -8  173.30    2.41
   2  -2   8  175.26    2.36
   2  -2   8  184.01    2.25
  -2  -2  -8  170.52    2.21
  -2  -2  -8  174.24    2.33
   2   2   9  281.94    4.12
   2   2   9  285.07    3.92
  -2   2  -9  280.73    4.09
  -2   2  -9  280.66    3.73
   2  -2   9  279.10    4.10
  -2  -2  -9  281.24    3.97
   2  -2   9  294.82    3.92
  -2  -2  -9  271.65    3.82
   2   2  10  147.43    1.92
  -2   2 -10  142.65    1.73
   2   2  10  142.31    1.97
  -2   2 -10  145.02    2.00
   2  -2  10  151.59    1.89
  -2  -2 -10  139.36    1.83
   2  -2  10  143.96    1.98
  -2  -2 -10  144.47    2.07
   2   2  11    2.13    0.10
  -2   2 -11    2.03    0.06
  -2   2 -11    1.84    0.14
   2   2  11    1.93    0.14
   2  -2  11    1.98    0.14
   2  -2  11    2.21    0.07
  -2  -2 -11    2.12    0.14
  -2  -2 -11    2.20    0.10
   2   2  12   12.13    0.21
  -2   2 -12   11.74    0.16
   2   2  12   11.15    0.26
  -2   2 -12   11.60    0.16
   2  -2  12   11.55    0.26
  -2  -2 -12   12.07    0.27
   2  -2  12   11.57    0.27
  -2  -2 -12   11.46    0.21
   2   2  13   29.25    0.42
   2   2  13   28.19    0.48
  -2   2 -13   28.52    0.38
  -2   2 -13   28.18    0.38
   2  -2  13   28.75    0.49
  -2  -2 -13   27.66    0.41
   2  -2  13   28.35    0.48
  -2  -2 -13   28.70    0.48
   2   2  14    0.37    0.08
  -2   2 -14    0.34    0.05
   2   2  14    0.51    0.13
  -2   2 -14    0.40    0.08
   2  -2  14    0.40    0.12
   2  -2  14    0.30    0.13
  -2  -2 -14    0.43    0.13
  -2  -2 -14    0.45    0.08
   2   2  15    1.63    0.11
   2   2  15    1.97    0.16
  -2   2 -15    1.77    0.10
  -2   2 -15    1.57    0.07
   2  -2  15    1.73    0.17
  -2  -2 -15    1.69    0.11
   2  -2  15    1.61    0.26
  -2  -2 -15    1.69    0.16
   2   2  16   34.62    0.50
  -2   2 -16   34.04    0.47
   2   2  16   33.74    0.59
  -2   2 -16   33.31    0.46
   2  -2  16   33.42    0.60
   2  -2  16   33.11    0.60
  -2  -2 -16   33.74    0.50
  -2  -2 -16   35.36    0.75
   2   2  17    3.36    0.13
   2   2  17    3.03    0.20
  -2   2 -17    3.06    0.13
  -2   2 -17    3.13    0.12
   2  -2  17    2.87    0.20
   2  -2  17    2.73    0.21
  -2  -2 -17    3.34    0.21
  -2  -2 -17    3.02    0.13
   2   2  18    7.70    0.28
   2   2  18    7.49    0.19
  -2   2 -18    7.38    0.14
  -2   2 -18    7.34    0.13
   2  -2  18    6.93    0.28
   2  -2  18    7.57    0.27
  -2  -2 -18    7.16    0.26
  -2  -2 -18    7.62    0.41
  -2   2 -19    9.69    0.16
   2   2  19   10.38    0.23
   2   2  19   10.62    0.34
  -2   2 -19   10.30    0.17
   2  -2  19   10.31    0.33
  -2  -2 -19   10.76    0.34
  -2  -2 -19   10.25    0.23
   2  -2  19   10.57    0.33
   2   2  20   28.89    0.61
   2   2  20   29.19    0.61
  -2   2 -20   28.29    0.37
  -2   2 -20   29.39    0.44
  -2  -2 -20   28.71    0.47
   2  -2  20   30.40    0.79
   2  -2  20   29.03    0.62
  -2  -2 -20   29.06    0.47
   2   2  21    0.01    0.23
   2   2  21   -0.03    0.15
  -2   2 -21    0.02    0.07
  -2   2 -21    0.02    0.05
  -2  -2 -21    0.11    0.13
   2  -2  21   -0.05    0.14
   2  -2  21    0.03    0.14
  -2  -2 -21    0.02    0.13
   2   2  22    0.49    0.19
   2   2  22    0.46    0.29
   2  -2  22    0.49    0.19
   2  -2  22    0.23    0.19
  -2  -2 -22    0.30    0.16
  -2  -2 -22    0.33    0.10
   2   2  23    6.69    0.31
   2   2  23    6.37    0.32
   2  -2  23    5.81    0.32
   2  -2  23    6.25    0.32
  -2  -2 -23    5.73    0.27
  -2  -2 -23    5.95    0.19
   2   2  24    4.38    0.31
   2   2  24    4.83    0.31
   2  -2  24    5.25    0.31
   2  -2  24    4.95    0.31
   2   2  25   -0.13    0.18
   2   2  25    0.01    0.19
   2  -2  25   -0.09    0.31
   2  -2  25   -0.18    0.30
   2   2  26    3.68    0.47
   2   2  26    3.05    0.45
   2  -2  26    3.20    0.31
   2  -2  26    3.14    0.30
  -2   4  26   -0.28    0.16
  -2   4  26   -0.01    0.15
  -2  -4  26    0.12    0.16
   2  -4 -26    0.17    0.17
   2  -4 -26    0.01    0.27
  -2  -4  26    0.11    0.17
  -2   4  25    0.06    0.14
  -2   4  25    0.09    0.16
   2  -4 -25   -0.06    0.15
  -2  -4  25    0.01    0.18
   2  -4 -25    0.00    0.15
  -2  -4  25    0.12    0.27
  -2   4  24    1.18    0.29
  -2   4  24    0.67    0.20
   2  -4 -24    0.02    0.18
  -2  -4  24    0.91    0.20
   2  -4 -24    0.95    0.29
  -2  -4  24    0.89    0.22
   2   4 -23    0.06    0.17
   2   4 -23    0.26    0.11
  -2   4  23    0.26    0.16
  -2   4  23    0.13    0.17
   2  -4 -23    0.07    0.17
  -2  -4  23    0.19    0.17
   2  -4 -23    0.04    0.26
  -2  -4  23    0.27    0.18
   2   4 -22    6.33    0.30
   2   4 -22    6.50    0.32
  -2   4  22    7.23    0.29
  -2   4  22    6.35    0.28
   2  -4 -22    7.10    0.29
   2  -4 -22    6.77    0.29
  -2  -4  22    5.89    0.29
  -2  -4  22    6.13    0.30
  -2   4  21    2.76    0.34
   2   4 -21    2.69    0.26
   2   4 -21    2.78    0.24
  -2   4  21    3.01    0.22
  -2  -4  21    2.83    0.23
  -2  -4  21    2.60    0.24
   2  -4 -21    3.28    0.23
   2  -4 -21    3.68    0.35
   2   4 -20   13.15    0.29
   2   4 -20   13.54    0.30
  -2   4  20   13.40    0.37
  -2   4  20   13.88    0.38
   2  -4 -20   13.68    0.38
  -2  -4  20   14.16    0.38
   2  -4 -20   13.93    0.38
  -2  -4  20   13.88    0.39
  -2   4  19    5.14    0.24
   2   4 -19    5.29    0.18
   2   4 -19    5.32    0.20
  -2   4  19    4.91    0.25
   2  -4 -19    5.27    0.25
  -2  -4  19    4.86    0.26
  -2  -4  19    4.94    0.24
   2  -4 -19    5.14    0.25
   2   4 -18    0.10    0.10
   2   4 -18    0.13    0.14
  -2   4  18    0.27    0.23
  -2   4  18    0.37    0.14
   2  -4 -18    0.10    0.23
  -2  -4  18    0.22    0.15
   2  -4 -18    0.23    0.21
  -2  -4  18    0.15    0.17
   2   4 -17    7.90    0.27
   2   4 -17    7.47    0.22
  -2   4  17    7.31    0.26
  -2   4  17    7.75    0.27
   2  -4 -17    7.68    0.39
  -2  -4  17    7.45    0.31
   2  -4 -17    7.86    0.26
  -2  -4  17    7.82    0.27
   2   4 -16   12.19    0.27
  -2   4  16   11.88    0.32
   2   4 -16   12.79    0.33
  -2   4  16   11.83    0.30
   2  -4 -16   12.44    0.46
   2  -4 -16   11.75    0.31
  -2  -4  16   12.75    0.36
  -2  -4  16   12.32    0.32
   2   4 -15    4.62    0.32
  -2   4  15    4.23    0.31
   2   4 -15    4.15    0.17
  -2   4  15    4.46    0.29
   2  -4 -15    4.25    0.22
  -2  -4  15    4.26    0.25
   2  -4 -15    4.46    0.20
  -2  -4  15    3.98    0.32
   2   4 -14    1.79    0.14
  -2   4  14    1.99    0.17
   2   4 -14    2.38    0.17
  -2   4  14    1.89    0.16
   2  -4 -14    2.47    0.17
  -2  -4  14    2.10    0.21
   2  -4 -14    1.85    0.18
  -2  -4  14    1.77    0.17
   2   4 -13   94.72    1.36
   2   4 -13   99.86    1.47
  -2   4  13   94.62    1.42
  -2   4  13   92.61    1.37
   2  -4 -13   97.22    1.41
  -2  -4  13   92.91    1.39
   2  -4 -13   92.96    1.41
  -2  -4  13   97.83    1.47
   2   4 -12    8.30    0.22
  -2   4  12    8.47    0.37
   2   4 -12    8.72    0.25
  -2   4  12    8.38    0.34
   2  -4 -12    8.68    0.24
  -2  -4  12    8.70    0.30
   2  -4 -12    8.20    0.39
  -2  -4  12    8.06    0.35
   2   4 -11    5.79    0.27
   2   4 -11    5.97    0.21
  -2   4  11    5.64    0.20
  -2   4  11    5.82    0.22
   2  -4 -11    6.20    0.20
   2  -4 -11    5.31    0.34
  -2  -4  11    5.84    0.27
  -2  -4  11    5.70    0.21
   2   4 -10  130.33    1.84
  -2   4  10  130.21    1.84
   2   4 -10  137.26    1.94
  -2   4  10  134.73    1.93
   2  -4 -10  131.63    1.90
   2  -4 -10  139.60    1.96
  -2  -4  10  132.17    2.00
  -2  -4  10  140.07    2.03
   2   4  -9   11.33    0.27
   2   4  -9   10.98    0.25
  -2   4   9   11.11    0.39
  -2   4   9   10.33    0.25
   2  -4  -9   11.29    0.29
  -2  -4   9   10.93    0.27
   2  -4  -9   10.97    0.25
  -2  -4   9   11.50    0.34
   2   4  -8  191.71    2.78
   2   4  -8  192.12    2.69
  -2   4   8  193.78    2.74
  -2   4   8  188.26    2.63
   2  -4  -8  194.94    2.73
   2  -4  -8  190.06    2.72
  -2  -4   8  187.87    2.64
  -2  -4   8  194.87    2.81
   2   4  -7   26.50    0.43
   2   4  -7   27.83    0.44
  -2   4   7   26.18    0.52
  -2   4   7   26.87    0.45
  -2  -4   7   27.80    0.43
   2  -4  -7   28.09    0.44
   2  -4  -7   26.15    0.45
  -2  -4   7   26.14    0.43
   2   4  -6   23.48    0.47
   2   4  -6   24.09    0.49
  -2   4   6   23.91    0.50
  -2   4   6   22.92    0.37
   2  -4  -6   23.98    0.47
  -2  -4   6   23.51    0.39
   2  -4  -6   23.37    0.40
  -2  -4   6   24.19    0.38
   2   4  -5   11.34    0.25
  -2   4   5   10.96    0.24
   2   4  -5   11.69    0.25
  -2   4   5   11.36    0.26
   2  -4  -5   11.36    0.24
   2  -4  -5   11.05    0.27
  -2  -4   5   11.44    0.24
  -2  -4   5   11.28    0.24
   2   4  -4  330.49    4.88
  -2   4   4  323.21    4.65
   2   4  -4  330.88    4.77
  -2   4   4  322.51    4.68
   2  -4  -4  330.32    4.75
  -2  -4   4  319.19    4.61
   2  -4  -4  323.76    4.70
  -2  -4   4  338.78    4.97
   2   4  -3   51.60    0.74
  -2   4   3   51.77    0.73
   2   4  -3   52.15    0.74
  -2   4   3   52.04    0.74
   2  -4  -3   51.77    0.75
   2  -4  -3   52.29    0.73
  -2  -4   3   51.58    0.73
  -2  -4   3   53.91    0.85
   2   4  -2  335.28    4.86
  -2   4   2  330.58    4.76
   2   4  -2  335.04    4.96
  -2   4   2  328.89    4.75
   2  -4  -2  334.20    4.93
   2  -4  -2  340.13    4.92
  -2  -4   2  329.32    4.75
  -2  -4   2  342.21    4.92
   2   4  -1  249.96    3.48
   2   4  -1  246.49    3.46
  -2   4   1  242.36    3.39
  -2   4   1  244.06    3.41
   2  -4  -1  246.96    3.44
  -2  -4   1  249.03    3.48
   2  -4  -1  249.28    3.48
  -2  -4   1  245.53    3.43
  -2   4   0   16.04    0.30
   2   4   0   16.09    0.31
   2   4   0   16.03    0.30
  -2   4   0   16.42    0.30
   2  -4   0   16.12    0.30
  -2  -4   0   15.70    0.30
   2  -4   0   16.55    0.40
  -2  -4   0   16.09    0.30
   2   4   1   89.85    1.20
   2   4   1   89.48    1.21
  -2   4  -1   89.40    1.19
  -2   4  -1   88.83    1.29
  -2  -4  -1   88.88    1.19
   2  -4   1   88.51    1.18
   2  -4   1   91.48    1.21
  -2  -4  -1   90.99    1.22
   2   4   2    0.41    0.11
  -2   4  -2    0.44    0.10
   2   4   2    0.35    0.10
  -2   4  -2    0.44    0.09
   2  -4   2    0.33    0.09
  -2  -4  -2    0.32    0.16
   2  -4   2    0.50    0.10
   2   4   3   20.28    0.34
   2   4   3   19.24    0.33
  -2   4  -3   19.80    0.39
  -2   4  -3   20.02    0.33
   2  -4   3   20.02    0.31
  -2  -4  -3   19.77    0.33
   2  -4   3   19.51    0.33
  -2  -4  -3   20.04    0.33
   2   4   4    7.19    0.19
   2   4   4    6.97    0.20
  -2   4  -4    7.13    0.17
  -2   4  -4    7.33    0.19
   2  -4   4    7.08    0.19
   2  -4   4    8.29    0.24
  -2  -4  -4    7.72    0.28
  -2  -4  -4    7.58    0.19
   2   4   5    2.94    0.22
   2   4   5    3.00    0.23
  -2   4  -5    2.64    0.15
  -2   4  -5    3.25    0.12
   2  -4   5    2.74    0.15
  -2  -4  -5    3.14    0.14
   2  -4   5    3.09    0.18
  -2  -4  -5    2.84    0.14
   2   4   6    5.98    0.27
   2   4   6    5.91    0.19
  -2   4  -6    5.94    0.15
  -2   4  -6    6.30    0.19
   2  -4   6    6.00    0.19
  -2  -4  -6    5.68    0.27
   2  -4   6    6.05    0.15
  -2  -4  -6    5.92    0.18
   2   4   7    0.46    0.12
   2   4   7    0.54    0.11
  -2   4  -7    0.50    0.12
  -2   4  -7    0.41    0.09
   2  -4   7    0.60    0.12
  -2  -4  -7    0.63    0.12
  -2  -4  -7    0.60    0.12
   2   4   8   60.04    0.86
  -2   4  -8   60.18    0.88
   2   4   8   58.55    0.97
  -2   4  -8   58.22    0.78
   2  -4   8   60.39    0.87
  -2  -4  -8   59.47    0.87
   2  -4   8   57.63    0.97
  -2  -4  -8   56.99    0.83
   2   4   9   39.54    0.61
   2   4   9   38.83    0.63
  -2   4  -9   38.69    0.62
  -2   4  -9   40.40    0.77
  -2  -4  -9   38.45    0.73
   2  -4   9   39.14    0.65
   2  -4   9   40.59    0.55
  -2  -4  -9   40.49    0.64
   2   4  10  144.77    2.10
  -2   4 -10  149.58    2.15
   2   4  10  151.15    2.14
  -2   4 -10  146.45    1.97
   2  -4  10  153.43    2.03
   2  -4  10  145.26    2.11
  -2  -4 -10  143.95    2.05
  -2  -4 -10  150.51    2.31
   2   4  11    0.04    0.12
   2   4  11   -0.06    0.11
  -2   4 -11    0.07    0.06
  -2   4 -11   -0.09    0.11
   2  -4  11    0.38    0.13
  -2  -4 -11   -0.08    0.11
   2  -4  11    0.10    0.07
  -2  -4 -11   -0.03    0.09
   2   4  12    3.91    0.18
   2   4  12    3.93    0.21
  -2   4 -12    4.38    0.22
  -2   4 -12    3.66    0.13
   2  -4  12    3.80    0.21
  -2  -4 -12    4.08    0.18
   2  -4  12    4.14    0.13
  -2  -4 -12    4.06    0.21
   2   4  13   27.95    0.60
   2   4  13   27.09    0.52
  -2   4 -13   27.48    0.53
  -2   4 -13   26.75    0.46
   2  -4  13   27.04    0.53
   2  -4  13   28.50    0.47
  -2  -4 -13   27.88    0.52
  -2  -4 -13   25.63    0.47
   2   4  14   30.92    0.53
   2   4  14   29.49    0.71
  -2   4 -14   31.44    0.59
  -2   4 -14   30.23    0.51
   2  -4  14   30.19    0.58
  -2  -4 -14   30.70    0.57
   2  -4  14   30.87    0.44
  -2  -4 -14   29.49    0.52
   2   4  15    3.09    0.18
   2   4  15    2.87    0.34
  -2   4 -15    2.95    0.23
  -2   4 -15    3.04    0.18
   2  -4  15    3.10    0.17
  -2  -4 -15    2.60    0.18
   2  -4  15    2.62    0.35
  -2  -4 -15    2.81    0.22
   2   4  16   24.47    0.52
   2   4  16   24.70    0.46
  -2   4 -16   24.43    0.44
  -2   4 -16   25.65    0.55
   2  -4  16   23.96    0.70
   2  -4  16   24.31    0.37
  -2  -4 -16   25.35    0.53
  -2  -4 -16   24.07    0.46
   2   4  17    9.38    0.34
  -2   4 -17    9.94    0.27
   2   4  17    9.63    0.28
  -2   4 -17   10.31    0.36
   2  -4  17   10.21    0.36
  -2  -4 -17   10.22    0.29
   2  -4  17    9.94    0.20
  -2  -4 -17    9.92    0.35
   2   4  18   37.12    0.77
   2   4  18   36.60    0.73
  -2   4 -18   34.70    0.56
  -2   4 -18   35.77    0.58
   2  -4  18   36.02    0.73
  -2  -4 -18   38.01    0.74
   2  -4  18   36.47    0.75
  -2  -4 -18   36.18    0.65
   2   4  19    0.73    0.24
  -2   4 -19    1.10    0.09
  -2   4 -19    0.98    0.10
   2   4  19    1.26    0.21
   2  -4  19    0.95    0.22
   2  -4  19    1.24    0.22
  -2  -4 -19    1.11    0.21
  -2  -4 -19    0.93    0.16
   2   4  20    2.25    0.18
   2   4  20    2.04    0.25
   2  -4  20    2.27    0.26
   2  -4  20    2.43    0.26
  -2  -4 -20    2.32    0.29
  -2  -4 -20    2.47    0.40
   2   4  21   22.12    0.47
   2   4  21   22.90    0.59
   2  -4  21   22.84    0.59
   2  -4  21   23.44    0.81
  -2  -4 -21   23.99    0.60
  -2  -4 -21   21.99    0.61
   2   4  22    8.44    0.37
   2   4  22    7.77    0.27
   2  -4  22    7.92    0.38
   2  -4  22    8.13    0.58
  -2  -4 -22    8.80    0.40
  -2  -4 -22    8.14    0.29
   2   4  23    1.51    0.17
   2   4  23    1.30    0.25
   2  -4  23    1.58    0.26
   2  -4  23    0.92    0.43
  -2  -4 -23    1.79    0.19
  -2  -4 -23    1.83    0.28
   2   4  24    0.72    0.25
   2   4  24    0.91    0.40
   2  -4  24    1.07    0.26
   2  -4  24    0.93    0.39
  -2  -4 -24   -0.01    0.26
  -2  -4 -24    1.00    0.24
   2   4  25    0.12    0.23
   2   4  25    0.34    0.36
   2  -4  25    0.35    0.24
   2  -4  25    0.45    0.23
  -2   6  23    1.19    0.25
  -2   6  23    2.04    0.25
   2  -6 -23    1.03    0.25
   2  -6 -23    1.11    0.24
  -2  -6  23    1.38    0.27
  -2  -6  23    1.15    0.25
   2   6 -22    1.38    0.30
  -2   6  22    1.99    0.26
   2   6 -22    1.73    0.27
  -2   6  22    1.84    0.26
   2  -6 -22    1.34    0.26
  -2  -6  22    1.75    0.19
  -2  -6  22    2.00    0.28
   2  -6 -22    1.88    0.25
   2   6 -21    1.10    0.30
  -2   6  21    1.05    0.38
   2   6 -21    1.48    0.26
  -2   6  21    1.85    0.24
   2  -6 -21    1.44    0.26
   2  -6 -21    2.17    0.24
  -2  -6  21    1.39    0.26
  -2  -6  21    1.04    0.28
   2   6 -20    1.02    0.23
   2   6 -20    0.85    0.17
  -2   6  20    0.83    0.23
  -2   6  20    0.98    0.22
   2  -6 -20    0.87    0.24
  -2  -6  20    0.81    0.26
   2  -6 -20    0.91    0.35
  -2  -6  20    1.26    0.24
   2   6 -19    0.18    0.14
  -2   6  19    0.20    0.17
   2   6 -19    0.23    0.32
  -2   6  19    0.00    0.18
   2  -6 -19   -0.02    0.33
   2  -6 -19    0.31    0.18
  -2  -6  19    0.13    0.21
  -2  -6  19    0.10    0.19
   2   6 -18   28.42    0.58
  -2   6  18   28.65    0.82
   2   6 -18   30.09    0.68
  -2   6  18   28.79    0.66
   2  -6 -18   28.68    0.88
   2  -6 -18   29.87    0.66
  -2  -6  18   28.20    0.86
  -2  -6  18   28.77    0.70
   2   6 -17   25.95    0.63
  -2   6  17   24.80    0.58
   2   6 -17   24.07    0.52
  -2   6  17   25.41    0.62
   2  -6 -17   24.74    0.62
   2  -6 -17   25.47    0.78
  -2  -6  17   23.91    0.60
  -2  -6  17   25.64    0.52
   2   6 -16   42.80    0.77
  -2   6  16   41.93    1.05
   2   6 -16   43.01    0.85
  -2   6  16   41.81    0.83
   2  -6 -16   43.01    0.83
   2  -6 -16   42.78    0.88
  -2  -6  16   41.95    0.84
  -2  -6  16   42.94    0.76
  -2   6  15    5.92    0.32
   2   6 -15    5.54    0.25
  -2   6  15    5.28    0.30
   2  -6 -15    5.42    0.33
   2  -6 -15    5.54    0.30
  -2  -6  15    5.55    0.32
  -2  -6  15    6.02    0.25
   2   6 -14   14.62    0.42
  -2   6  14   14.44    0.44
   2   6 -14   13.94    0.37
  -2   6  14   13.91    0.40
   2  -6 -14   14.43    0.40
   2  -6 -14   14.11    0.44
  -2  -6  14   13.70    0.36
  -2  -6  14   13.84    0.42
   2   6 -13    0.31    0.19
  -2   6  13    0.16    0.18
  -2   6  13    0.55    0.19
   2   6 -13    0.42    0.16
   2  -6 -13    0.21    0.34
   2  -6 -13    0.23    0.18
  -2  -6  13   -0.08    0.32
  -2  -6  13    0.33    0.15
   2   6 -12   92.00    1.50
  -2   6  12   88.12    1.43
   2   6 -12   87.41    1.38
  -2   6  12   89.76    1.48
   2  -6 -12   89.74    1.43
   2  -6 -12   89.40    1.74
  -2  -6  12   88.08    1.45
  -2  -6  12   90.03    1.40
   2   6 -11    0.18    0.18
  -2   6  11    0.42    0.20
   2   6 -11    0.20    0.26
  -2   6  11    0.13    0.30
   2  -6 -11    0.19    0.28
   2  -6 -11    0.33    0.21
  -2  -6  11    0.42    0.26
  -2  -6  11    0.25    0.19
  -2   6  10   40.86    0.75
  -2   6  10   41.31    0.79
   2   6 -10   41.87    0.96
   2   6 -10   41.45    0.73
   2  -6 -10   41.90    0.82
  -2  -6  10   41.51    0.88
  -2  -6  10   41.19    0.76
   2  -6 -10   42.15    0.75
   2   6  -9   57.71    0.97
  -2   6   9   55.58    1.15
   2   6  -9   56.95    0.93
  -2   6   9   55.40    0.94
   2  -6  -9   57.68    0.95
   2  -6  -9   56.65    0.99
  -2  -6   9   55.80    0.95
  -2  -6   9   56.98    0.91
   2   6  -8    5.83    0.27
  -2   6   8    5.14    0.26
   2   6  -8    5.69    0.25
  -2   6   8    5.14    0.28
   2  -6  -8    6.10    0.26
   2  -6  -8    5.70    0.29
  -2  -6   8    5.87    0.25
  -2  -6   8    5.49    0.26
   2   6  -7   14.54    0.52
  -2   6   7   14.57    0.56
   2   6  -7   14.93    0.38
  -2   6   7   14.16    0.36
   2  -6  -7   15.26    0.37
   2  -6  -7   14.69    0.59
  -2  -6   7   14.32    0.38
  -2  -6   7   15.14    0.36
   2   6  -6   89.02    1.36
  -2   6   6   87.88    1.36
   2   6  -6   88.91    1.35
  -2   6   6   86.66    1.32
   2  -6  -6   89.40    1.34
   2  -6  -6   87.17    1.37
  -2  -6   6   89.70    1.50
  -2  -6   6   86.67    1.33
   2   6  -5    1.13    0.19
   2   6  -5    1.52    0.19
  -2   6   5    1.35    0.32
  -2   6   5    1.48    0.30
   2  -6  -5    1.10    0.17
   2  -6  -5    1.13    0.21
  -2  -6   5    1.53    0.18
  -2  -6   5    1.50    0.20
   2   6  -4    0.96    0.28
   2   6  -4    0.57    0.28
  -2   6   4    0.60    0.16
  -2   6   4    0.69    0.18
   2  -6  -4    0.72    0.29
  -2  -6   4    0.88    0.17
   2  -6  -4    0.86    0.26
  -2  -6   4    1.02    0.17
   2   6  -3    7.84    0.28
  -2   6   3    7.21    0.27
   2   6  -3    8.01    0.27
  -2   6   3    7.80    0.42
   2  -6  -3    7.78    0.29
  -2  -6   3    8.45    0.41
   2  -6  -3    8.50    0.40
  -2  -6   3    7.77    0.27
   2   6  -2   25.85    0.51
  -2   6   2   25.84    0.64
   2   6  -2   25.33    0.50
  -2   6   2   26.02    0.50
   2  -6  -2   25.54    0.49
  -2  -6   2   26.43    0.50
   2  -6  -2   25.83    0.51
  -2  -6   2   25.18    0.49
   2   6  -1   10.90    0.34
  -2   6   1   10.51    0.47
   2   6  -1   11.34    0.34
  -2   6   1   10.46    0.32
   2  -6  -1   11.15    0.32
   2  -6  -1   10.66    0.33
  -2  -6   1   10.29    0.33
  -2  -6   1   11.32    0.32
   2   6   0  182.63    2.72
  -2   6   0  182.70    2.70
   2   6   0  181.75    2.71
  -2   6   0  182.24    2.69
   2  -6   0  185.08    2.74
   2  -6   0  191.29    2.98
  -2  -6   0  182.47    2.69
  -2  -6   0  186.75    2.76
   2   6   1    8.66    0.47
  -2   6  -1    7.06    0.29
   2   6   1    6.68    0.30
  -2   6  -1    7.51    0.27
   2  -6   1    7.44    0.28
   2  -6   1    6.98    0.28
  -2  -6  -1    7.37    0.29
  -2  -6  -1    6.72    0.27
   2   6   2    0.14    0.24
  -2   6  -2    0.16    0.24
   2   6   2    0.17    0.14
  -2   6  -2    0.01    0.13
   2  -6   2   -0.04    0.15
  -2  -6  -2    0.13    0.23
   2  -6   2    0.00    0.13
  -2  -6  -2    0.04    0.14
   2   6   3   11.08    0.35
   2   6   3   10.01    0.36
  -2   6  -3   10.49    0.33
  -2   6  -3   10.88    0.31
   2  -6   3   10.68    0.32
   2  -6   3   10.91    0.35
  -2  -6  -3   10.68    0.33
  -2  -6  -3   10.38    0.34
   2   6   4  146.01    2.43
  -2   6  -4  147.00    2.22
   2   6   4  147.82    2.45
  -2   6  -4  144.93    2.33
   2  -6   4  150.89    2.22
   2  -6   4  144.50    2.22
  -2  -6  -4  147.13    2.24
  -2  -6  -4  148.57    2.24
   2   6   5  115.08    1.82
  -2   6  -5  113.30    1.72
   2   6   5  117.91    1.85
  -2   6  -5  115.79    1.82
   2  -6   5  113.80    1.81
   2  -6   5  119.24    1.79
  -2  -6  -5  115.08    1.80
  -2  -6  -5  116.60    1.81
   2   6   6  203.64    3.11
  -2   6  -6  204.79    3.11
   2   6   6  205.81    3.15
  -2   6  -6  201.13    3.01
   2  -6   6  199.93    3.09
   2  -6   6  208.14    3.09
  -2  -6  -6  202.14    3.10
  -2  -6  -6  204.87    3.34
  -2   6  -7    1.46    0.39
  -2   6  -7    1.63    0.30
   2   6   7    1.30    0.26
   2   6   7    1.65    0.23
   2  -6   7    1.63    0.26
  -2  -6  -7    1.65    0.25
  -2  -6  -7    1.70    0.24
   2  -6   7    1.98    0.30
   2   6   8   32.44    0.65
  -2   6  -8   32.39    0.65
   2   6   8   33.11    0.65
  -2   6  -8   31.65    0.56
   2  -6   8   32.48    0.64
   2  -6   8   34.82    0.72
  -2  -6  -8   32.44    0.64
  -2  -6  -8   32.71    0.64
   2   6   9    2.99    0.26
  -2   6  -9    3.20    0.26
   2   6   9    2.82    0.25
  -2   6  -9    2.72    0.19
   2  -6   9    2.72    0.26
   2  -6   9    2.74    0.29
  -2  -6  -9    3.18    0.40
  -2  -6  -9    2.70    0.24
   2   6  10    0.22    0.30
  -2   6 -10    0.03    0.11
   2   6  10    0.30    0.17
  -2   6 -10    0.12    0.17
   2  -6  10    0.14    0.31
   2  -6  10    0.25    0.20
  -2  -6 -10    0.03    0.16
  -2  -6 -10    0.09    0.26
   2   6  11   24.39    0.53
  -2   6 -11   23.56    0.55
   2   6  11   23.38    0.53
  -2   6 -11   22.98    0.43
   2  -6  11   24.24    0.56
   2  -6  11   23.58    0.56
  -2  -6 -11   24.34    0.71
  -2  -6 -11   24.35    0.54
   2   6  12    5.22    0.40
  -2   6 -12    4.69    0.20
   2   6  12    4.60    0.28
  -2   6 -12    5.16    0.30
   2  -6  12    4.81    0.28
   2  -6  12    4.71    0.30
  -2  -6 -12    5.64    0.29
  -2  -6 -12    4.98    0.28
   2   6  13    0.39    0.17
  -2   6 -13    0.51    0.19
   2   6  13    0.37    0.19
  -2   6 -13    0.13    0.19
   2  -6  13    0.42    0.19
   2  -6  13    0.37    0.32
  -2  -6 -13    0.30    0.17
  -2  -6 -13    0.28    0.18
   2   6  14    0.58    0.20
  -2   6 -14    0.60    0.34
   2   6  14    0.59    0.18
  -2   6 -14    0.60    0.20
   2  -6  14    0.73    0.19
   2  -6  14    0.53    0.21
  -2  -6 -14    0.61    0.19
  -2  -6 -14    0.45    0.32
   2   6  15    0.82    0.19
   2   6  15    0.71    0.22
  -2   6 -15    0.91    0.21
  -2   6 -15    0.81    0.23
   2  -6  15    0.79    0.13
   2  -6  15    0.86    0.23
  -2  -6 -15    0.57    0.21
  -2  -6 -15    0.90    0.19
  -2   6 -16   13.07    0.30
  -2   6 -16   14.48    0.47
   2   6  16   13.95    0.40
   2   6  16   13.81    0.44
   2  -6  16   13.71    0.30
  -2  -6 -16   14.01    0.44
  -2  -6 -16   13.36    0.41
   2  -6  16   13.35    0.45
   2   6  17    0.42    0.19
  -2   6 -17    0.74    0.13
   2   6  17    0.78    0.23
  -2   6 -17    0.63    0.24
   2  -6  17    0.68    0.24
   2  -6  17    0.89    0.12
  -2  -6 -17    0.85    0.37
  -2  -6 -17    0.78    0.21
   2   6  18    2.03    0.27
  -2   6 -18    2.72    0.29
   2   6  18    2.74    0.23
  -2   6 -18    2.26    0.16
   2  -6  18    2.30    0.29
   2  -6  18    2.35    0.15
  -2  -6 -18    2.58    0.28
  -2  -6 -18    2.61    0.25
  -2   6 -19    0.14    0.33
   2   6  19    0.01    0.18
   2   6  19   -0.10    0.23
   2  -6  19    0.11    0.19
  -2  -6 -19    0.09    0.19
  -2  -6 -19    0.05    0.17
  -2   6 -20    1.45    0.28
   2   6  20    1.00    0.21
   2   6  20    1.33    0.26
   2  -6  20    1.26    0.28
  -2  -6 -20    0.93    0.22
  -2  -6 -20    0.64    0.41
   2   6  21    0.11    0.36
   2   6  21    0.24    0.18
   2  -6  21   -0.01    0.23
   2  -6  21    0.38    0.23
  -2  -6 -21    0.01    0.31
  -2  -6 -21    0.38    0.23
   2   6  22    9.16    0.53
   2   6  22    9.53    0.66
   2  -6  22    9.40    0.46
   2  -6  22    9.49    0.65
  -2  -6 -22    9.50    0.43
  -2  -6 -22    8.66    0.37
   2   8 -19    0.63    0.20
  -2   8  19    0.42    0.26
   2   8 -19    0.54    0.26
  -2   8  19    0.57    0.43
   2  -8 -19    0.37    0.25
   2  -8 -19    0.61    0.29
  -2  -8  19    0.75    0.20
  -2  -8  19    0.60    0.27
   2   8 -18    4.95    0.38
  -2   8  18    5.73    0.56
   2   8 -18    4.44    0.29
  -2   8  18    5.18    0.38
   2  -8 -18    4.75    0.35
   2  -8 -18    6.00    0.40
  -2  -8  18    4.75    0.38
  -2  -8  18    5.07    0.29
   2   8 -17    2.40    0.25
  -2   8  17    2.23    0.51
   2   8 -17    2.17    0.32
  -2   8  17    2.16    0.47
   2  -8 -17    1.87    0.35
   2  -8 -17    3.18    0.30
  -2  -8  17    2.20    0.23
  -2  -8  17    2.34    0.51
   2   8 -16    4.91    0.29
  -2   8  16    4.67    0.34
   2   8 -16    3.60    0.55
  -2   8  16    4.55    0.37
   2  -8 -16    4.36    0.33
   2  -8 -16    5.02    0.39
  -2  -8  16    5.24    0.56
  -2  -8  16    5.09    0.43
   2   8 -15    0.90    0.26
   2   8 -15    0.97    0.21
  -2   8  15    1.07    0.43
  -2   8  15    0.95    0.25
   2  -8 -15    0.86    0.24
   2  -8 -15    0.74    0.29
  -2  -8  15    0.95    0.21
  -2  -8  15    1.08    0.26
  -2   8  14    1.49    0.26
  -2   8  14    1.44    0.28
   2   8 -14    1.05    0.26
   2   8 -14    1.67    0.22
   2  -8 -14    1.16    0.30
  -2  -8  14    1.16    0.27
  -2  -8  14    1.67    0.22
   2  -8 -14    1.23    0.25
   2   8 -13    1.49    0.23
  -2   8  13    1.39    0.44
   2   8 -13    1.46    0.26
  -2   8  13    1.28    0.40
   2  -8 -13    1.57    0.40
   2  -8 -13    1.44    0.30
  -2  -8  13    1.28    0.27
  -2  -8  13    1.63    0.22
   2   8 -12    2.57    0.25
  -2   8  12    2.50    0.28
   2   8 -12    2.55    0.28
  -2   8  12    2.51    0.30
   2  -8 -12    2.42    0.26
   2  -8 -12    2.91    0.33
  -2  -8  12    2.51    0.38
  -2  -8  12    2.13    0.46
   2   8 -11    1.77    0.24
  -2   8  11    1.34    0.44
   2   8 -11    2.31    0.27
  -2   8  11    1.75    0.26
   2  -8 -11    1.72    0.30
   2  -8 -11    1.78    0.25
  -2  -8  11    1.64    0.27
  -2  -8  11    1.91    0.23
   2   8 -10    4.96    0.45
  -2   8  10    4.55    0.31
   2   8 -10    4.80    0.32
  -2   8  10    4.81    0.34
   2  -8 -10    4.78    0.35
   2  -8 -10    4.72    0.47
  -2  -8  10    4.92    0.32
  -2  -8  10    5.42    0.29
   2   8  -9   -0.02    0.17
  -2   8   9    0.18    0.31
   2   8  -9    0.12    0.18
  -2   8   9   -0.05    0.18
   2  -8  -9    0.05    0.21
   2  -8  -9    0.08    0.18
  -2  -8   9    0.07    0.26
  -2  -8   9    0.08    0.30
  -2   8   8   27.63    0.64
  -2   8   8   27.94    0.66
   2   8  -8   27.58    0.63
   2   8  -8   28.34    0.66
   2  -8  -8   29.11    0.92
  -2  -8   8   27.68    0.62
  -2  -8   8   28.15    0.66
   2  -8  -8   27.79    0.64
   2   8  -7    0.28    0.21
  -2   8   7    0.70    0.23
   2   8  -7    0.51    0.22
  -2   8   7    0.48    0.35
   2  -8  -7    0.48    0.25
   2  -8  -7    0.73    0.21
  -2  -8   7    0.28    0.21
  -2  -8   7    0.55    0.22
   2   8  -6   11.10    0.41
   2   8  -6   11.18    0.40
  -2   8   6   10.78    0.41
  -2   8   6   11.04    0.40
   2  -8  -6   11.79    0.40
   2  -8  -6   11.09    0.43
  -2  -8   6   10.92    0.40
  -2  -8   6   11.78    0.39
   2   8  -5    2.99    0.28
  -2   8   5    2.87    0.29
   2   8  -5    3.43    0.44
  -2   8   5    2.66    0.43
   2  -8  -5    3.25    0.31
   2  -8  -5    2.92    0.27
  -2  -8   5    3.06    0.28
  -2  -8   5    3.18    0.27
   2   8  -4    6.42    0.33
  -2   8   4    7.01    0.33
   2   8  -4    6.58    0.33
  -2   8   4    5.92    0.51
   2  -8  -4    6.28    0.53
   2  -8  -4    6.81    0.32
  -2  -8   4    7.15    0.33
  -2  -8   4    5.95    0.32
   2   8  -3    1.58    0.24
  -2   8   3    1.71    0.38
   2   8  -3    1.89    0.24
  -2   8   3    1.48    0.24
   2  -8  -3    1.48    0.25
   2  -8  -3    1.26    0.23
  -2  -8   3    1.90    0.24
  -2  -8   3    1.67    0.24
  -2   8   2    1.78    0.24
   2   8  -2    2.08    0.25
   2   8  -2    1.44    0.25
  -2   8   2    1.39    0.24
   2  -8  -2    1.80    0.25
  -2  -8   2    1.48    0.24
   2  -8  -2    1.70    0.24
  -2  -8   2    1.93    0.24
   2   8  -1    3.54    0.29
  -2   8   1    4.52    0.46
   2   8  -1    4.37    0.47
  -2   8   1    3.46    0.44
   2  -8  -1    3.37    0.29
   2  -8  -1    3.90    0.44
  -2  -8   1    3.69    0.29
  -2  -8   1    3.48    0.28
   2   8   0   31.24    0.68
  -2   8   0   31.13    0.66
   2   8   0   31.13    0.68
  -2   8   0   31.11    0.67
   2  -8   0   32.29    0.68
   2  -8   0   30.63    0.66
  -2  -8   0   31.33    0.68
  -2  -8   0   30.78    0.67
   2   8   1    3.34    0.47
  -2   8  -1    3.03    0.28
   2   8   1    4.09    0.47
  -2   8  -1    2.73    0.27
   2  -8   1    2.72    0.28
   2  -8   1    3.13    0.27
  -2  -8  -1    3.05    0.46
  -2  -8  -1    3.09    0.45
   2   8   2   22.33    0.57
  -2   8  -2   21.59    0.55
   2   8   2   21.66    0.56
  -2   8  -2   21.59    0.70
   2  -8   2   20.69    0.55
   2  -8   2   22.10    0.53
  -2  -8  -2   21.36    0.55
  -2  -8  -2   21.00    0.54
   2   8   3    6.10    0.34
  -2   8  -3    5.77    0.34
   2   8   3    6.00    0.34
  -2   8  -3    6.12    0.31
   2  -8   3    6.01    0.34
   2  -8   3    6.04    0.31
  -2  -8  -3    6.07    0.33
  -2  -8  -3    5.86    0.34
   2   8   4    6.49    0.35
  -2   8  -4    6.59    0.53
   2   8   4    6.20    0.34
  -2   8  -4    5.94    0.31
   2  -8   4    6.54    0.35
   2  -8   4    6.39    0.31
  -2  -8  -4    6.27    0.34
  -2  -8  -4    7.06    0.53
   2   8   5    0.24    0.34
  -2   8  -5    0.32    0.21
   2   8   5    0.21    0.21
  -2   8  -5    0.18    0.18
   2  -8   5    0.18    0.17
   2  -8   5    0.27    0.21
  -2  -8  -5    0.35    0.20
  -2  -8  -5    0.09    0.21
   2   8   6    2.55    0.28
  -2   8  -6    2.83    0.37
   2   8   6    2.56    0.28
  -2   8  -6    2.75    0.28
   2  -8   6    2.91    0.37
   2  -8   6    2.62    0.28
  -2  -8  -6    2.95    0.43
  -2  -8  -6    2.63    0.28
  -2   8  -7   -0.07    0.19
   2   8   7   -0.10    0.30
   2   8   7    0.15    0.19
  -2   8  -7   -0.01    0.24
   2  -8   7   -0.16    0.31
  -2  -8  -7    0.20    0.18
  -2  -8  -7    0.07    0.19
   2  -8   7    0.05    0.15
   2   8   8    9.98    0.40
   2   8   8    8.88    0.58
  -2   8  -8    8.65    0.33
  -2   8  -8    9.39    0.40
   2  -8   8    9.00    0.33
   2  -8   8    8.30    0.39
  -2  -8  -8    9.19    0.37
  -2  -8  -8    9.37    0.59
   2   8   9    0.10    0.20
  -2   8  -9    0.27    0.16
   2   8   9    0.07    0.21
  -2   8  -9    0.03    0.35
   2  -8   9    0.08    0.21
   2  -8   9    0.11    0.25
  -2  -8  -9    0.18    0.21
  -2  -8  -9   -0.03    0.34
   2   8  10   26.74    0.87
   2   8  10   26.08    0.88
  -2   8 -10   25.19    0.55
  -2   8 -10   26.22    0.66
   2  -8  10   27.12    0.68
   2  -8  10   26.70    0.56
  -2  -8 -10   26.74    0.66
  -2  -8 -10   25.64    0.63
   2   8  11    3.45    0.33
  -2   8 -11    3.25    0.32
   2   8  11    3.37    0.31
  -2   8 -11    3.11    0.24
   2  -8  11    2.53    0.34
   2  -8  11    3.32    0.24
  -2  -8 -11    3.27    0.31
  -2  -8 -11    2.89    0.31
   2   8  12    0.20    0.22
  -2   8 -12    0.35    0.23
   2   8  12    0.26    0.23
  -2   8 -12    0.14    0.16
   2  -8  12    0.23    0.16
   2  -8  12    0.07    0.24
  -2  -8 -12    0.02    0.36
  -2  -8 -12    0.20    0.22
   2   8  13    6.15    0.41
  -2   8 -13    7.30    0.41
   2   8  13    6.94    0.38
  -2   8 -13    6.21    0.29
   2  -8  13    7.20    0.29
   2  -8  13    7.04    0.64
  -2  -8 -13    6.33    0.38
  -2  -8 -13    6.70    0.39
   2   8  14    6.86    0.62
  -2   8 -14    6.17    0.61
   2   8  14    6.88    0.37
  -2   8 -14    6.31    0.28
   2  -8  14    6.27    0.42
   2  -8  14    6.02    0.42
  -2  -8 -14    6.40    0.39
  -2  -8 -14    6.55    0.39
   2   8  15    3.18    0.35
  -2   8 -15    2.90    0.23
   2   8  15    3.08    0.32
  -2   8 -15    3.04    0.35
   2  -8  15    3.48    0.36
   2  -8  15    3.10    0.37
  -2  -8 -15    3.66    0.34
  -2  -8 -15    3.86    0.33
   2   8  16   10.59    0.48
  -2   8 -16    9.98    0.34
   2   8  16   11.03    0.45
  -2   8 -16   10.58    0.50
   2  -8  16   10.24    0.46
   2  -8  16   10.26    0.51
  -2  -8 -16   10.88    0.45
  -2  -8 -16   10.88    0.47
   2   8  17    0.36    0.25
  -2   8 -17    0.17    0.24
   2   8  17   -0.01    0.36
  -2   8 -17    0.12    0.14
   2  -8  17    0.20    0.27
   2  -8  17    0.01    0.23
  -2  -8 -17    0.12    0.37
  -2  -8 -17   -0.09    0.22
  -2   8 -18    2.99    0.38
   2   8  18    3.63    0.37
   2   8  18    3.42    0.33
   2  -8  18    3.09    0.39
  -2  -8 -18    3.54    0.32
  -2  -8 -18    3.15    0.36
   2  10 -10    2.44    0.33
   2  10 -10    2.52    0.37
  -2  10  10    1.92    0.57
  -2  10  10    2.28    0.63
   2 -10 -10    2.13    0.41
  -2 -10  10    2.42    0.52
   2 -10 -10    2.92    0.35
  -2 -10  10    2.62    0.38
   2  10  -9    1.26    0.30
   2  10  -9    1.35    0.33
  -2  10   9    1.12    0.32
  -2  10   9    1.21    0.35
   2 -10  -9    1.21    0.31
  -2 -10   9    1.45    0.29
   2 -10  -9    1.01    0.59
  -2 -10   9    0.85    0.33
   2  10  -8    0.37    0.27
  -2  10   8    0.38    0.27
   2  10  -8    0.39    0.25
  -2  10   8    0.36    0.27
   2 -10  -8    0.16    0.26
   2 -10  -8    0.01    0.29
  -2 -10   8   -0.17    0.27
  -2 -10   8    0.15    0.39
   2  10  -7    4.08    0.40
  -2  10   7    4.06    0.65
  -2  10   7    3.89    0.61
   2  10  -7    3.56    0.37
   2 -10  -7    4.19    0.42
   2 -10  -7    3.95    0.37
  -2 -10   7    3.97    0.36
  -2 -10   7    4.12    0.40
   2  10  -6    5.83    0.41
  -2  10   6    5.31    0.43
   2  10  -6    6.12    0.42
  -2  10   6    5.85    0.42
   2 -10  -6    5.99    0.44
   2 -10  -6    5.77    0.40
  -2 -10   6    6.12    0.42
  -2 -10   6    5.69    0.60
   2  10  -5    1.95    0.35
  -2  10   5    2.12    0.34
   2  10  -5    1.38    0.52
  -2  10   5    2.58    0.35
   2 -10  -5    1.66    0.35
   2 -10  -5    2.33    0.33
  -2 -10   5    2.78    0.33
  -2 -10   5    1.74    0.35
   2  10  -4    2.48    0.56
  -2  10   4    2.19    0.54
   2  10  -4    2.14    0.33
  -2  10   4    1.87    0.34
   2 -10  -4    1.75    0.54
   2 -10  -4    1.70    0.57
  -2 -10   4    1.76    0.33
  -2 -10   4    2.04    0.54
   2  10  -3    9.07    0.49
  -2  10   3    8.65    0.47
   2  10  -3    8.68    0.47
  -2  10   3    8.59    0.47
   2 -10  -3    9.22    0.47
   2 -10  -3    9.43    0.49
  -2 -10   3    9.11    0.47
  -2 -10   3    9.10    0.47
   2  10  -2    6.05    0.68
   2  10  -2    6.24    0.43
  -2  10   2    6.00    0.42
  -2  10   2    6.61    0.67
   2 -10  -2    5.78    0.65
   2 -10  -2    5.48    0.43
  -2 -10   2    5.79    0.41
  -2 -10   2    5.60    0.43
   2  10  -1    6.95    0.45
  -2  10   1    7.00    0.44
   2  10  -1    7.96    0.69
  -2  10   1    6.94    0.44
   2 -10  -1    6.85    0.44
   2 -10  -1    6.97    0.69
  -2 -10   1    7.46    0.44
   2  10   0    0.22    0.25
  -2  10   0   -0.01    0.39
   2  10   0    0.11    0.25
  -2  10   0    0.02    0.25
   2 -10   0   -0.31    0.39
  -2 -10   0    0.29    0.25
   2 -10   0   -0.01    0.23
  -2 -10   0    0.07    0.25
   2  10   1    2.97    0.37
  -2  10  -1    2.75    0.36
   2  10   1    2.22    0.36
  -2  10  -1    1.58    0.33
   2 -10   1    1.83    0.34
   2 -10   1    1.79    0.36
  -2 -10  -1    1.81    0.35
  -2 -10  -1    1.89    0.35
   2  10   2   22.20    0.70
  -2  10  -2   23.12    0.66
   2  10   2   24.12    0.72
  -2  10  -2   22.29    0.70
   2 -10   2   23.65    0.70
   2 -10   2   23.74    0.67
  -2 -10  -2   22.76    0.69
  -2 -10  -2   23.07    1.00
   2  10   3    0.46    0.29
  -2  10  -3    0.39    0.28
   2  10   3    0.11    0.29
  -2  10  -3    0.18    0.26
   2 -10   3    0.18    0.26
   2 -10   3    0.33    0.30
  -2 -10  -3    0.55    0.30
  -2 -10  -3    0.27    0.28
  -2  10  -4   18.19    0.81
   2  10   4   17.78    0.63
   2  10   4   18.21    0.64
  -2  10  -4   17.81    0.62
   2 -10   4   18.15    0.63
  -2 -10  -4   17.89    0.64
  -2 -10  -4   16.53    0.61
   2  10   5    0.64    0.47
  -2  10  -5    0.32    0.28
   2  10   5    0.35    0.29
  -2  10  -5    0.15    0.40
   2 -10   5    0.07    0.48
   2 -10   5    0.24    0.26
  -2 -10  -5    0.35    0.30
  -2 -10  -5    0.34    0.28
  -2  10  -6    4.21    0.36
  -2  10  -6    5.34    0.44
   2  10   6    4.83    0.42
   2  10   6    3.77    0.42
   2 -10   6    3.84    0.43
  -2 -10  -6    5.23    0.42
  -2 -10  -6    5.15    0.69
   2 -10   6    4.99    0.57
   2  10   7    0.69    0.33
  -2  10  -7    0.71    0.27
   2  10   7    0.69    0.33
  -2  10  -7    0.90    0.33
   2 -10   7    0.65    0.34
   2 -10   7    0.64    0.26
  -2 -10  -7    0.55    0.34
  -2 -10  -7    0.84    0.32
   2  10   8    8.35    0.78
   2  10   8    7.38    0.78
  -2  10  -8    6.93    0.40
  -2  10  -8    7.15    0.48
   2 -10   8    7.64    0.61
   2 -10   8    8.53    0.78
  -2 -10  -8    7.09    0.49
  -2 -10  -8    6.82    0.46
   2  10   9    3.49    0.42
  -2  10  -9    2.76    0.33
   2  10   9    3.07    0.41
  -2  10  -9    3.37    0.41
   2 -10   9    2.98    0.32
   2 -10   9    2.55    0.43
  -2 -10  -9    2.38    0.39
  -2 -10  -9    3.94    0.42
  -3   1  28    1.73    0.34
  -3   1  28    1.88    0.22
  -3  -1  28    2.06    0.23
  -3  -1  28    2.09    0.22
  -3   1  27    3.87    0.25
  -3   1  27    3.46    0.24
   3  -1 -27    3.17    0.20
  -3  -1  27    3.67    0.37
   3  -1 -27    3.49    0.21
  -3  -1  27    3.01    0.25
   3   1 -26    2.06    0.16
  -3   1  26    2.25    0.20
   3   1 -26    2.09    0.16
  -3   1  26    2.48    0.21
   3  -1 -26    2.18    0.28
   3  -1 -26    2.24    0.27
  -3  -1  26    2.08    0.20
  -3  -1  26    2.39    0.33
   3   1 -25    0.47    0.13
   3   1 -25    0.59    0.20
  -3   1  25    0.67    0.25
  -3   1  25    0.71    0.17
   3  -1 -25    0.54    0.14
   3  -1 -25    0.63    0.14
  -3  -1  25    0.69    0.26
  -3  -1  25    0.58    0.17
   3   1 -24    1.00    0.13
   3   1 -24    0.97    0.13
  -3   1  24    1.24    0.16
  -3   1  24    0.69    0.16
   3  -1 -24    0.81    0.23
  -3  -1  24    0.78    0.17
   3  -1 -24    0.76    0.23
  -3   1  23    0.78    0.25
   3   1 -23    0.68    0.12
   3   1 -23    0.67    0.12
  -3   1  23    0.56    0.15
   3  -1 -23    0.73    0.14
  -3  -1  23    0.78    0.15
  -3  -1  23    0.59    0.24
   3  -1 -23    0.84    0.14
   3   1 -22    3.39    0.24
   3   1 -22    3.39    0.16
  -3   1  22    3.10    0.20
  -3   1  22    3.33    0.19
   3  -1 -22    3.16    0.18
  -3  -1  22    3.95    0.30
   3  -1 -22    3.02    0.18
  -3  -1  22    3.44    0.20
  -3   1  21    3.93    0.30
   3   1 -21    3.66    0.16
   3   1 -21    4.27    0.25
  -3   1  21    3.98    0.29
   3  -1 -21    3.97    0.18
  -3  -1  21    4.03    0.29
  -3  -1  21    3.98    0.20
   3  -1 -21    3.81    0.18
   3   1 -20   10.00    0.24
   3   1 -20    9.94    0.24
  -3   1  20    9.54    0.26
  -3   1  20    9.83    0.26
   3  -1 -20    9.76    0.26
   3  -1 -20   10.09    0.26
  -3  -1  20    9.80    0.27
  -3  -1  20    9.85    0.27
   3   1 -19   14.24    0.36
  -3   1  19   14.25    0.30
  -3   1  19   13.95    0.41
   3   1 -19   14.41    0.28
   3  -1 -19   14.34    0.40
   3  -1 -19   14.03    0.40
  -3  -1  19   14.24    0.32
  -3  -1  19   13.71    0.30
  -3   1  18    0.24    0.10
   3   1 -18    0.06    0.15
   3   1 -18    0.15    0.09
  -3   1  18    0.09    0.10
   3  -1 -18    0.42    0.10
  -3  -1  18    0.28    0.10
  -3  -1  18    0.13    0.10
   3  -1 -18    0.14    0.10
  -3   1  17   11.53    0.34
   3   1 -17   11.76    0.24
   3   1 -17   11.36    0.24
  -3   1  17   11.35    0.25
   3  -1 -17   11.57    0.35
  -3  -1  17   11.40    0.34
   3  -1 -17   11.58    0.35
  -3  -1  17   11.63    0.34
   3   1 -16    3.93    0.14
   3   1 -16    3.66    0.14
  -3   1  16    3.82    0.15
  -3   1  16    3.75    0.15
   3  -1 -16    3.96    0.16
   3  -1 -16    3.57    0.15
  -3  -1  16    3.82    0.23
  -3  -1  16    4.27    0.15
   3   1 -15    9.39    0.20
  -3   1  15    9.79    0.22
  -3   1  15    9.43    0.20
   3   1 -15    9.17    0.20
   3  -1 -15    9.61    0.21
   3  -1 -15    9.65    0.22
  -3  -1  15    9.23    0.28
  -3  -1  15    9.41    0.29
   3   1 -14    2.15    0.11
  -3   1  14    2.04    0.11
   3   1 -14    1.89    0.17
  -3   1  14    2.18    0.12
   3  -1 -14    2.03    0.11
  -3  -1  14    2.05    0.11
   3  -1 -14    1.99    0.19
  -3  -1  14    1.98    0.18
   3   1 -13   79.44    1.07
  -3   1  13   83.52    1.13
   3   1 -13   80.63    1.08
  -3   1  13   81.03    1.07
   3  -1 -13   80.94    1.11
   3  -1 -13   84.82    1.11
  -3  -1  13   80.48    1.08
  -3   1  12  257.66    3.57
   3   1 -12  256.69    3.59
   3   1 -12  254.50    3.66
  -3   1  12  263.88    3.71
  -3  -1  12  256.54    3.67
  -3  -1  12  259.17    3.69
   3  -1 -12  268.43    3.80
   3  -1 -12  252.59    3.59
   3   1 -11    7.86    0.23
   3   1 -11    7.76    0.17
  -3   1  11    7.38    0.15
  -3   1  11    7.96    0.18
   3  -1 -11    7.87    0.18
  -3  -1  11    7.98    0.16
   3  -1 -11    8.39    0.21
  -3  -1  11    7.58    0.15
   3   1 -10   21.07    0.30
  -3   1  10   21.13    0.33
   3   1 -10   21.41    0.31
  -3   1  10   21.61    0.32
   3  -1 -10   22.45    0.29
  -3  -1  10   21.04    0.29
   3  -1 -10   21.36    0.38
  -3  -1  10   20.97    0.28
  -3   1   9   12.69    0.18
   3   1  -9   13.02    0.21
   3   1  -9   13.62    0.24
  -3   1   9   12.89    0.21
  -3  -1   9   12.68    0.18
  -3  -1   9   13.27    0.21
   3  -1  -9   12.87    0.21
   3  -1  -9   13.30    0.19
   3   1  -8   10.46    0.23
   3   1  -8   10.35    0.15
  -3   1   8   10.30    0.15
  -3   1   8   10.97    0.24
   3  -1  -8   10.91    0.19
  -3  -1   8   10.41    0.19
   3  -1  -8   10.54    0.18
  -3  -1   8   10.59    0.18
  -3   1   7   21.50    0.30
   3   1  -7   21.85    0.29
   3   1  -7   22.34    0.31
  -3   1   7   20.85    0.25
   3  -1  -7   21.25    0.30
  -3  -1   7   21.54    0.30
  -3  -1   7   22.08    0.30
   3  -1  -7   22.03    0.26
   3   1  -6   46.85    0.57
  -3   1   6   46.72    0.55
   3   1  -6   48.09    0.58
  -3   1   6   47.04    0.58
   3  -1  -6   48.24    0.57
   3  -1  -6   46.38    0.58
  -3  -1   6   47.19    0.58
  -3  -1   6   46.56    0.52
   3   1  -5 2048.48   38.09
  -3   1   5 1993.90   36.88
   3   1  -5 2073.22   38.98
  -3   1   5 2001.05   37.60
   3  -1  -5 2035.29   37.73
   3  -1  -5 2004.02   37.75
  -3  -1   5 1958.67   36.42
  -3  -1   5 2080.27   38.93
   3   1  -4    4.19    0.10
   3   1  -4    4.35    0.08
  -3   1   4    4.09    0.07
  -3   1   4    3.96    0.10
   3  -1  -4    4.23    0.16
   3  -1  -4    4.33    0.07
  -3  -1   4    4.34    0.10
  -3  -1   4    4.18    0.10
   3   1  -3   55.74    0.64
  -3   1   3   55.57    0.64
   3   1  -3   56.71    0.60
  -3   1   3   55.07    0.57
   3  -1  -3   56.63    0.65
  -3  -1   3   54.71    0.58
   3  -1  -3   56.91    0.59
  -3  -1   3   56.36    0.70
   3   1  -2    0.30    0.03
   3   1  -2    0.37    0.05
  -3   1   2    0.24    0.03
  -3   1   2    0.31    0.04
  -3  -1   2    0.20    0.05
   3  -1  -2    0.27    0.08
  -3  -1   2    0.26    0.03
   3   1  -1    3.74    0.07
  -3   1   1    3.59    0.07
   3   1  -1    3.73    0.08
  -3   1   1    3.63    0.07
   3  -1  -1    3.63    0.11
  -3  -1   1    3.82    0.08
  -3  -1   1    3.70    0.06
   3   1   0   59.11    0.65
  -3   1   0   58.33    0.62
   3   1   0   59.23    0.65
  -3   1   0   58.26    0.64
   3  -1   0   58.81    0.64
   3  -1   0   59.26    0.63
  -3  -1   0   58.04    0.63
  -3  -1   0   57.55    0.63
   3   1   1    4.86    0.13
  -3   1  -1    4.86    0.09
   3   1   1    4.92    0.09
  -3   1  -1    5.09    0.14
   3  -1   1    4.82    0.09
   3  -1   1    4.89    0.07
  -3  -1  -1    4.88    0.09
  -3  -1  -1    4.84    0.09
   3   1   2   43.24    0.50
   3   1   2   41.15    0.45
  -3   1  -2   41.37    0.49
   3  -1   2   42.01    0.42
  -3  -1  -2   41.14    0.45
  -3  -1  -2   41.71    0.48
   3  -1   2   41.79    0.54
   3   1   3  934.44   14.95
   3   1   3  922.76   14.51
  -3   1  -3  918.25   14.69
   3  -1   3  907.73   14.64
   3  -1   3  928.78   14.28
  -3  -1  -3  929.96   14.60
  -3  -1  -3  910.86   14.56
   3   1   4  791.97   12.12
   3   1   4  798.55   12.53
  -3   1  -4  774.26   12.17
   3  -1   4  775.47   12.19
  -3  -1  -4  780.85   11.95
   3  -1   4  828.82   12.33
  -3  -1  -4  780.53   12.17
   3   1   5   16.42    0.19
  -3   1  -5   16.22    0.24
   3   1   5   16.31    0.24
   3  -1   5   17.11    0.16
  -3  -1  -5   16.48    0.24
   3  -1   5   16.53    0.25
  -3  -1  -5   15.77    0.19
   3   1   6   39.65    0.51
  -3   1  -6   39.75    0.52
   3   1   6   39.49    0.44
   3  -1   6   42.21    0.41
  -3  -1  -6   40.01    0.51
   3  -1   6   39.39    0.51
  -3  -1  -6   37.75    0.42
   3   1   7   45.50    0.51
   3   1   7   45.02    0.59
  -3   1  -7   44.92    0.44
   3  -1   7   44.74    0.58
   3  -1   7   44.54    0.58
  -3  -1  -7   43.26    0.49
  -3  -1  -7   44.75    0.59
   3   1   8   42.79    0.65
   3   1   8   44.11    0.50
  -3   1  -8   42.01    0.42
   3  -1   8   43.25    0.58
  -3  -1  -8   41.04    0.47
  -3  -1  -8   43.90    0.66
   3  -1   8   43.67    0.65
   3   1   9    5.08    0.09
  -3   1  -9    4.99    0.07
   3   1   9    5.00    0.22
   3  -1   9    4.88    0.15
  -3  -1  -9    4.82    0.13
   3  -1   9    4.75    0.16
  -3  -1  -9    4.92    0.15
   3   1  10  187.25    2.33
  -3   1 -10  182.90    2.18
   3   1  10  178.41    2.55
   3  -1  10  179.42    2.47
  -3  -1 -10  183.37    2.52
   3  -1  10  176.66    2.43
  -3  -1 -10  176.97    2.22
   3   1  11   77.41    0.96
   3   1  11   74.85    1.14
  -3   1 -11   73.35    0.80
   3  -1  11   75.65    1.06
  -3  -1 -11   72.29    0.87
  -3  -1 -11   76.93    1.07
   3  -1  11   73.68    1.04
   3   1  12   62.06    0.89
  -3   1 -12   61.02    0.67
   3   1  12   64.74    0.77
   3  -1  12   61.83    0.90
  -3  -1 -12   64.25    0.93
   3  -1  12   63.98    0.93
  -3  -1 -12   61.35    0.74
   3   1  13    0.06    0.10
   3   1  13    0.04    0.05
  -3   1 -13   -0.01    0.02
  -3   1 -13   -0.01    0.03
   3  -1  13    0.03    0.11
  -3  -1 -13    0.06    0.07
   3  -1  13    0.06    0.10
  -3  -1 -13   -0.09    0.10
   3   1  14    0.17    0.12
  -3   1 -14    0.22    0.05
   3   1  14    0.19    0.05
   3  -1  14    0.21    0.12
   3  -1  14    0.04    0.19
  -3  -1 -14    0.13    0.06
  -3  -1 -14    0.12    0.12
   3   1  15    0.06    0.05
  -3   1 -15    0.04    0.05
   3   1  15    0.03    0.12
  -3   1 -15    0.00    0.02
   3  -1  15    0.04    0.12
   3  -1  15    0.09    0.12
  -3  -1 -15    0.02    0.11
  -3  -1 -15    0.01    0.05
   3   1  16   46.65    0.78
   3   1  16   47.96    0.80
  -3   1 -16   45.26    0.56
   3  -1  16   48.12    0.93
  -3  -1 -16   45.61    0.59
  -3  -1 -16   47.48    0.61
   3  -1  16   47.60    0.95
   3   1  17   35.65    0.65
   3   1  17   36.71    0.67
  -3   1 -17   34.22    0.44
   3  -1  17   36.28    0.65
   3  -1  17   35.27    0.65
  -3  -1 -17   35.43    0.47
  -3  -1 -17   34.27    0.46
   3   1  18    4.50    0.37
   3   1  18    4.24    0.24
   3  -1  18    4.71    0.24
   3  -1  18    4.07    0.24
  -3  -1 -18    4.35    0.18
  -3  -1 -18    4.68    0.12
   3   1  19   22.04    0.50
   3   1  19   21.55    0.49
  -3   1 -19   20.26    0.26
   3  -1  19   20.84    0.50
  -3  -1 -19   20.58    0.31
  -3  -1 -19   20.89    0.32
   3  -1  19   21.42    0.49
   3   1  20    4.59    0.26
   3   1  20    4.14    0.41
  -3   1 -20    3.90    0.09
   3  -1  20    4.13    0.26
  -3  -1 -20    4.28    0.18
  -3  -1 -20    4.13    0.12
   3  -1  20    4.71    0.27
   3   1  21    0.15    0.16
   3   1  21   -0.02    0.16
   3  -1  21    0.01    0.25
   3  -1  21    0.02    0.26
  -3  -1 -21    0.00    0.10
  -3  -1 -21    0.04    0.06
   3   1  22    6.83    0.32
   3   1  22    6.61    0.48
   3  -1  22    6.59    0.32
   3  -1  22    6.96    0.33
   3   1  23    0.17    0.19
   3   1  23    0.04    0.19
   3  -1  23    0.09    0.19
   3  -1  23    0.38    0.19
   3   1  24    2.53    0.28
   3   1  24    2.46    0.27
   3  -1  24    2.09    0.27
   3  -1  24    2.37    0.42
   3   1  25    0.37    0.37
   3   1  25    0.32    0.36
   3  -1  25    0.79    0.23
   3  -1  25    0.71    0.23
   3   1  26   -0.02    0.18
   3   1  26    0.08    0.17
   3  -1  26   -0.15    0.18
   3  -1  26    0.27    0.28
  -3   3  27    0.00    0.19
  -3   3  27    0.72    0.19
   3  -3 -27   -0.01    0.18
  -3  -3  27    0.81    0.19
   3  -3 -27    0.80    0.17
  -3  -3  27    0.61    0.20
  -3   3  26    0.00    0.15
  -3   3  26    0.29    0.25
  -3  -3  26    0.02    0.16
   3  -3 -26    0.32    0.25
   3  -3 -26    0.00    0.25
  -3  -3  26    0.23    0.25
  -3   3  25    0.69    0.17
  -3   3  25    0.02    0.27
   3  -3 -25    0.37    0.15
   3  -3 -25    0.00    0.16
  -3  -3  25    0.65    0.18
  -3  -3  25    0.32    0.17
   3   3 -24    2.92    0.17
   3   3 -24    3.02    0.17
  -3   3  24    3.08    0.23
  -3   3  24    2.99    0.34
   3  -3 -24    2.97    0.22
  -3  -3  24    2.80    0.23
   3  -3 -24    3.26    0.22
  -3  -3  24    3.08    0.23
   3   3 -23    0.51    0.12
  -3   3  23    0.61    0.16
   3   3 -23    0.49    0.12
  -3   3  23    0.27    0.16
   3  -3 -23    0.20    0.16
   3  -3 -23    0.64    0.26
  -3  -3  23    0.27    0.17
  -3  -3  23    0.77    0.16
   3   3 -22    1.37    0.23
   3   3 -22    1.30    0.14
  -3   3  22    1.31    0.18
  -3   3  22    1.02    0.18
  -3  -3  22    1.36    0.30
   3  -3 -22    1.00    0.18
  -3  -3  22    1.52    0.18
   3   3 -21   49.01    0.79
   3   3 -21   47.22    0.75
  -3   3  21   48.31    0.85
  -3   3  21   49.82    0.86
   3  -3 -21   50.64    0.88
  -3  -3  21   48.45    1.00
   3  -3 -21   48.46    0.86
  -3  -3  21   48.25    1.01
   3   3 -20    3.31    0.16
  -3   3  20    3.11    0.31
   3   3 -20    3.31    0.17
  -3   3  20    3.22    0.20
   3  -3 -20    3.35    0.32
   3  -3 -20    3.52    0.32
  -3  -3  20    3.36    0.20
  -3  -3  20    3.05    0.32
   3   3 -19   11.26    0.27
   3   3 -19   11.53    0.35
  -3   3  19   11.66    0.31
  -3   3  19   11.28    0.30
  -3  -3  19   11.61    0.31
   3  -3 -19   11.56    0.44
   3  -3 -19   11.96    0.30
  -3  -3  19   11.51    0.42
   3   3 -18    0.24    0.16
   3   3 -18    0.19    0.10
  -3   3  18    0.18    0.13
   3  -3 -18    0.16    0.12
  -3  -3  18    0.30    0.21
  -3  -3  18    0.45    0.12
   3  -3 -18    0.22    0.13
   3   3 -17    9.53    0.32
   3   3 -17    9.04    0.22
  -3   3  17    9.10    0.25
  -3   3  17    9.26    0.27
   3  -3 -17    9.64    0.28
  -3  -3  17    9.46    0.26
   3  -3 -17    9.61    0.25
   3   3 -16    1.17    0.14
  -3   3  16    1.33    0.21
   3   3 -16    1.17    0.19
  -3   3  16    1.25    0.15
   3  -3 -16    1.18    0.21
  -3  -3  16    1.33    0.13
   3  -3 -16    1.14    0.16
  -3  -3  16    1.55    0.15
   3   3 -15   29.72    0.57
  -3   3  15   28.49    0.48
  -3   3  15   29.78    0.64
   3   3 -15   31.00    0.51
   3  -3 -15   30.49    0.49
   3  -3 -15   28.98    0.52
  -3  -3  15   29.31    0.49
  -3  -3  15   30.80    0.48
   3   3 -14   18.99    0.42
  -3   3  14   18.24    0.34
   3   3 -14   19.63    0.36
  -3   3  14   19.08    0.38
   3  -3 -14   18.85    0.38
  -3  -3  14   19.17    0.36
   3  -3 -14   18.93    0.34
  -3  -3  14   19.72    0.34
   3   3 -13   14.88    0.28
   3   3 -13   16.23    0.30
  -3   3  13   15.30    0.32
  -3   3  13   15.31    0.37
   3  -3 -13   14.93    0.32
  -3  -3  13   15.03    0.29
   3  -3 -13   15.45    0.29
  -3  -3  13   15.68    0.29
   3   3 -12    0.09    0.07
   3   3 -12   -0.06    0.08
  -3   3  12    0.08    0.08
  -3   3  12   -0.05    0.15
  -3  -3  12   -0.01    0.07
   3  -3 -12    0.08    0.09
   3  -3 -12   -0.03    0.07
  -3  -3  12    0.04    0.08
   3   3 -11   55.31    0.77
   3   3 -11   52.89    0.74
  -3   3  11   51.72    0.72
  -3   3  11   54.46    0.79
  -3  -3  11   53.98    0.75
   3  -3 -11   51.90    0.76
   3  -3 -11   54.74    0.83
  -3  -3  11   52.74    0.82
   3   3 -10   16.55    0.29
   3   3 -10   16.69    0.29
  -3   3  10   16.59    0.31
  -3   3  10   15.76    0.27
   3  -3 -10   16.00    0.31
  -3  -3  10   16.72    0.29
   3  -3 -10   16.92    0.28
  -3  -3  10   16.14    0.28
   3   3  -9   25.08    0.45
   3   3  -9   24.16    0.37
  -3   3   9   23.48    0.35
  -3   3   9   24.47    0.49
   3  -3  -9   25.12    0.37
   3  -3  -9   24.44    0.40
  -3  -3   9   23.89    0.36
  -3  -3   9   25.58    0.38
   3   3  -8   92.43    1.22
   3   3  -8   92.12    1.21
  -3   3   8   87.62    1.14
  -3   3   8   92.37    1.23
   3  -3  -8   90.26    1.23
  -3  -3   8   88.24    1.15
   3  -3  -8   94.29    1.28
  -3  -3   8   93.46    1.30
   3   3  -7   50.12    0.75
  -3   3   7   48.43    0.70
   3   3  -7   50.72    0.67
  -3   3   7   50.07    0.69
   3  -3  -7   48.88    0.68
  -3  -3   7   48.73    0.64
   3  -3  -7   51.18    0.66
  -3  -3   7   51.51    0.75
   3   3  -6   71.43    0.93
  -3   3   6   69.03    0.88
   3   3  -6   72.34    0.92
  -3   3   6   71.16    0.94
   3  -3  -6   71.83    0.97
   3  -3  -6   70.18    0.94
  -3  -3   6   70.15    0.89
  -3  -3   6   72.77    1.01
   3   3  -5   68.31    0.87
   3   3  -5   68.16    0.89
  -3   3   5   66.71    0.88
  -3   3   5   65.01    0.83
  -3  -3   5   65.04    0.83
   3  -3  -5   68.36    0.86
   3  -3  -5   66.97    0.88
  -3  -3   5   69.67    0.90
   3   3  -4   40.16    0.61
   3   3  -4   39.54    0.52
  -3   3   4   39.41    0.54
  -3   3   4   38.56    0.50
   3  -3  -4   39.66    0.54
   3  -3  -4   39.85    0.51
  -3  -3   4   40.49    0.54
  -3  -3   4   39.26    0.52
   3   3  -3  245.37    3.32
  -3   3   3  243.33    3.30
   3   3  -3  243.95    3.27
  -3   3   3  241.27    3.23
   3  -3  -3  247.42    3.30
   3  -3  -3  244.54    3.31
  -3  -3   3  241.06    3.32
  -3  -3   3  250.80    3.39
   3   3  -2    0.24    0.08
   3   3  -2    0.20    0.08
  -3   3   2    0.12    0.08
  -3   3   2    0.21    0.07
   3  -3  -2    0.13    0.07
  -3  -3   2    0.32    0.07
   3  -3  -2    0.14    0.08
  -3  -3   2    0.22    0.08
   3   3  -1  501.99    7.42
  -3   3   1  501.27    7.48
   3   3  -1  503.49    7.46
  -3   3   1  499.33    7.38
   3  -3  -1  494.84    7.30
  -3  -3   1  511.71    7.56
   3  -3  -1  509.95    7.53
  -3  -3   1  495.43    7.32
   3   3   0    0.23    0.09
  -3   3   0    0.05    0.07
  -3   3   0    0.06    0.07
  -3  -3   0    0.11    0.07
   3  -3   0    0.32    0.13
   3  -3   0    0.19    0.08
  -3  -3   0    0.08    0.08
   3   3   1   61.95    0.79
  -3   3  -1   60.36    0.77
   3   3   1   61.08    0.78
  -3   3  -1   64.22    0.79
   3  -3   1   61.49    0.77
  -3  -3  -1   61.27    0.78
   3  -3   1   60.98    0.78
  -3  -3  -1   61.19    0.79
   3   3   2   35.72    0.49
   3   3   2   35.51    0.48
  -3   3  -2   34.95    0.55
  -3   3  -2   35.10    0.45
   3  -3   2   36.10    0.52
   3  -3   2   35.25    0.48
  -3  -3  -2   35.85    0.48
  -3  -3  -2   35.53    0.48
   3   3   3  197.91    2.65
   3   3   3  203.34    2.70
  -3   3  -3  198.09    2.65
  -3   3  -3  200.06    2.65
   3  -3   3  196.78    2.64
  -3  -3  -3  198.91    2.65
   3  -3   3  204.41    2.64
  -3  -3  -3  198.97    2.64
   3   3   4   22.83    0.36
   3   3   4   23.46    0.43
  -3   3  -4   22.37    0.36
  -3   3  -4   21.85    0.30
  -3  -3  -4   21.93    0.34
   3  -3   4   22.60    0.37
   3  -3   4   22.30    0.36
  -3  -3  -4   22.63    0.35
   3   3   5  461.30    6.89
   3   3   5  468.33    6.92
  -3   3  -5  454.69    6.56
  -3   3  -5  466.56    6.96
   3  -3   5  482.15    6.95
   3  -3   5  459.67    6.88
  -3  -3  -5  456.80    6.76
  -3  -3  -5  463.66    6.91
   3   3   6   96.30    1.39
   3   3   6   98.78    1.29
  -3   3  -6   96.01    1.17
  -3   3  -6   98.95    1.33
   3  -3   6   95.92    1.40
  -3  -3  -6   93.41    1.23
   3  -3   6  100.39    1.22
  -3  -3  -6   98.17    1.32
   3   3   7   31.68    0.45
   3   3   7   31.14    0.48
  -3   3  -7   31.83    0.49
  -3   3  -7   31.57    0.44
   3  -3   7   32.62    0.40
   3  -3   7   30.57    0.47
  -3  -3  -7   30.94    0.45
  -3  -3  -7   32.19    0.48
   3   3   8    2.42    0.12
   3   3   8    2.21    0.22
  -3   3  -8    2.54    0.08
  -3   3  -8    2.46    0.14
   3  -3   8    2.63    0.08
  -3  -3  -8    2.28    0.12
   3  -3   8    2.51    0.23
  -3  -3  -8    2.57    0.14
   3   3   9   31.73    0.50
   3   3   9   32.39    0.47
  -3   3  -9   31.74    0.44
  -3   3  -9   32.07    0.51
   3  -3   9   32.08    0.51
  -3  -3  -9   32.49    0.51
   3  -3   9   33.17    0.41
  -3  -3  -9   30.41    0.53
   3   3  10   11.25    0.22
   3   3  10   10.87    0.26
  -3   3 -10   10.93    0.37
  -3   3 -10   11.27    0.17
   3  -3  10   11.48    0.21
  -3  -3 -10   11.20    0.26
   3  -3  10   10.85    0.27
  -3  -3 -10   10.76    0.22
   3   3  11   93.32    1.47
   3   3  11   95.37    1.37
  -3   3 -11   92.96    1.34
  -3   3 -11   92.54    1.18
   3  -3  11   96.91    1.23
  -3  -3 -11   93.47    1.45
   3  -3  11   93.40    1.48
  -3  -3 -11   91.48    1.26
   3   3  12    3.65    0.21
   3   3  12    3.75    0.19
  -3   3 -12    3.98    0.20
  -3   3 -12    3.51    0.14
   3  -3  12    3.60    0.20
  -3  -3 -12    3.68    0.19
   3  -3  12    4.31    0.13
  -3  -3 -12    3.67    0.15
   3   3  13   10.41    0.30
  -3   3 -13   10.23    0.16
   3   3  13   10.20    0.28
  -3   3 -13   10.47    0.30
   3  -3  13   10.40    0.30
  -3  -3 -13   10.66    0.29
   3  -3  13   10.60    0.16
  -3  -3 -13   10.15    0.22
   3   3  14   13.92    0.34
  -3   3 -14   14.57    0.36
   3   3  14   14.33    0.35
  -3   3 -14   14.06    0.20
   3  -3  14   14.63    0.21
  -3  -3 -14   13.63    0.27
  -3  -3 -14   14.08    0.47
   3  -3  14   14.00    0.35
   3   3  15    0.87    0.18
   3   3  15    0.92    0.16
  -3   3 -15    1.08    0.06
  -3   3 -15    0.95    0.06
  -3  -3 -15    0.80    0.11
   3  -3  15    1.16    0.17
   3  -3  15    1.01    0.17
  -3  -3 -15    0.73    0.17
   3   3  16    2.83    0.21
   3   3  16    2.86    0.21
  -3   3 -16    2.95    0.08
  -3   3 -16    2.88    0.11
   3  -3  16    2.79    0.34
  -3  -3 -16    3.38    0.21
   3  -3  16    3.20    0.21
  -3  -3 -16    2.81    0.14
   3   3  17    0.71    0.11
   3   3  17    0.57    0.17
  -3   3 -17    0.84    0.06
   3  -3  17    0.93    0.18
  -3  -3 -17    0.96    0.28
  -3  -3 -17    0.70    0.12
   3  -3  17    0.64    0.18
   3   3  18    1.17    0.13
  -3   3 -18    1.25    0.09
   3   3  18    0.93    0.20
  -3   3 -18    1.37    0.10
   3  -3  18    1.60    0.21
  -3  -3 -18    1.34    0.13
   3  -3  18    1.54    0.20
  -3  -3 -18    1.19    0.20
   3   3  19    9.50    0.35
   3   3  19    8.91    0.23
   3  -3  19   10.16    0.35
   3  -3  19    9.75    0.35
  -3  -3 -19    9.21    0.24
  -3  -3 -19   10.15    0.52
   3   3  20    2.75    0.15
   3   3  20    2.49    0.25
   3  -3  20    2.50    0.26
   3  -3  20    3.01    0.26
  -3  -3 -20    3.20    0.26
  -3  -3 -20    2.92    0.24
   3   3  21    9.14    0.24
   3   3  21    9.53    0.37
   3  -3  21    9.80    0.38
   3  -3  21    9.39    0.37
  -3  -3 -21    9.15    0.25
  -3  -3 -21    9.71    0.38
   3   3  22    2.51    0.15
   3   3  22    2.87    0.27
   3  -3  22    2.68    0.28
   3  -3  22    2.65    0.44
  -3  -3 -22    2.79    0.28
  -3  -3 -22    2.55    0.17
   3   3  23    2.05    0.27
   3   3  23    2.12    0.41
   3  -3  23    1.97    0.28
   3  -3  23    1.98    0.27
   3   3  24    4.43    0.49
   3   3  24    4.38    0.34
   3  -3  24    4.49    0.34
   3  -3  24    4.59    0.33
   3   3  25    2.94    0.30
   3   3  25    2.77    0.31
   3  -3  25    2.87    0.32
   3  -3  25    2.87    0.31
  -3   5  25    0.56    0.20
  -3   5  25    0.37    0.20
   3  -5 -25   -0.01    0.18
   3  -5 -25    0.11    0.17
  -3  -5  25    0.57    0.20
  -3  -5  25    0.37    0.22
  -3   5  24    2.71    0.25
  -3   5  24    2.81    0.26
   3  -5 -24    1.60    0.42
   3  -5 -24    2.26    0.25
  -3  -5  24    2.46    0.27
  -3  -5  24    1.92    0.40
   3   5 -23    4.92    0.32
   3   5 -23    5.02    0.24
  -3   5  23    4.95    0.29
  -3   5  23    5.07    0.30
   3  -5 -23    5.57    0.44
  -3  -5  23    5.27    0.31
   3  -5 -23    5.27    0.32
  -3  -5  23    5.33    0.30
   3   5 -22    7.90    0.27
   3   5 -22    6.97    0.36
  -3   5  22    7.76    0.34
  -3   5  22    7.94    0.33
   3  -5 -22    8.02    0.36
   3  -5 -22    7.63    0.32
  -3  -5  22    8.53    0.35
  -3  -5  22    7.83    0.33
   3   5 -21    0.13    0.17
  -3   5  21    0.01    0.26
   3   5 -21   -0.08    0.12
  -3   5  21    0.08    0.15
   3  -5 -21   -0.19    0.17
  -3  -5  21   -0.03    0.16
  -3  -5  21    0.12    0.12
   3  -5 -21   -0.14    0.15
  -3   5  20    1.16    0.20
   3   5 -20    1.55    0.26
   3   5 -20    1.77    0.22
  -3   5  20    1.18    0.22
  -3  -5  20    1.25    0.26
  -3  -5  20    1.55    0.21
   3  -5 -20    1.26    0.23
   3  -5 -20    0.98    0.32
   3   5 -19    7.54    0.32
   3   5 -19    7.82    0.37
  -3   5  19    7.54    0.32
  -3   5  19    6.57    0.28
   3  -5 -19    6.58    0.49
  -3  -5  19    7.45    0.25
   3  -5 -19    7.47    0.30
  -3  -5  19    7.59    0.31
   3   5 -18    0.06    0.17
   3   5 -18   -0.02    0.13
  -3   5  18   -0.03    0.14
  -3   5  18   -0.08    0.13
  -3  -5  18    0.10    0.11
   3  -5 -18    0.05    0.24
   3  -5 -18   -0.02    0.13
  -3  -5  18    0.05    0.22
   3   5 -17    9.90    0.41
  -3   5  17   10.63    0.36
   3   5 -17   10.22    0.49
  -3   5  17   10.07    0.45
   3  -5 -17   11.00    0.32
  -3  -5  17    9.34    0.48
  -3  -5  17   10.68    0.29
   3  -5 -17   10.59    0.36
   3   5 -16   22.57    0.49
   3   5 -16   21.28    0.55
  -3   5  16   21.74    0.46
  -3   5  16   22.00    0.66
   3  -5 -16   21.55    0.46
  -3  -5  16   21.59    0.48
   3  -5 -16   22.12    0.51
  -3  -5  16   22.24    0.44
  -3   5  15    2.04    0.18
   3   5 -15    2.41    0.20
   3   5 -15    2.31    0.27
  -3   5  15    2.33    0.22
   3  -5 -15    2.01    0.23
  -3  -5  15    2.28    0.17
  -3  -5  15    2.42    0.21
   3  -5 -15    2.17    0.30
  -3   5  14    3.16    0.19
   3   5 -14    2.65    0.28
   3   5 -14    3.03    0.20
  -3   5  14    3.04    0.22
  -3  -5  14    3.06    0.20
  -3  -5  14    3.26    0.18
   3  -5 -14    3.17    0.23
  -3   5  13   -0.07    0.11
   3   5 -13    0.06    0.13
   3   5 -13    0.10    0.12
  -3   5  13   -0.01    0.13
   3  -5 -13    0.06    0.15
  -3  -5  13   -0.01    0.11
  -3  -5  13   -0.04    0.12
   3  -5 -13    0.12    0.19
  -3   5  12    4.07    0.23
   3   5 -12    4.11    0.21
   3   5 -12    4.31    0.20
  -3   5  12    4.18    0.20
   3  -5 -12    3.97    0.24
  -3  -5  12    3.87    0.21
  -3  -5  12    3.94    0.19
   3  -5 -12    4.00    0.19
   3   5 -11   22.24    0.43
   3   5 -11   23.34    0.58
  -3   5  11   23.61    0.62
  -3   5  11   22.47    0.55
   3  -5 -11   23.68    0.44
  -3  -5  11   22.79    0.58
   3  -5 -11   23.61    0.64
  -3  -5  11   23.52    0.55
   3   5 -10    1.89    0.16
   3   5 -10    1.71    0.27
  -3   5  10    1.59    0.16
  -3   5  10    1.70    0.19
   3  -5 -10    1.77    0.16
  -3  -5  10    1.65    0.17
   3  -5 -10    1.74    0.20
  -3  -5  10    1.56    0.25
   3   5  -9   19.49    0.51
  -3   5   9   20.14    0.57
  -3   5   9   18.66    0.37
   3  -5  -9   18.74    0.43
  -3  -5   9   19.93    0.39
   3  -5  -9   19.29    0.38
  -3  -5   9   19.10    0.51
   3   5  -8    0.60    0.22
   3   5  -8    0.45    0.13
  -3   5   8    0.39    0.14
  -3   5   8    0.46    0.12
  -3  -5   8    0.40    0.13
   3  -5  -8    0.42    0.15
   3  -5  -8    0.48    0.12
  -3  -5   8    0.45    0.13
   3   5  -7    4.07    0.20
   3   5  -7    4.63    0.30
  -3   5   7    3.90    0.21
  -3   5   7    4.20    0.18
   3  -5  -7    4.09    0.22
  -3  -5   7    3.76    0.19
   3  -5  -7    4.53    0.28
  -3  -5   7    3.99    0.19
  -3   5   6   28.42    0.59
   3   5  -6   29.48    0.62
   3   5  -6   28.84    0.63
  -3   5   6   28.70    0.51
   3  -5  -6   28.56    0.52
  -3  -5   6   28.09    0.60
  -3  -5   6   29.90    0.50
   3  -5  -6   29.41    0.60
   3   5  -5   36.34    0.59
   3   5  -5   37.15    0.70
  -3   5   5   35.77    0.57
  -3   5   5   36.96    0.60
   3  -5  -5   36.80    0.62
  -3  -5   5   37.82    0.71
   3  -5  -5   37.54    0.68
  -3  -5   5   35.66    0.57
   3   5  -4    0.08    0.19
   3   5  -4    0.16    0.11
  -3   5   4    0.19    0.10
  -3   5   4   -0.05    0.11
   3  -5  -4    0.07    0.10
  -3  -5   4    0.12    0.11
   3  -5  -4    0.21    0.20
  -3  -5   4    0.07    0.11
   3   5  -3   14.54    0.32
   3   5  -3   14.31    0.30
  -3   5   3   13.85    0.29
   3  -5  -3   14.11    0.31
  -3  -5   3   13.97    0.30
   3  -5  -3   14.09    0.29
  -3  -5   3   13.98    0.29
   3   5  -2    0.26    0.19
   3   5  -2    0.12    0.18
  -3   5   2    0.07    0.10
  -3   5   2    0.10    0.17
   3  -5  -2    0.18    0.11
  -3  -5   2    0.07    0.11
   3  -5  -2    0.28    0.19
  -3  -5   2    0.19    0.10
   3   5  -1    3.95    0.28
   3   5  -1    4.11    0.19
  -3   5   1    3.81    0.17
  -3   5   1    3.62    0.17
   3  -5  -1    4.01    0.17
  -3  -5   1    3.93    0.18
   3  -5  -1    3.61    0.18
  -3  -5   1    3.64    0.26
   3   5   0    2.71    0.18
   3   5   0    2.84    0.26
  -3   5   0    2.65    0.25
  -3   5   0    2.83    0.25
   3  -5   0    3.23    0.17
  -3  -5   0    2.65    0.16
   3  -5   0    3.01    0.25
  -3  -5   0    2.75    0.17
   3   5   1    1.06    0.15
   3   5   1    1.46    0.15
  -3   5  -1    1.80    0.14
  -3   5  -1    1.45    0.23
   3  -5   1    1.50    0.22
  -3  -5  -1    1.61    0.14
   3  -5   1    1.07    0.23
  -3  -5  -1    1.35    0.25
   3   5   2   31.72    0.52
   3   5   2   32.51    0.54
  -3   5  -2   31.52    0.52
  -3   5  -2   31.10    0.60
   3  -5   2   32.02    0.53
  -3  -5  -2   32.45    0.54
   3  -5   2   32.14    0.51
  -3  -5  -2   31.85    0.52
   3   5   3    9.34    0.27
  -3   5  -3    9.60    0.27
   3   5   3    9.48    0.27
  -3   5  -3    9.29    0.23
   3  -5   3    9.59    0.27
   3  -5   3    9.43    0.24
  -3  -5  -3    9.98    0.38
  -3  -5  -3    9.12    0.26
   3   5   4    5.67    0.24
   3   5   4    6.41    0.35
  -3   5  -4    5.82    0.20
  -3   5  -4    6.04    0.23
   3  -5   4    5.98    0.20
  -3  -5  -4    5.87    0.23
   3  -5   4    5.87    0.24
  -3  -5  -4    5.75    0.22
   3   5   5  104.20    1.51
   3   5   5  103.17    1.50
  -3   5  -5  102.30    1.49
  -3   5  -5  100.57    1.40
   3  -5   5  101.39    1.48
  -3  -5  -5  102.52    1.49
   3  -5   5  104.48    1.45
  -3  -5  -5  100.37    1.46
   3   5   6   84.00    1.24
   3   5   6   83.13    1.24
  -3   5  -6   81.40    1.21
  -3   5  -6   80.22    1.13
   3  -5   6   84.75    1.18
  -3  -5  -6   81.09    1.20
   3  -5   6   82.33    1.23
  -3  -5  -6   82.02    1.20
   3   5   7   12.68    0.45
   3   5   7   13.42    0.32
  -3   5  -7   12.98    0.46
  -3   5  -7   12.36    0.26
   3  -5   7   12.09    0.47
  -3  -5  -7   12.76    0.45
   3  -5   7   12.75    0.27
  -3  -5  -7   12.33    0.31
   3   5   8    0.14    0.20
   3   5   8   -0.05    0.13
  -3   5  -8    0.18    0.15
  -3   5  -8    0.12    0.14
   3  -5   8   -0.08    0.13
  -3  -5  -8    0.10    0.13
   3  -5   8    0.14    0.09
  -3  -5  -8    0.09    0.12
   3   5   9    1.58    0.17
   3   5   9    1.31    0.18
  -3   5  -9    1.48    0.19
  -3   5  -9    1.60    0.12
   3  -5   9    1.36    0.19
   3  -5   9    1.47    0.19
  -3  -5  -9    1.34    0.27
  -3  -5  -9    1.51    0.18
   3   5  10   34.49    0.63
   3   5  10   33.93    0.59
  -3   5 -10   33.38    0.51
  -3   5 -10   34.27    0.63
   3  -5  10   34.36    0.51
  -3  -5 -10   34.49    0.62
   3  -5  10   33.56    0.63
  -3  -5 -10   33.15    0.59
   3   5  11    3.36    0.24
   3   5  11    3.71    0.20
  -3   5 -11    3.68    0.15
  -3   5 -11    3.88    0.38
  -3  -5 -11    3.66    0.21
   3  -5  11    3.81    0.14
   3  -5  11    3.64    0.25
  -3  -5 -11    3.65    0.23
  -3   5 -12    4.48    0.23
   3   5  12    5.13    0.34
   3   5  12    4.77    0.26
  -3   5 -12    4.67    0.27
  -3  -5 -12    4.49    0.23
  -3  -5 -12    5.03    0.25
   3  -5  12    4.89    0.16
   3  -5  12    4.62    0.26
   3   5  13    4.34    0.41
   3   5  13    4.76    0.23
  -3   5 -13    4.80    0.23
  -3   5 -13    4.46    0.28
   3  -5  13    4.57    0.23
   3  -5  13    4.38    0.43
  -3  -5 -13    5.13    0.27
  -3  -5 -13    4.20    0.23
   3   5  14   24.59    0.55
   3   5  14   25.17    0.50
  -3   5 -14   26.30    0.58
  -3   5 -14   25.29    0.49
   3  -5  14   25.73    0.58
   3  -5  14   24.52    0.40
  -3  -5 -14   25.41    0.51
  -3  -5 -14   25.48    0.56
   3   5  15    4.61    0.23
   3   5  15    4.47    0.29
  -3   5 -15    4.47    0.29
  -3   5 -15    4.54    0.23
   3  -5  15    4.72    0.29
  -3  -5 -15    5.16    0.44
   3  -5  15    4.64    0.22
  -3  -5 -15    4.96    0.24
   3   5  16   -0.01    0.17
   3   5  16   -0.05    0.13
  -3   5 -16    0.12    0.13
  -3   5 -16    0.09    0.18
   3  -5  16    0.12    0.18
  -3  -5 -16    0.14    0.18
   3  -5  16    0.17    0.08
  -3  -5 -16    0.12    0.14
   3   5  17   11.67    0.46
   3   5  17   11.96    0.40
  -3   5 -17   11.45    0.23
  -3   5 -17   12.21    0.62
   3  -5  17   12.04    0.42
  -3  -5 -17   11.82    0.34
   3  -5  17   11.04    0.23
  -3  -5 -17   11.66    0.41
   3   5  18    0.13    0.13
   3   5  18    0.09    0.19
  -3   5 -18    0.12    0.08
  -3   5 -18    0.14    0.20
   3  -5  18    0.09    0.20
  -3  -5 -18    0.11    0.31
   3  -5  18    0.11    0.13
  -3  -5 -18    0.25    0.15
   3   5  19    4.33    0.23
   3   5  19    4.62    0.31
   3  -5  19    4.30    0.33
   3  -5  19    5.16    0.33
  -3  -5 -19    4.54    0.25
  -3  -5 -19    4.52    0.32
   3   5  20   21.09    0.47
   3   5  20   20.75    0.58
   3  -5  20   22.03    0.61
   3  -5  20   20.55    0.59
  -3  -5 -20   21.54    0.59
  -3  -5 -20   21.32    0.50
   3   5  21    0.49    0.25
   3   5  21    0.71    0.18
   3  -5  21    1.04    0.26
   3  -5  21    1.00    0.26
  -3  -5 -21    0.01    0.28
  -3  -5 -21    0.70    0.23
   3   5  22    3.68    0.32
   3   5  22    3.41    0.36
   3  -5  22    3.98    0.35
  -3  -5 -22    2.76    0.24
  -3  -5 -22    4.09    0.33
   3   5  23    2.31    0.22
   3   5  23    2.79    0.32
   3  -5  23    2.30    0.34
   3  -5  23    3.04    0.32
  -3  -5 -23    2.42    0.50
  -3  -5 -23    2.50    0.23
   3   7 -21    0.47    0.19
   3   7 -21    0.78    0.24
  -3   7  21    0.56    0.25
  -3   7  21    0.60    0.23
   3  -7 -21    0.67    0.43
   3  -7 -21    0.39    0.36
  -3  -7  21    0.69    0.19
  -3  -7  21    0.79    0.25
   3   7 -20   -0.06    0.22
   3   7 -20    0.63    0.17
  -3   7  20   -0.05    0.19
  -3   7  20    0.35    0.35
   3  -7 -20   -0.05    0.20
  -3  -7  20    0.18    0.21
   3  -7 -20    0.19    0.24
  -3  -7  20    0.26    0.25
   3   7 -19    0.21    0.18
   3   7 -19    0.46    0.36
  -3   7  19    0.46    0.21
  -3   7  19    0.39    0.23
   3  -7 -19    0.45    0.20
  -3  -7  19    0.04    0.27
   3  -7 -19    0.16    0.25
  -3  -7  19    0.34    0.22
   3   7 -18    0.21    0.18
   3   7 -18    0.36    0.22
  -3   7  18    0.58    0.41
  -3   7  18    0.39    0.36
   3  -7 -18    0.47    0.25
  -3  -7  18    0.84    0.19
   3  -7 -18    0.20    0.21
  -3  -7  18    0.42    0.39
   3   7 -17   39.82    0.85
   3   7 -17   39.23    0.78
  -3   7  17   39.97    0.82
  -3   7  17   39.52    0.88
   3  -7 -17   39.30    1.01
  -3  -7  17   40.33    0.78
   3  -7 -17   39.94    0.91
  -3  -7  17   39.30    1.06
   3   7 -16    3.78    0.29
   3   7 -16    3.83    0.26
  -3   7  16    4.07    0.29
  -3   7  16    3.59    0.50
   3  -7 -16    3.73    0.34
  -3  -7  16    3.87    0.25
   3  -7 -16    3.24    0.29
  -3  -7  16    3.67    0.30
   3   7 -15    0.08    0.16
   3   7 -15    0.14    0.19
  -3   7  15    0.09    0.18
  -3   7  15   -0.07    0.16
   3  -7 -15    0.10    0.17
  -3  -7  15    0.08    0.13
   3  -7 -15    0.09    0.21
  -3  -7  15   -0.07    0.17
   3   7 -14    3.66    0.28
   3   7 -14    3.27    0.25
  -3   7  14    4.08    0.30
  -3   7  14    4.11    0.42
   3  -7 -14    3.32    0.26
  -3  -7  14    3.33    0.38
   3  -7 -14    3.98    0.32
  -3  -7  14    3.68    0.28
   3   7 -13    1.00    0.23
   3   7 -13    1.26    0.21
  -3   7  13    1.47    0.25
  -3   7  13    1.38    0.22
   3  -7 -13    1.31    0.35
  -3  -7  13    1.25    0.20
   3  -7 -13    1.41    0.26
  -3  -7  13    1.25    0.38
   3   7 -12    4.23    0.45
   3   7 -12    4.03    0.26
  -3   7  12    4.11    0.28
  -3   7  12    4.04    0.31
   3  -7 -12    4.28    0.42
  -3  -7  12    4.44    0.29
   3  -7 -12    3.77    0.32
  -3  -7  12    4.70    0.26
   3   7 -11   24.59    0.57
   3   7 -11   23.15    0.53
  -3   7  11   23.04    0.53
  -3   7  11   23.14    0.58
   3  -7 -11   24.41    0.54
  -3  -7  11   23.78    0.56
   3  -7 -11   24.92    0.83
  -3  -7  11   24.33    0.53
   3   7 -10   15.25    0.43
   3   7 -10   14.57    0.58
  -3   7  10   14.62    0.41
  -3   7  10   14.54    0.64
   3  -7 -10   14.96    0.68
  -3  -7  10   14.59    0.56
   3  -7 -10   15.12    0.41
  -3  -7  10   14.91    0.42
   3   7  -9    1.57    0.21
   3   7  -9    1.67    0.22
  -3   7   9    1.00    0.21
  -3   7   9    1.24    0.23
   3  -7  -9    1.39    0.26
  -3  -7   9    1.07    0.20
   3  -7  -9    1.14    0.21
  -3  -7   9    1.02    0.21
   3   7  -8    0.43    0.19
   3   7  -8    0.69    0.19
  -3   7   8    0.23    0.32
  -3   7   8    0.28    0.17
   3  -7  -8    0.28    0.22
  -3  -7   8    0.55    0.29
   3  -7  -8    0.39    0.29
  -3  -7   8    0.38    0.18
   3   7  -7    0.80    0.19
   3   7  -7    0.39    0.32
  -3   7   7    0.24    0.20
  -3   7   7    0.34    0.18
   3  -7  -7    0.62    0.22
  -3  -7   7    0.37    0.29
   3  -7  -7    0.46    0.18
  -3  -7   7    0.87    0.19
   3   7  -6   12.05    0.38
   3   7  -6   11.86    0.56
  -3   7   6   11.90    0.57
  -3   7   6   12.31    0.38
   3  -7  -6   12.37    0.37
  -3  -7   6   12.21    0.54
   3  -7  -6   13.53    0.61
  -3  -7   6   12.62    0.38
   3   7  -5   15.80    0.44
   3   7  -5   15.81    0.43
  -3   7   5   16.07    0.45
  -3   7   5   16.22    0.43
   3  -7  -5   15.87    0.45
  -3  -7   5   14.79    0.43
   3  -7  -5   16.63    0.42
  -3  -7   5   16.70    0.43
   3   7  -4   15.58    0.45
   3   7  -4   17.11    0.47
  -3   7   4   15.73    0.45
  -3   7   4   16.27    0.46
   3  -7  -4   16.32    0.45
  -3  -7   4   16.51    0.45
   3  -7  -4   16.52    0.48
  -3  -7   4   15.99    0.62
   3   7  -3   56.65    1.21
   3   7  -3   56.40    0.98
  -3   7   3   53.59    0.95
  -3   7   3   54.22    0.95
   3  -7  -3   57.05    1.20
  -3  -7   3   54.70    0.96
   3  -7  -3   56.73    1.23
  -3  -7   3   55.69    0.97
   3   7  -2   98.51    1.61
   3   7  -2   97.27    1.60
  -3   7   2   97.56    1.59
  -3   7   2   96.00    1.57
   3  -7  -2   97.90    1.59
  -3  -7   2   98.24    1.59
   3  -7  -2  100.85    1.64
  -3  -7   2  100.13    1.62
   3   7  -1  122.16    1.94
   3   7  -1  121.47    1.93
  -3   7   1  120.63    2.11
  -3   7   1  120.95    2.13
   3  -7  -1  121.76    1.92
  -3  -7   1  119.84    1.91
   3  -7  -1  125.06    1.96
  -3  -7   1  122.00    1.94
   3   7   0    0.76    0.38
   3   7   0    0.67    0.24
  -3   7   0    0.67    0.22
  -3  -7   0    0.69    0.23
  -3  -7   0    0.86    0.23
   3  -7   0    0.65    0.22
   3   7   1   10.92    0.38
   3   7   1   10.68    0.39
  -3   7  -1   10.22    0.36
  -3   7  -1   10.55    0.34
   3  -7   1   11.01    0.38
  -3  -7  -1   11.49    0.57
   3  -7   1   10.68    0.35
  -3  -7  -1   10.15    0.35
   3   7   2    1.18    0.22
   3   7   2    1.18    0.23
  -3   7  -2    1.16    0.32
  -3   7  -2    1.28    0.36
   3  -7   2    1.21    0.22
   3  -7   2    0.98    0.20
  -3  -7  -2    1.04    0.22
  -3  -7  -2    1.31    0.23
   3   7   3    2.33    0.25
   3   7   3    2.57    0.26
  -3   7  -3    2.81    0.25
  -3   7  -3    2.71    0.22
   3  -7   3    2.92    0.25
  -3  -7  -3    2.60    0.26
   3  -7   3    2.85    0.36
  -3  -7  -3    2.79    0.25
   3   7   4    2.01    0.26
   3   7   4    1.63    0.25
  -3   7  -4    1.86    0.21
  -3   7  -4    1.82    0.25
   3  -7   4    2.16    0.26
  -3  -7  -4    1.59    0.25
   3  -7   4    1.97    0.21
  -3  -7  -4    2.70    0.25
   3   7   5   55.43    0.99
   3   7   5   56.42    1.00
  -3   7  -5   52.91    1.16
  -3   7  -5   52.95    0.89
   3  -7   5   56.12    0.94
  -3  -7  -5   55.13    0.96
   3  -7   5   55.60    1.20
  -3  -7  -5   54.79    0.98
   3   7   6   12.93    0.43
   3   7   6   12.89    0.43
  -3   7  -6   12.44    0.50
  -3   7  -6   12.68    0.43
   3  -7   6   13.14    0.44
  -3  -7  -6   12.83    0.42
   3  -7   6   13.27    0.36
  -3  -7  -6   13.22    0.42
   3   7   7   28.87    0.64
   3   7   7   28.99    0.63
  -3   7  -7   28.33    0.63
  -3   7  -7   28.31    0.55
   3  -7   7   29.54    0.71
  -3  -7  -7   29.05    0.61
   3  -7   7   29.08    0.65
  -3  -7  -7   28.78    0.82
   3   7   8   -0.03    0.18
   3   7   8    0.32    0.18
  -3   7  -8    0.18    0.13
  -3   7  -8    0.24    0.30
   3  -7   8    0.08    0.13
   3  -7   8    0.08    0.19
  -3  -7  -8   -0.28    0.29
  -3  -7  -8    0.07    0.18
   3   7   9   13.86    0.43
   3   7   9   13.65    0.60
  -3   7  -9   13.20    0.34
  -3   7  -9   13.45    0.43
   3  -7   9   13.75    0.35
  -3  -7  -9   14.15    0.42
   3  -7   9   12.98    0.43
  -3  -7  -9   13.12    0.42
   3   7  10    3.51    0.30
   3   7  10    3.92    0.27
  -3   7 -10    3.65    0.21
  -3   7 -10    3.24    0.30
   3  -7  10    3.81    0.20
  -3  -7 -10    4.34    0.27
   3  -7  10    4.13    0.47
  -3  -7 -10    3.57    0.28
   3   7  11    8.66    0.37
   3   7  11    8.93    0.35
  -3   7 -11    8.73    0.56
  -3   7 -11    8.55    0.27
   3  -7  11    8.94    0.27
  -3  -7 -11    8.87    0.35
   3  -7  11    8.78    0.38
  -3  -7 -11    9.33    0.54
  -3   7 -12    1.09    0.26
   3   7  12    1.38    0.26
   3   7  12    1.18    0.23
  -3   7 -12    1.24    0.16
   3  -7  12    1.18    0.27
  -3  -7 -12    1.44    0.24
  -3  -7 -12    1.39    0.23
   3  -7  12    1.56    0.16
   3   7  13    8.71    0.36
   3   7  13    8.84    0.40
  -3   7 -13    8.73    0.40
  -3   7 -13    8.44    0.26
   3  -7  13    9.12    0.41
   3  -7  13    8.83    0.26
  -3  -7 -13    9.15    0.36
  -3  -7 -13    8.13    0.37
  -3   7 -14    0.64    0.14
  -3   7 -14    0.68    0.25
   3   7  14    0.67    0.24
   3   7  14    0.38    0.34
   3  -7  14    0.73    0.14
  -3  -7 -14    0.80    0.34
  -3  -7 -14    0.74    0.23
   3  -7  14    0.43    0.40
  -3   7 -15    1.07    0.27
   3   7  15    1.20    0.40
   3   7  15    1.00    0.22
  -3   7 -15    0.99    0.15
   3  -7  15    0.73    0.14
  -3  -7 -15    0.97    0.25
  -3  -7 -15    1.32    0.37
   3  -7  15    0.90    0.26
  -3   7 -16    1.13    0.15
   3   7  16    0.98    0.22
   3   7  16    0.94    0.27
  -3   7 -16    1.22    0.45
  -3  -7 -16    0.94    0.37
  -3  -7 -16    1.00    0.27
   3  -7  16    0.78    0.27
   3  -7  16    0.76    0.14
   3   7  17    8.25    0.41
   3   7  17    7.57    0.52
  -3   7 -17    6.54    0.24
  -3   7 -17    8.10    0.42
   3  -7  17    7.36    0.42
  -3  -7 -17    7.32    0.52
   3  -7  17    6.99    0.24
  -3  -7 -17    7.75    0.39
   3   7  18    0.36    0.24
   3   7  18    0.24    0.20
  -3   7 -18    0.24    0.26
  -3  -7 -18    0.29    0.20
  -3  -7 -18    0.62    0.25
   3  -7  18    0.13    0.26
   3   7  19    2.03    0.24
   3   7  19    1.42    0.31
  -3   7 -19    1.41    0.31
   3  -7  19    1.49    0.33
  -3  -7 -19    0.82    0.47
  -3  -7 -19    1.97    0.25
   3   7  20    1.67    0.31
   3   7  20    1.60    0.39
  -3   7 -20    1.21    0.32
   3  -7  20    1.33    0.33
  -3  -7 -20    2.14    0.30
  -3  -7 -20    1.38    0.25
   3   9 -15    7.68    0.40
   3   9 -15    7.75    0.43
  -3   9  15    8.21    0.48
  -3   9  15    8.03    0.43
   3  -9 -15    9.16    0.77
  -3  -9  15    8.65    0.39
   3  -9 -15    7.84    0.62
  -3  -9  15    8.97    0.68
   3   9 -14    0.45    0.25
   3   9 -14    0.18    0.23
  -3   9  14    0.15    0.28
  -3   9  14    0.35    0.25
   3  -9 -14    0.16    0.24
  -3  -9  14    0.38    0.27
   3  -9 -14    0.64    0.50
  -3  -9  14    0.28    0.22
   3   9 -13   12.03    0.49
   3   9 -13   11.29    0.46
  -3   9  13   12.03    0.53
  -3   9  13   11.44    0.49
   3  -9 -13   11.85    0.83
  -3  -9  13   11.87    0.64
   3  -9 -13   12.13    0.47
  -3  -9  13   12.21    0.50
   3   9 -12    0.26    0.41
   3   9 -12    0.14    0.24
  -3   9  12    0.28    0.41
  -3   9  12    0.19    0.45
   3  -9 -12    0.26    0.38
  -3  -9  12    0.43    0.26
   3  -9 -12    0.67    0.30
  -3  -9  12    0.42    0.22
   3   9 -11    2.32    0.30
   3   9 -11    2.74    0.32
  -3   9  11    2.32    0.32
  -3   9  11    3.59    0.35
   3  -9 -11    2.56    0.30
  -3  -9  11    3.32    0.30
   3  -9 -11    2.79    0.37
  -3  -9  11    1.75    0.52
   3   9 -10    2.76    0.32
   3   9 -10    3.14    0.33
  -3   9  10    3.48    0.32
  -3   9  10    3.53    0.34
   3  -9 -10    3.16    0.31
  -3  -9  10    2.51    0.33
   3  -9 -10    3.21    0.38
  -3  -9  10    2.82    0.47
   3   9  -9    7.51    0.39
   3   9  -9    7.02    0.62
  -3   9   9    8.34    0.41
  -3   9   9    7.65    0.44
   3  -9  -9    7.75    0.58
  -3  -9   9    8.18    0.39
   3  -9  -9    7.76    0.46
  -3  -9   9    6.99    0.41
   3   9  -8    1.86    0.47
   3   9  -8    2.42    0.30
  -3   9   8    1.63    0.28
  -3   9   8    1.61    0.31
   3  -9  -8    1.77    0.28
  -3  -9   8    1.45    0.43
   3  -9  -8    1.95    0.33
  -3  -9   8    2.17    0.47
   3   9  -7    0.07    0.21
   3   9  -7    0.08    0.20
  -3   9   7   -0.05    0.19
  -3   9   7    0.00    0.34
   3  -9  -7    0.02    0.20
  -3  -9   7    0.28    0.19
   3  -9  -7    0.03    0.37
  -3  -9   7   -0.11    0.20
   3   9  -6    0.28    0.24
   3   9  -6    0.06    0.23
  -3   9   6    0.41    0.37
  -3   9   6    0.35    0.24
   3  -9  -6    0.36    0.22
  -3  -9   6    0.41    0.37
   3  -9  -6    0.67    0.26
  -3  -9   6    0.30    0.23
   3   9  -5    0.53    0.25
   3   9  -5    0.44    0.25
  -3   9   5    0.74    0.26
  -3   9   5    0.71    0.25
   3  -9  -5    0.99    0.24
  -3  -9   5    0.54    0.25
   3  -9  -5    0.42    0.27
  -3  -9   5    0.84    0.25
   3   9  -4    3.13    0.32
   3   9  -4    3.07    0.50
  -3   9   4    2.46    0.49
  -3   9   4    2.73    0.30
   3  -9  -4    1.89    0.48
  -3  -9   4    2.30    0.48
   3  -9  -4    2.77    0.32
  -3  -9   4    2.29    0.30
   3   9  -3    4.52    0.35
   3   9  -3    3.97    0.34
  -3   9   3    4.03    0.34
  -3   9   3    3.72    0.33
   3  -9  -3    4.05    0.54
  -3  -9   3    4.81    0.53
   3  -9  -3    3.96    0.33
  -3  -9   3    4.08    0.34
   3   9  -2    0.61    0.26
   3   9  -2    0.54    0.42
  -3   9   2    0.58    0.26
  -3   9   2    0.46    0.25
   3  -9  -2    0.66    0.25
  -3  -9   2    0.56    0.26
   3  -9  -2    0.29    0.26
  -3  -9   2    0.97    0.26
   3   9  -1   29.95    0.73
   3   9  -1   29.91    0.74
  -3   9   1   29.14    0.71
  -3   9   1   29.72    0.93
   3  -9  -1   29.78    0.71
  -3  -9   1   28.67    0.94
   3  -9  -1   30.20    0.72
  -3  -9   1   29.83    0.73
   3   9   0    0.08    0.24
   3   9   0    0.06    0.39
  -3   9   0    0.27    0.25
  -3   9   0    0.22    0.22
   3  -9   0    0.42    0.23
  -3  -9   0    0.24    0.24
   3  -9   0    0.17    0.23
  -3  -9   0    0.41    0.24
   3   9   1    5.00    0.37
   3   9   1    4.57    0.37
  -3   9  -1    4.48    0.32
  -3   9  -1    3.70    0.34
   3  -9   1    4.89    0.36
  -3  -9  -1    5.57    0.56
   3  -9   1    4.32    0.33
  -3  -9  -1    4.62    0.54
   3   9   2    0.35    0.42
   3   9   2    0.37    0.25
  -3   9  -2    0.35    0.22
  -3   9  -2    0.50    0.25
   3  -9   2    0.27    0.36
  -3  -9  -2    0.49    0.24
   3  -9   2    0.47    0.25
  -3  -9  -2    0.17    0.26
   3   9   3    6.42    0.40
   3   9   3    6.47    0.40
  -3   9  -3    7.60    0.53
  -3   9  -3    7.05    0.39
   3  -9   3    6.97    0.36
  -3  -9  -3    7.02    0.37
   3  -9   3    6.58    0.39
  -3  -9  -3    7.21    0.41
   3   9   4    2.22    0.31
   3   9   4    1.68    0.50
  -3   9  -4    1.81    0.41
  -3   9  -4    2.22    0.31
   3  -9   4    2.06    0.42
  -3  -9  -4    1.88    0.31
   3  -9   4    1.65    0.31
  -3  -9  -4    1.73    0.29
   3   9   5    5.90    0.61
   3   9   5    6.30    0.40
  -3   9  -5    6.74    0.34
  -3   9  -5    6.85    0.40
   3  -9   5    6.69    0.34
  -3  -9  -5    6.23    0.38
   3  -9   5    6.28    0.40
  -3  -9  -5    6.82    0.61
   3   9   6    1.68    0.31
   3   9   6    2.26    0.32
  -3   9  -6    2.26    0.32
  -3   9  -6    2.18    0.26
   3  -9   6    2.15    0.26
  -3  -9  -6    2.48    0.31
   3  -9   6    2.27    0.52
  -3  -9  -6    2.20    0.32
   3   9   7    4.80    0.38
   3   9   7    4.89    0.37
  -3   9  -7    4.80    0.38
  -3   9  -7    4.88    0.30
   3  -9   7    4.74    0.31
  -3  -9  -7    5.09    0.38
   3  -9   7    4.96    0.38
  -3  -9  -7    4.65    0.36
   3   9   8    2.71    0.34
   3   9   8    2.55    0.35
  -3   9  -8    2.42    0.26
  -3   9  -8    2.51    0.53
   3  -9   8    2.77    0.27
  -3  -9  -8    2.60    0.52
   3  -9   8    2.88    0.34
  -3  -9  -8    3.11    0.34
   3   9   9    1.49    0.32
   3   9   9    2.42    0.31
  -3   9  -9    1.04    0.23
  -3   9  -9    1.06    0.30
   3  -9   9    1.31    0.37
  -3  -9  -9    1.32    0.31
   3  -9   9    1.30    0.54
  -3  -9  -9    1.46    0.29
   3   9  10   -0.19    0.44
   3   9  10    0.45    0.26
  -3   9 -10    0.13    0.43
  -3   9 -10    0.34    0.19
   3  -9  10    0.27    0.28
  -3  -9 -10    0.10    0.41
   3  -9  10    0.35    0.19
  -3  -9 -10   -0.03    0.42
   3   9  11   12.58    0.54
   3   9  11   12.82    0.52
  -3   9 -11   12.99    0.41
  -3   9 -11   12.92    0.53
   3  -9  11   13.26    0.42
  -3  -9 -11   12.70    0.76
   3  -9  11   12.70    0.55
  -3  -9 -11   12.41    0.52
   3   9  12    3.74    0.37
   3   9  12    4.55    0.40
  -3   9 -12    3.75    0.27
  -3   9 -12    3.45    0.40
   3  -9  12    4.00    0.41
  -3  -9 -12    4.03    0.38
   3  -9  12    3.73    0.27
  -3  -9 -12    3.76    0.37
   3   9  13    0.14    0.26
   3   9  13   -0.37    0.23
  -3   9 -13    0.03    0.15
  -3   9 -13   -0.07    0.24
   3  -9  13    0.03    0.26
  -3  -9 -13    0.05    0.23
   3  -9  13    0.07    0.43
  -3  -9 -13    0.12    0.22
   3   9  14    0.79    0.27
   3   9  14    0.75    0.50
  -3   9 -14    0.62    0.20
  -3   9 -14    0.85    0.31
   3  -9  14    0.66    0.32
  -3  -9 -14    0.74    0.29
   3  -9  14    0.01    0.30
  -3  -9 -14    0.62    0.30
  -4   0  28    0.09    0.16
  -4   0  28    0.49    0.16
   4   0 -27   -0.01    0.11
   4   0 -27    0.03    0.11
  -4   0  27    0.23    0.14
  -4   0  27   -0.16    0.22
   4   0 -26    0.17    0.13
   4   0 -26    0.44    0.13
  -4   0  26    0.22    0.15
  -4   0  26    0.35    0.14
   4   0 -25    0.11    0.18
   4   0 -25    0.01    0.11
  -4   0  25   -0.14    0.11
  -4   0  25    0.36    0.18
   4   0 -24    2.14    0.26
   4   0 -24    1.85    0.16
  -4   0  24    2.12    0.27
  -4   0  24    2.16    0.18
   4   0 -23    0.01    0.18
   4   0 -23    0.15    0.11
  -4   0  23    0.03    0.11
  -4   0  23   -0.07    0.10
   4   0 -22    0.03    0.10
   4   0 -22    0.03    0.10
  -4   0  22    0.13    0.17
  -4   0  22    0.03    0.10
   4   0 -21   -0.06    0.09
   4   0 -21    0.03    0.09
  -4   0  21    0.02    0.10
  -4   0  21   -0.13    0.15
   4   0 -20    1.46    0.14
   4   0 -20    1.40    0.14
  -4   0  20    1.53    0.14
  -4   0  20    1.51    0.13
   4   0 -19   -0.02    0.09
   4   0 -19    0.02    0.09
  -4   0  19    0.02    0.08
  -4   0  19    0.03    0.14
   4   0 -18    4.40    0.18
   4   0 -18    4.31    0.18
  -4   0  18    4.47    0.17
  -4   0  18    4.42    0.17
   4   0 -17   -0.09    0.09
   4   0 -17   -0.03    0.15
  -4   0  17    0.11    0.08
  -4   0  17    0.00    0.08
   4   0 -16   24.30    0.41
   4   0 -16   24.69    0.41
  -4   0  16   24.89    0.38
  -4   0  16   24.51    0.38
   4   0 -15   -0.02    0.07
   4   0 -15    0.03    0.07
  -4   0  15   -0.03    0.10
  -4   0  15    0.04    0.10
   4   0 -14   -0.01    0.07
   4   0 -14    0.05    0.12
  -4   0  14   -0.01    0.07
  -4   0  14    0.11    0.07
   4   0 -13   -0.29    0.12
   4   0 -13   -0.33    0.12
  -4   0  13   -0.23    0.09
   4   0 -12 2499.32   51.75
   4   0 -12 2567.48   52.84
  -4   0  12 2593.92   53.42
  -4   0  12 2551.50   51.82
   4   0 -11   -0.10    0.08
   4   0 -11   -0.13    0.09
  -4   0  11   -0.01    0.05
  -4   0  11   -0.03    0.09
   4   0 -10    1.69    0.10
   4   0 -10    1.73    0.16
  -4   0  10    1.59    0.06
  -4   0  10    1.63    0.10
   4   0  -9    0.03    0.06
   4   0  -9   -0.04    0.06
  -4   0   9    0.02    0.05
  -4   0   9    0.01    0.03
   4   0  -8  178.57    2.31
   4   0  -8  177.54    2.30
  -4   0   8  181.19    2.17
  -4   0   8  182.30    2.22
   4   0  -7    0.02    0.06
   4   0  -7    0.02    0.06
  -4   0   7    0.00    0.04
  -4   0   7    0.04    0.02
   4   0  -6   94.38    1.15
   4   0  -6   92.66    1.13
  -4   0   6   96.93    1.03
   4   0  -5   -0.03    0.05
   4   0  -5    0.00    0.05
  -4   0   5    0.00    0.02
   4   0  -4 1322.61   22.66
   4   0  -4 1295.13   22.12
   4   0  -3    0.00    0.04
   4   0  -3    0.05    0.07
   4   0  -2   13.19    0.17
   4   0  -2   13.42    0.13
  -4   0   2   -0.02    0.01
   4   0  -1    0.13    0.04
   4   0  -1    0.12    0.03
  -4   0   1    0.09    0.06
  -4   0   1    0.13    0.02
   4   0   0  182.45    2.14
   4   0   0  181.50    2.15
  -4   0   0  180.59    2.11
  -4   0   0  176.50    2.08
   4   0   1    0.02    0.04
   4   0   1    0.04    0.04
  -4   0  -1    0.03    0.03
  -4   0  -1    0.02    0.02
   4   0   2   20.94    0.30
   4   0   2   21.49    0.22
  -4   0  -2   20.69    0.21
  -4   0  -2   20.99    0.25
   4   0   3    0.07    0.02
   4   0   3    0.05    0.05
  -4   0  -3    0.06    0.01
  -4   0  -3    0.03    0.05
   4   0   4   54.08    0.66
   4   0   4   56.44    0.54
  -4   0  -4   54.79    0.71
  -4   0  -4   56.97    0.54
   4   0   5    0.04    0.01
   4   0   5    0.01    0.06
  -4   0  -5    0.04    0.01
  -4   0  -5   -0.01    0.06
   4   0   6  327.71    4.57
   4   0   6  341.26    4.24
  -4   0  -6  332.07    4.12
  -4   0  -6  331.37    4.62
   4   0   7    0.04    0.02
   4   0   7   -0.04    0.07
  -4   0  -7    0.00    0.02
  -4   0  -7   -0.06    0.06
   4   0   8    0.25    0.13
   4   0   8    0.16    0.08
  -4   0  -8    0.37    0.03
   4   0   9    0.08    0.08
   4   0   9    0.01    0.08
  -4   0  -9    0.04    0.01
  -4   0  -9   -0.01    0.01
   4   0  10  211.90    2.96
   4   0  10  207.68    2.90
  -4   0 -10  210.60    2.53
   4   0  11    0.04    0.15
   4   0  11   -0.08    0.09
  -4   0 -11    0.23    0.03
  -4   0 -11    0.00    0.02
   4   0  12    0.35    0.12
   4   0  12    0.73    0.12
  -4   0 -12    0.31    0.05
   4   0  13    0.03    0.11
   4   0  13    0.07    0.10
  -4   0 -13    0.06    0.04
  -4   0 -13   -0.02    0.01
   4   0  14    1.30    0.15
   4   0  14    1.36    0.25
  -4   0 -14   -0.02    0.03
   4   0  15   -0.09    0.13
   4   0  15   -0.28    0.20
  -4   0 -15   -0.03    0.03
  -4   0 -15    0.02    0.05
   4   0  16   32.42    0.60
   4   0  16   32.92    0.61
  -4   0 -16    0.03    0.02
   4   0  17    0.17    0.13
   4   0  17   -0.11    0.13
  -4   0 -17    0.03    0.03
  -4   0 -17   -0.02    0.02
   4   0  18    4.02    0.25
   4   0  18    4.76    0.37
  -4   0 -18    4.15    0.08
   4   0  19   -0.06    0.16
   4   0  19   -0.23    0.16
  -4   0 -19   -0.01    0.03
  -4   0 -19    0.03    0.05
   4   0  20   20.26    0.51
   4   0  20   21.32    0.51
  -4   0 -20   19.11    0.24
   4   0  21   -0.01    0.17
   4   0  21   -0.22    0.17
   4   0  22   12.81    0.42
   4   0  22   12.60    0.43
   4   0  23   -0.07    0.19
   4   0  23    0.30    0.19
   4   0  24    1.90    0.27
   4   0  24    1.65    0.42
   4   0  25    0.10    0.19
   4   0  25   -0.04    0.18
   4   0  26    0.82    0.25
   4   0  26    0.64    0.41
  -4   2  28    2.18    0.23
  -4   2  28    2.69    0.23
   4  -2 -28    2.03    0.34
  -4  -2  28    2.72    0.24
   4  -2 -28    2.23    0.22
  -4  -2  28    2.99    0.36
  -4   2  27    7.23    0.42
  -4   2  27    6.19    0.29
  -4  -2  27    7.19    0.30
   4  -2 -27    7.02    0.29
   4  -2 -27    6.49    0.29
  -4  -2  27    7.41    0.31
   4   2 -26    0.30    0.21
   4   2 -26    0.34    0.20
  -4   2  26    0.30    0.16
  -4   2  26    0.00    0.16
   4  -2 -26    0.32    0.15
  -4  -2  26    0.73    0.16
   4  -2 -26    0.02    0.25
  -4  -2  26    0.88    0.17
   4   2 -25    0.04    0.11
  -4   2  25    0.23    0.14
   4   2 -25    0.11    0.11
  -4   2  25   -0.02    0.13
   4  -2 -25    0.20    0.13
  -4  -2  25    0.17    0.14
   4  -2 -25   -0.01    0.14
  -4  -2  25    0.20    0.23
   4   2 -24    2.51    0.16
   4   2 -24    2.41    0.16
  -4   2  24    2.76    0.19
  -4   2  24    2.57    0.19
   4  -2 -24    2.86    0.31
  -4  -2  24    2.61    0.19
   4  -2 -24    2.04    0.20
  -4  -2  24    2.38    0.31
   4   2 -23    0.18    0.18
  -4   2  23    0.03    0.19
   4   2 -23    0.10    0.17
  -4   2  23    0.11    0.11
   4  -2 -23    0.14    0.13
   4  -2 -23    0.08    0.21
  -4  -2  23    0.07    0.12
  -4  -2  23   -0.15    0.19
   4   2 -22   17.69    0.37
   4   2 -22   17.25    0.46
  -4   2  22   17.78    0.50
  -4   2  22   16.87    0.39
   4  -2 -22   17.97    0.41
  -4  -2  22   17.46    0.40
   4  -2 -22   17.16    0.40
  -4  -2  22   17.43    0.40
   4   2 -21    1.01    0.13
  -4   2  21    0.84    0.22
   4   2 -21    0.83    0.13
  -4   2  21    0.86    0.22
   4  -2 -21    0.90    0.25
  -4  -2  21    0.90    0.23
   4  -2 -21    0.84    0.16
  -4  -2  21    0.76    0.15
   4   2 -20   25.35    0.45
  -4   2  20   25.96    0.47
   4   2 -20   25.49    0.57
  -4   2  20   25.78    0.57
   4  -2 -20   25.16    0.49
  -4  -2  20   25.21    0.47
   4  -2 -20   25.11    0.49
  -4  -2  20   24.85    0.47
   4   2 -19    4.11    0.25
  -4   2  19    3.70    0.19
   4   2 -19    3.71    0.26
  -4   2  19    3.71    0.25
   4  -2 -19    3.76    0.19
   4  -2 -19    4.01    0.18
  -4  -2  19    3.62    0.18
  -4  -2  19    3.81    0.17
   4   2 -18    0.03    0.09
   4   2 -18   -0.06    0.14
  -4   2  18    0.09    0.14
  -4   2  18    0.10    0.17
   4  -2 -18    0.20    0.17
   4  -2 -18    0.02    0.14
  -4  -2  18    0.07    0.14
  -4  -2  18   -0.01    0.09
   4   2 -17    2.43    0.14
   4   2 -17    2.38    0.14
  -4   2  17    2.56    0.16
  -4   2  17    2.74    0.21
   4  -2 -17    2.48    0.14
  -4  -2  17    2.37    0.15
   4  -2 -17    2.33    0.17
  -4  -2  17    2.35    0.14
   4   2 -16   35.26    0.55
   4   2 -16   35.61    0.55
  -4   2  16   37.00    0.72
  -4   2  16   35.84    0.63
   4  -2 -16   38.11    0.57
   4  -2 -16   35.69    0.59
  -4  -2  16   36.13    0.55
  -4  -2  16   36.25    0.56
   4   2 -15    2.68    0.13
   4   2 -15    2.67    0.13
  -4   2  15    2.72    0.12
  -4   2  15    2.76    0.15
  -4  -2  15    2.44    0.13
   4  -2 -15    2.36    0.16
   4  -2 -15    2.69    0.12
  -4  -2  15    2.68    0.13
  -4   2  14    0.58    0.11
   4   2 -14    0.70    0.10
   4   2 -14    0.83    0.09
  -4   2  14    0.58    0.09
   4  -2 -14    0.54    0.09
  -4  -2  14    0.94    0.15
  -4  -2  14    0.60    0.10
   4  -2 -14    0.42    0.19
   4   2 -13   30.29    0.46
   4   2 -13   31.06    0.45
  -4   2  13   30.27    0.43
  -4   2  13   31.28    0.49
  -4  -2  13   31.69    0.56
   4  -2 -13   32.10    0.45
   4  -2 -13   30.53    0.58
  -4  -2  13   30.98    0.45
   4   2 -12   83.89    1.09
  -4   2  12   84.17    1.16
   4   2 -12   81.41    1.11
  -4   2  12   81.13    1.05
   4  -2 -12   84.58    1.09
  -4  -2  12   85.00    1.23
   4  -2 -12   81.51    1.13
  -4  -2  12   81.64    1.07
   4   2 -11   38.97    0.55
   4   2 -11   40.83    0.54
  -4   2  11   40.22    0.67
  -4   2  11   39.30    0.57
   4  -2 -11   39.14    0.58
   4  -2 -11   40.87    0.53
  -4  -2  11   38.86    0.52
  -4  -2  11   39.33    0.55
   4   2 -10    1.54    0.10
   4   2 -10    1.54    0.09
  -4   2  10    1.80    0.11
  -4   2  10    1.48    0.08
   4  -2 -10    1.59    0.12
  -4  -2  10    1.77    0.11
   4  -2 -10    1.70    0.08
  -4  -2  10    1.51    0.08
  -4   2   9    8.12    0.25
   4   2  -9    8.00    0.15
   4   2  -9    7.96    0.24
  -4   2   9    7.65    0.14
   4  -2  -9    7.79    0.18
  -4  -2   9    7.53    0.19
  -4  -2   9    8.36    0.17
   4  -2  -9    8.02    0.14
   4   2  -8  210.34    2.82
   4   2  -8  212.67    2.77
  -4   2   8  203.87    2.62
  -4   2   8  209.43    2.83
   4  -2  -8  216.98    2.86
  -4  -2   8  206.33    2.74
   4  -2  -8  206.86    2.81
  -4  -2   8  209.85    2.80
   4   2  -7   12.19    0.18
   4   2  -7   12.19    0.21
  -4   2   7   12.40    0.22
  -4   2   7   11.85    0.17
  -4  -2   7   12.51    0.21
   4  -2  -7   12.29    0.17
   4  -2  -7   12.15    0.29
  -4  -2   7   11.93    0.18
   4   2  -6    8.69    0.17
   4   2  -6    8.70    0.18
  -4   2   6    8.56    0.17
  -4   2   6    8.42    0.24
   4  -2  -6    8.55    0.18
  -4  -2   6    8.57    0.18
   4  -2  -6    9.35    0.14
  -4  -2   6    8.88    0.17
   4   2  -5    2.98    0.08
   4   2  -5    3.10    0.16
  -4   2   5    2.75    0.11
   4  -2  -5    2.89    0.11
  -4  -2   5    3.24    0.16
  -4  -2   5    2.66    0.08
   4  -2  -5    2.74    0.11
   4   2  -4  779.61   12.16
   4   2  -4  801.09   12.64
  -4   2   4  768.09   12.10
  -4   2   4  753.54   11.68
   4  -2  -4  796.59   12.69
  -4  -2   4  807.72   12.67
   4  -2  -4  766.68   11.93
  -4  -2   4  754.69   11.74
   4   2  -3    4.13    0.10
   4   2  -3    4.11    0.12
  -4   2   3    4.14    0.17
  -4   2   3    4.24    0.10
  -4  -2   3    4.15    0.10
   4  -2  -3    4.31    0.12
   4  -2  -3    4.28    0.09
  -4  -2   3    4.28    0.12
  -4   2   2  111.83    1.38
   4   2  -2  114.50    1.38
   4   2  -2  114.02    1.41
  -4   2   2  113.41    1.39
   4  -2  -2  115.57    1.42
  -4  -2   2  113.41    1.36
  -4  -2   2  114.91    1.42
   4  -2  -2  114.22    1.37
   4   2  -1    7.48    0.13
  -4   2   1    7.81    0.14
   4   2  -1    7.71    0.21
  -4   2   1    7.49    0.13
   4  -2  -1    7.52    0.14
  -4  -2   1    7.53    0.15
   4  -2  -1    7.73    0.18
  -4  -2   1    7.65    0.13
   4   2   0  322.90    4.37
   4   2   0  324.39    4.40
  -4   2   0  317.19    4.26
  -4   2   0  322.07    4.35
   4  -2   0  325.39    4.37
  -4  -2   0  323.23    4.38
   4  -2   0  318.25    4.30
  -4  -2   0  319.80    4.33
   4   2   1    9.01    0.16
  -4   2  -1    8.80    0.16
   4   2   1    8.97    0.16
  -4   2  -1    9.09    0.18
   4  -2   1    9.15    0.16
   4  -2   1    9.21    0.19
  -4  -2  -1    9.11    0.21
  -4  -2  -1    9.07    0.16
   4   2   2  132.09    1.63
   4   2   2  133.25    1.67
  -4   2  -2  134.43    1.64
  -4   2  -2  131.88    1.65
   4  -2   2  133.80    1.59
   4  -2   2  132.58    1.66
  -4  -2  -2  131.50    1.63
  -4  -2  -2  133.19    1.67
   4   2   3  106.22    1.34
   4   2   3  106.36    1.37
  -4   2  -3  105.89    1.33
  -4   2  -3  104.95    1.25
   4  -2   3  109.59    1.31
  -4  -2  -3  105.77    1.33
   4  -2   3  105.45    1.33
  -4  -2  -3  102.53    1.26
   4   2   4  690.79   10.58
   4   2   4  686.93   10.68
  -4   2  -4  687.12   10.75
  -4   2  -4  660.24    9.91
   4  -2   4  693.63   10.36
  -4  -2  -4  679.69   10.38
   4  -2   4  673.00   10.48
  -4  -2  -4  674.78   10.48
   4   2   5   26.80    0.39
   4   2   5   27.41    0.36
  -4   2  -5   26.57    0.32
  -4   2  -5   27.76    0.41
   4  -2   5   28.18    0.31
   4  -2   5   27.58    0.41
  -4  -2  -5   27.22    0.40
   4   2   6   38.20    0.53
   4   2   6   38.38    0.54
  -4   2  -6   37.57    0.53
  -4   2  -6   35.64    0.40
   4  -2   6   37.60    0.53
  -4  -2  -6   36.02    0.45
   4  -2   6   39.42    0.45
  -4  -2  -6   38.24    0.53
   4   2   7  242.20    3.37
   4   2   7  251.74    3.34
  -4   2  -7  241.06    3.34
   4  -2   7  241.42    3.36
  -4  -2  -7  243.74    3.37
  -4  -2  -7  239.09    3.16
   4  -2   7  262.54    3.30
   4   2   8    3.29    0.15
   4   2   8    3.54    0.15
  -4   2  -8    3.42    0.14
   4  -2   8    3.34    0.15
  -4  -2  -8    3.40    0.14
  -4  -2  -8    2.88    0.14
   4  -2   8    3.52    0.06
   4   2   9    6.93    0.14
   4   2   9    7.26    0.19
  -4   2  -9    7.07    0.29
   4  -2   9    7.26    0.11
   4  -2   9    6.88    0.20
  -4  -2  -9    6.68    0.14
  -4  -2  -9    6.74    0.19
   4   2  10   25.22    0.39
   4   2  10   24.46    0.51
  -4   2 -10   25.11    0.42
   4  -2  10   25.30    0.29
   4  -2  10   24.19    0.52
  -4  -2 -10   23.86    0.33
  -4  -2 -10   24.55    0.41
   4   2  11   32.60    0.64
   4   2  11   32.59    0.43
  -4   2 -11   31.45    0.33
   4  -2  11   32.45    0.65
  -4  -2 -11   31.32    0.48
  -4  -2 -11   32.65    0.53
   4  -2  11   31.70    0.53
   4   2  12   81.29    1.04
   4   2  12   78.78    1.16
  -4   2 -12   79.16    0.89
   4  -2  12   79.81    1.29
  -4  -2 -12   81.93    1.32
  -4  -2 -12   76.84    0.99
   4  -2  12   80.79    1.32
   4   2  13    4.66    0.18
   4   2  13    4.39    0.20
  -4   2 -13    4.42    0.08
   4  -2  13    4.67    0.33
  -4  -2 -13    4.31    0.13
   4  -2  13    4.19    0.20
  -4  -2 -13    4.60    0.21
   4   2  14   48.40    0.70
   4   2  14   45.91    0.76
  -4   2 -14   45.23    0.50
   4  -2  14   46.83    0.91
  -4  -2 -14   45.05    0.60
  -4  -2 -14   46.89    0.77
   4  -2  14   46.69    0.91
   4   2  15   14.22    0.24
   4   2  15   13.76    0.35
  -4   2 -15   13.40    0.15
   4  -2  15   14.15    0.50
  -4  -2 -15   13.32    0.24
  -4  -2 -15   14.03    0.35
   4  -2  15   14.19    0.36
   4   2  16    1.86    0.31
   4   2  16    2.10    0.10
  -4   2 -16    1.90    0.06
  -4   2 -16    1.97    0.06
  -4  -2 -16    2.05    0.19
   4  -2  16    2.21    0.31
   4  -2  16    2.26    0.32
  -4  -2 -16    2.12    0.10
   4   2  17    9.89    0.45
   4   2  17    9.34    0.19
   4  -2  17    9.72    0.32
   4  -2  17    9.58    0.31
  -4  -2 -17    9.23    0.25
  -4  -2 -17   10.22    0.32
   4   2  18    6.53    0.28
  -4   2 -18    5.86    0.08
   4   2  18    6.25    0.16
   4  -2  18    6.71    0.29
   4  -2  18    6.75    0.43
  -4  -2 -18    6.32    0.29
  -4  -2 -18    6.37    0.22
   4   2  19    1.23    0.09
   4   2  19    1.12    0.21
   4  -2  19    0.97    0.21
   4  -2  19    1.39    0.21
  -4  -2 -19    0.78    0.20
  -4  -2 -19    0.90    0.10
   4   2  20   14.99    0.45
   4   2  20   14.94    0.44
   4  -2  20   14.37    0.63
   4  -2  20   15.03    0.44
  -4  -2 -20   14.44    0.26
  -4  -2 -20   14.41    0.27
   4   2  21    3.26    0.29
   4   2  21    3.16    0.28
   4  -2  21    3.65    0.28
   4  -2  21    3.59    0.29
  -4  -2 -21    3.41    0.13
  -4  -2 -21    3.61    0.20
   4   2  22   12.94    0.45
   4   2  22   12.47    0.44
   4  -2  22   13.47    0.64
   4  -2  22   13.02    0.65
   4   2  23    2.09    0.28
   4   2  23    1.27    0.43
   4  -2  23    2.19    0.28
   4  -2  23    2.28    0.28
   4   2  24    0.96    0.25
   4   2  24    0.84    0.26
   4  -2  24    0.86    0.26
   4  -2  24    0.89    0.26
   4   2  25   -0.24    0.21
   4   2  25    0.03    0.22
   4  -2  25    0.46    0.23
   4  -2  25    0.41    0.22
   4   2  26   13.01    0.52
   4   2  26   13.72    0.52
   4  -2  26   13.96    0.53
   4  -2  26   14.04    0.76
  -4   4  26    3.21    0.25
  -4   4  26    3.83    0.26
   4  -4 -26    3.79    0.28
  -4  -4  26    4.14    0.28
   4  -4 -26    3.82    0.29
  -4  -4  26    3.35    0.26
   4   4 -25   -0.01    0.12
   4   4 -25    0.17    0.18
  -4   4  25    0.44    0.17
  -4   4  25   -0.01    0.16
   4  -4 -25    0.00    0.16
  -4  -4  25    0.10    0.17
   4  -4 -25   -0.04    0.13
  -4  -4  25    0.18    0.26
   4   4 -24   -0.16    0.20
   4   4 -24    0.12    0.19
  -4   4  24    0.06    0.15
  -4   4  24   -0.01    0.14
   4  -4 -24    0.19    0.23
  -4  -4  24    0.35    0.15
   4  -4 -24    0.11    0.26
  -4  -4  24   -0.19    0.14
   4   4 -23    3.46    0.20
   4   4 -23    3.81    0.20
  -4   4  23    4.01    0.24
  -4   4  23    3.87    0.26
   4  -4 -23    3.91    0.24
  -4  -4  23    4.25    0.24
   4  -4 -23    4.00    0.26
  -4  -4  23    4.09    0.25
   4   4 -22    8.17    0.26
   4   4 -22    8.68    0.27
  -4   4  22    8.92    0.48
  -4   4  22    8.80    0.30
  -4  -4  22    9.25    0.45
   4  -4 -22    8.80    0.30
   4  -4 -22    9.41    0.34
  -4  -4  22    8.75    0.32
   4   4 -21    0.67    0.14
   4   4 -21    0.70    0.14
  -4   4  21    0.68    0.16
  -4   4  21    0.64    0.18
   4  -4 -21    0.64    0.25
  -4  -4  21    0.51    0.17
   4  -4 -21    0.74    0.19
  -4  -4  21    0.72    0.17
   4   4 -20    3.22    0.19
   4   4 -20    3.35    0.18
  -4   4  20    3.49    0.20
  -4   4  20    3.48    0.23
   4  -4 -20    3.17    0.20
  -4  -4  20    3.12    0.21
   4  -4 -20    2.96    0.37
  -4  -4  20    2.91    0.22
   4   4 -19    7.06    0.35
  -4   4  19    7.29    0.25
   4   4 -19    7.59    0.27
  -4   4  19    7.58    0.29
   4  -4 -19    7.07    0.44
   4  -4 -19    7.20    0.25
  -4  -4  19    7.45    0.26
  -4  -4  19    7.30    0.24
   4   4 -18    0.98    0.23
  -4   4  18    0.80    0.15
   4   4 -18    1.12    0.16
  -4   4  18    0.90    0.18
   4  -4 -18    1.53    0.15
   4  -4 -18    0.82    0.18
  -4  -4  18    1.45    0.15
  -4  -4  18    1.19    0.16
   4   4 -17    6.92    0.34
   4   4 -17    7.79    0.37
  -4   4  17    7.10    0.23
   4  -4 -17    7.54    0.24
  -4  -4  17    6.87    0.36
  -4  -4  17    7.39    0.24
   4  -4 -17    7.28    0.28
   4   4 -16   38.55    0.65
   4   4 -16   37.72    0.74
  -4   4  16   37.52    0.73
  -4   4  16   37.88    0.68
   4  -4 -16   37.60    0.62
  -4  -4  16   35.83    0.62
   4  -4 -16   37.54    0.69
  -4  -4  16   38.55    0.74
   4   4 -15    0.83    0.15
   4   4 -15    0.80    0.22
  -4   4  15    0.75    0.13
  -4   4  15    0.75    0.16
   4  -4 -15    0.89    0.21
  -4  -4  15    0.77    0.21
   4  -4 -15    0.66    0.17
  -4  -4  15    0.74    0.14
   4   4 -14   96.59    1.43
   4   4 -14   93.10    1.37
  -4   4  14   94.45    1.45
  -4   4  14   91.65    1.34
   4  -4 -14   97.11    1.52
  -4  -4  14   97.24    1.42
   4  -4 -14   93.56    1.46
  -4  -4  14   93.14    1.37
   4   4 -13    8.30    0.24
   4   4 -13    7.92    0.24
  -4   4  13    7.93    0.32
  -4   4  13    8.42    0.27
   4  -4 -13    8.81    0.33
   4  -4 -13    8.21    0.28
  -4  -4  13    8.66    0.24
  -4  -4  13    7.98    0.24
   4   4 -12    2.83    0.16
   4   4 -12    2.59    0.16
  -4   4  12    2.86    0.18
  -4   4  12    2.53    0.15
   4  -4 -12    2.56    0.14
  -4  -4  12    2.49    0.16
   4  -4 -12    2.34    0.20
  -4  -4  12    2.60    0.16
   4   4 -11    0.55    0.12
   4   4 -11    0.57    0.12
  -4   4  11    0.57    0.12
  -4   4  11    0.61    0.14
   4  -4 -11    0.47    0.11
  -4  -4  11    0.47    0.13
   4  -4 -11    0.46    0.15
  -4  -4  11    0.46    0.12
   4   4 -10  157.62    2.20
   4   4 -10  153.51    2.30
  -4   4  10  154.13    2.36
  -4   4  10  149.50    2.08
   4  -4 -10  152.56    2.22
  -4  -4  10  149.22    2.10
   4  -4 -10  155.95    2.17
  -4  -4  10  158.49    2.24
   4   4  -9    4.74    0.20
   4   4  -9    4.98    0.28
  -4   4   9    4.65    0.17
  -4   4   9    5.04    0.21
   4  -4  -9    4.61    0.21
  -4  -4   9    4.52    0.18
   4  -4  -9    5.55    0.17
  -4  -4   9    4.69    0.18
   4   4  -8   67.72    0.97
   4   4  -8   67.00    0.93
  -4   4   8   66.81    0.97
  -4   4   8   64.43    0.89
   4  -4  -8   68.17    1.03
  -4  -4   8   64.93    0.91
   4  -4  -8   66.49    1.11
  -4  -4   8   68.63    0.96
   4   4  -7   18.40    0.33
   4   4  -7   18.86    0.46
  -4   4   7   18.29    0.35
  -4   4   7   17.82    0.40
   4  -4  -7   18.08    0.32
  -4  -4   7   18.56    0.44
   4  -4  -7   18.00    0.36
  -4  -4   7   18.21    0.42
   4   4  -6   45.47    0.69
   4   4  -6   45.85    0.66
  -4   4   6   44.34    0.73
  -4   4   6   45.32    0.69
   4  -4  -6   45.83    0.70
  -4  -4   6   47.13    0.69
   4  -4  -6   45.95    0.65
  -4  -4   6   43.98    0.64
   4   4  -5  262.05    3.81
   4   4  -5  259.15    3.82
  -4   4   5  254.38    3.77
  -4   4   5  255.29    3.68
   4  -4  -5  255.59    3.67
  -4  -4   5  255.27    3.60
   4  -4  -5  261.64    3.78
  -4  -4   5  265.63    3.77
   4   4  -4   11.89    0.24
   4   4  -4   11.62    0.26
  -4   4   4   12.34    0.33
  -4   4   4   11.63    0.26
   4  -4  -4   12.09    0.24
  -4  -4   4   12.12    0.25
   4  -4  -4   11.74    0.27
  -4  -4   4   12.05    0.26
   4   4  -3   30.91    0.48
   4   4  -3   32.71    0.48
  -4   4   3   31.53    0.48
  -4   4   3   31.10    0.54
   4  -4  -3   31.67    0.49
  -4  -4   3   32.69    0.49
   4  -4  -3   32.02    0.47
  -4  -4   3   31.24    0.47
   4   4  -2   19.34    0.34
   4   4  -2   19.31    0.33
  -4   4   2   19.29    0.40
  -4   4   2   19.49    0.33
   4  -4  -2   19.79    0.32
  -4  -4   2   19.13    0.32
   4  -4  -2   19.44    0.33
  -4  -4   2   19.09    0.34
   4   4  -1   40.55    0.66
   4   4  -1   39.66    0.58
  -4   4   1   39.61    0.57
  -4   4   1   38.82    0.64
   4  -4  -1   41.47    0.59
  -4  -4   1   39.56    0.66
   4  -4  -1   39.92    0.65
  -4  -4   1   39.72    0.56
   4   4   0   32.93    0.50
   4   4   0   32.93    0.57
  -4   4   0   31.95    0.47
  -4   4   0   32.65    0.47
   4  -4   0   32.94    0.48
  -4  -4   0   32.50    0.48
   4  -4   0   32.12    0.48
  -4  -4   0   33.02    0.49
   4   4   1    6.14    0.18
   4   4   1    6.03    0.26
  -4   4  -1    6.23    0.18
  -4   4  -1    5.64    0.16
   4  -4   1    5.93    0.16
  -4  -4  -1    5.65    0.25
   4  -4   1    5.86    0.18
  -4  -4  -1    5.91    0.18
   4   4   2  134.15    1.91
   4   4   2  133.46    1.92
  -4   4  -2  132.33    1.79
  -4   4  -2  131.31    1.82
   4  -4   2  131.91    1.79
  -4  -4  -2  132.47    1.89
   4  -4   2  135.82    1.79
  -4  -4  -2  133.45    1.89
   4   4   3   13.14    0.27
   4   4   3   12.64    0.27
  -4   4  -3   12.70    0.27
  -4   4  -3   12.39    0.23
   4  -4   3   12.44    0.37
  -4  -4  -3   12.53    0.36
   4  -4   3   13.03    0.24
  -4  -4  -3   12.32    0.26
   4   4   4  136.80    1.89
   4   4   4  139.01    1.90
  -4   4  -4  136.65    1.88
  -4   4  -4  137.14    1.88
   4  -4   4  144.31    1.88
  -4  -4  -4  137.80    1.99
   4  -4   4  136.49    1.88
  -4  -4  -4  137.85    1.97
   4   4   5   21.59    0.37
   4   4   5   21.46    0.39
  -4   4  -5   20.89    0.49
  -4   4  -5   20.49    0.32
   4  -4   5   21.51    0.33
  -4  -4  -5   20.59    0.36
   4  -4   5   20.48    0.38
  -4  -4  -5   21.24    0.38
   4   4   6   33.63    0.64
   4   4   6   34.28    0.53
  -4   4  -6   33.34    0.53
  -4   4  -6   33.08    0.46
   4  -4   6   34.50    0.53
  -4  -4  -6   34.03    0.53
   4  -4   6   32.85    0.64
  -4  -4  -6   32.22    0.60
   4   4   7    9.72    0.24
  -4   4  -7    9.29    0.18
   4   4   7    9.45    0.25
  -4   4  -7    9.77    0.26
   4  -4   7   10.12    0.19
   4  -4   7    9.85    0.26
  -4  -4  -7    9.30    0.23
  -4  -4  -7    9.68    0.25
   4   4   8   17.06    0.32
   4   4   8   16.60    0.46
  -4   4  -8   17.50    0.36
  -4   4  -8   16.31    0.26
  -4  -4  -8   16.86    0.35
   4  -4   8   17.36    0.33
   4  -4   8   16.20    0.47
  -4  -4  -8   15.89    0.31
   4   4   9    1.53    0.13
  -4   4  -9    1.23    0.14
   4   4   9    1.12    0.16
  -4   4  -9    1.27    0.17
   4  -4   9    1.20    0.16
   4  -4   9    1.17    0.09
  -4  -4  -9    1.34    0.16
  -4  -4  -9    1.23    0.21
   4   4  10   69.34    1.06
   4   4  10   70.32    1.02
  -4   4 -10   70.85    1.22
  -4   4 -10   68.80    0.94
   4  -4  10   70.40    1.08
  -4  -4 -10   68.39    1.00
   4  -4  10   72.69    0.92
  -4  -4 -10   70.31    1.20
   4   4  11    0.83    0.28
  -4   4 -11    1.15    0.18
   4   4  11    1.26    0.13
  -4   4 -11    0.94    0.08
   4  -4  11    1.03    0.29
   4  -4  11    1.31    0.13
  -4  -4 -11    1.06    0.17
  -4  -4 -11    1.13    0.14
   4   4  12   34.36    0.62
   4   4  12   34.96    0.56
  -4   4 -12   35.98    0.65
  -4   4 -12   34.89    0.46
   4  -4  12   34.35    0.64
  -4  -4 -12   33.94    0.56
   4  -4  12   35.88    0.47
  -4  -4 -12   35.64    0.64
   4   4  13    2.94    0.22
   4   4  13    3.10    0.16
  -4   4 -13    2.78    0.35
  -4   4 -13    2.94    0.10
   4  -4  13    2.61    0.23
  -4  -4 -13    3.03    0.22
   4  -4  13    3.12    0.10
  -4  -4 -13    3.02    0.17
   4   4  14    9.79    0.33
   4   4  14    9.69    0.35
  -4   4 -14    9.35    0.17
  -4   4 -14    9.36    0.33
  -4  -4 -14    9.57    0.31
   4  -4  14    9.69    0.33
   4  -4  14    9.44    0.22
  -4  -4 -14    9.14    0.25
   4   4  15   11.35    0.36
   4   4  15   10.50    0.38
  -4   4 -15   10.72    0.18
  -4   4 -15   11.61    0.37
   4  -4  15   11.47    0.37
  -4  -4 -15   10.67    0.28
   4  -4  15   10.77    0.23
  -4  -4 -15   10.95    0.36
   4   4  16   12.76    0.40
   4   4  16   13.13    0.41
  -4   4 -16   13.58    0.42
  -4   4 -16   12.58    0.25
  -4  -4 -16   12.42    0.31
   4  -4  16   12.91    0.21
   4  -4  16   13.31    0.41
  -4  -4 -16   12.85    0.40
   4   4  17    4.62    0.29
   4   4  17    4.30    0.29
  -4   4 -17    3.98    0.15
  -4   4 -17    4.05    0.10
   4  -4  17    4.81    0.29
  -4  -4 -17    4.62    0.29
   4  -4  17    3.96    0.29
  -4  -4 -17    4.55    0.20
   4   4  18    0.33    0.13
   4   4  18    0.40    0.20
  -4   4 -18    0.45    0.05
   4  -4  18    0.47    0.20
  -4  -4 -18    0.41    0.14
  -4  -4 -18    0.44    0.21
   4  -4  18    0.40    0.21
   4   4  19    2.66    0.17
   4   4  19    2.22    0.27
   4  -4  19    2.90    0.28
   4  -4  19    2.84    0.28
  -4  -4 -19    3.53    0.43
  -4  -4 -19    2.74    0.18
   4   4  20   12.51    0.32
   4   4  20   13.44    0.46
   4  -4  20   13.15    0.45
   4  -4  20   13.44    0.47
  -4  -4 -20   12.63    0.44
  -4  -4 -20   13.19    0.46
   4   4  21    4.57    0.33
   4   4  21    4.33    0.21
   4  -4  21    5.31    0.35
   4  -4  21    4.42    0.35
  -4  -4 -21    4.48    0.21
  -4  -4 -21    5.51    0.53
   4   4  22    1.81    0.16
   4   4  22    2.17    0.29
   4  -4  22    1.52    0.31
   4  -4  22    1.69    0.28
  -4  -4 -22    1.97    0.18
  -4  -4 -22    1.93    0.30
   4   4  23   11.69    0.48
   4  -4  23   12.26    0.50
   4  -4  23   11.77    0.47
  -4  -4 -23   12.24    0.48
   4   4  24   -0.06    0.22
   4  -4  24   -0.20    0.23
   4  -4  24   -0.02    0.22
  -4  -4 -24   -0.04    0.21
   4   6 -23    5.10    0.25
   4   6 -23    5.39    0.28
  -4   6  23    5.84    0.36
  -4   6  23    5.50    0.33
   4  -6 -23    5.50    0.37
   4  -6 -23    5.91    0.47
  -4  -6  23    5.60    0.35
  -4  -6  23    5.39    0.32
   4   6 -22    5.82    0.33
   4   6 -22    5.32    0.28
  -4   6  22    5.11    0.53
  -4   6  22    5.08    0.31
   4  -6 -22    4.83    0.36
  -4  -6  22    5.10    0.27
   4  -6 -22    5.15    0.30
  -4  -6  22    5.28    0.33
   4   6 -21    2.10    0.25
   4   6 -21    2.08    0.22
  -4   6  21    2.83    0.29
  -4   6  21    2.17    0.25
   4  -6 -21    2.22    0.24
  -4  -6  21    2.22    0.27
   4  -6 -21    2.25    0.28
  -4  -6  21    2.45    0.22
   4   6 -20    1.22    0.38
   4   6 -20    1.71    0.21
  -4   6  20    1.38    0.25
  -4   6  20    1.76    0.22
   4  -6 -20    1.66    0.22
  -4  -6  20    1.24    0.24
   4  -6 -20    1.34    0.43
  -4  -6  20    1.36    0.19
   4   6 -19    0.19    0.18
   4   6 -19    0.14    0.15
  -4   6  19    0.11    0.28
  -4   6  19    0.34    0.21
   4  -6 -19    0.06    0.21
  -4  -6  19    0.31    0.25
   4  -6 -19    0.19    0.26
  -4  -6  19    0.15    0.31
   4   6 -18   14.67    0.44
   4   6 -18   14.60    0.40
  -4   6  18   15.19    0.47
  -4   6  18   13.95    0.57
   4  -6 -18   14.31    0.41
  -4  -6  18   14.72    0.61
   4  -6 -18   14.44    0.49
  -4  -6  18   14.23    0.53
   4   6 -17    5.83    0.30
   4   6 -17    5.72    0.41
  -4   6  17    5.01    0.28
  -4   6  17    5.26    0.33
   4  -6 -17    5.41    0.28
  -4  -6  17    5.56    0.30
   4  -6 -17    5.30    0.35
  -4  -6  17    5.58    0.27
   4   6 -16   21.78    0.70
   4   6 -16   20.92    0.49
  -4   6  16   21.47    0.56
  -4   6  16   21.00    0.50
   4  -6 -16   21.61    0.50
  -4  -6  16   20.83    0.53
   4  -6 -16   21.61    0.58
  -4  -6  16   22.65    0.50
   4   6 -15   31.86    0.65
   4   6 -15   31.91    0.62
  -4   6  15   31.97    0.68
  -4   6  15   31.04    0.63
   4  -6 -15   31.78    0.63
  -4  -6  15   31.13    0.65
   4  -6 -15   31.73    0.71
  -4  -6  15   32.80    0.64
   4   6 -14   20.02    0.49
   4   6 -14   19.84    0.47
  -4   6  14   19.76    0.52
  -4   6  14   19.31    0.46
   4  -6 -14   19.85    0.54
  -4  -6  14   20.13    0.46
   4  -6 -14   20.69    0.46
  -4  -6  14   19.18    0.64
   4   6 -13    4.01    0.25
   4   6 -13    4.34    0.26
  -4   6  13    4.19    0.28
  -4   6  13    3.81    0.24
   4  -6 -13    4.12    0.30
  -4  -6  13    4.11    0.26
   4  -6 -13    4.08    0.37
  -4  -6  13    4.11    0.37
   4   6 -12   37.41    0.69
   4   6 -12   37.83    0.70
  -4   6  12   36.57    0.66
  -4   6  12   37.98    0.74
   4  -6 -12   37.48    0.75
  -4  -6  12   38.29    0.69
   4  -6 -12   36.81    0.81
  -4  -6  12   36.40    0.68
   4   6 -11    5.71    0.26
   4   6 -11    5.94    0.40
  -4   6  11    5.97    0.26
  -4   6  11    6.27    0.45
   4  -6 -11    5.07    0.48
  -4  -6  11    5.82    0.26
   4  -6 -11    5.58    0.25
  -4  -6  11    5.51    0.26
   4   6 -10   25.08    0.65
   4   6 -10   24.65    0.66
  -4   6  10   24.09    0.48
  -4   6  10   24.62    0.53
   4  -6 -10   24.66    0.49
  -4  -6  10   24.19    0.50
   4  -6 -10   24.89    0.55
  -4  -6  10   24.76    0.50
   4   6  -9   22.79    0.47
   4   6  -9   22.62    0.48
  -4   6   9   22.26    0.45
  -4   6   9   22.05    0.66
   4  -6  -9   22.22    0.52
  -4  -6   9   22.63    0.61
   4  -6  -9   23.13    0.46
  -4  -6   9   22.47    0.62
   4   6  -8   13.99    0.36
   4   6  -8   14.47    0.37
  -4   6   8   14.72    0.36
  -4   6   8   13.55    0.38
   4  -6  -8   14.15    0.35
  -4  -6   8   13.79    0.36
   4  -6  -8   14.02    0.40
  -4  -6   8   14.01    0.36
   4   6  -7    0.22    0.16
   4   6  -7    0.21    0.15
  -4   6   7    0.32    0.14
  -4   6   7    0.14    0.16
   4  -6  -7    0.02    0.17
  -4  -6   7    0.20    0.15
   4  -6  -7    0.20    0.14
  -4  -6   7    0.24    0.16
   4   6  -6   74.52    1.33
  -4   6   6   72.03    1.25
   4   6  -6   74.52    1.15
  -4   6   6   72.34    1.15
   4  -6  -6   73.29    1.12
   4  -6  -6   72.53    1.16
  -4  -6   6   72.55    1.12
  -4  -6   6   75.49    1.33
   4   6  -5    0.48    0.16
   4   6  -5    0.39    0.17
  -4   6   5    0.32    0.16
  -4   6   5    0.35    0.15
   4  -6  -5    0.47    0.15
  -4  -6   5    0.44    0.15
   4  -6  -5    0.22    0.18
  -4  -6   5    0.35    0.16
   4   6  -4    0.62    0.17
   4   6  -4    0.65    0.18
  -4   6   4    0.65    0.17
  -4   6   4    0.62    0.16
   4  -6  -4    0.74    0.19
  -4  -6   4    0.60    0.17
   4  -6  -4    0.75    0.16
  -4  -6   4    0.64    0.26
   4   6  -3    3.22    0.23
   4   6  -3    2.82    0.24
  -4   6   3    3.59    0.34
  -4   6   3    2.86    0.22
  -4  -6   3    2.81    0.20
   4  -6  -3    3.40    0.22
   4  -6  -3    2.68    0.23
  -4  -6   3    3.36    0.23
   4   6  -2   41.45    0.75
   4   6  -2   42.41    0.93
  -4   6   2   40.18    0.70
  -4   6   2   39.85    0.70
   4  -6  -2   42.49    0.90
  -4  -6   2   42.63    0.74
   4  -6  -2   43.44    0.76
  -4  -6   2   40.72    0.71
   4   6  -1  108.03    1.68
   4   6  -1  108.69    1.67
  -4   6   1  107.07    1.64
  -4   6   1  105.81    1.63
   4  -6  -1  109.66    1.68
  -4  -6   1  109.72    1.87
   4  -6  -1  109.43    1.64
  -4  -6   1  107.38    1.66
   4   6   0  249.28    3.82
   4   6   0  250.79    3.82
  -4   6   0  245.57    3.92
  -4   6   0  246.95    3.92
   4  -6   0  249.06    3.79
  -4  -6   0  246.06    3.71
   4  -6   0  258.58    4.10
  -4  -6   0  247.82    3.78
   4   6   1    4.07    0.26
   4   6   1    4.22    0.28
  -4   6  -1    4.62    0.29
  -4   6  -1    4.21    0.25
   4  -6   1    4.11    0.25
  -4  -6  -1    5.10    0.28
   4  -6   1    4.07    0.26
  -4  -6  -1    4.15    0.42
   4   6   2    5.37    0.28
   4   6   2    5.63    0.28
  -4   6  -2    5.39    0.26
  -4   6  -2    4.80    0.23
  -4  -6  -2    5.23    0.25
   4  -6   2    5.41    0.24
  -4  -6  -2    5.58    0.27
   4   6   3    9.43    0.33
   4   6   3    9.19    0.33
  -4   6  -3    9.21    0.31
  -4   6  -3    9.24    0.40
   4  -6   3    9.22    0.28
  -4  -6  -3    8.97    0.30
   4  -6   3    8.98    0.32
  -4  -6  -3    8.94    0.32
   4   6   4    0.49    0.18
   4   6   4    0.51    0.30
  -4   6  -4    0.42    0.14
  -4   6  -4    0.41    0.29
   4  -6   4    0.50    0.15
  -4  -6  -4    0.66    0.17
   4  -6   4    0.53    0.19
  -4  -6  -4    0.51    0.18
   4   6   5   42.99    0.76
   4   6   5   41.96    0.76
  -4   6  -5   39.98    0.66
  -4   6  -5   41.13    0.74
   4  -6   5   41.70    0.75
  -4  -6  -5   41.11    0.73
   4  -6   5   42.73    0.69
  -4  -6  -5   41.96    0.74
   4   6   6   44.59    0.78
   4   6   6   46.09    0.80
  -4   6  -6   42.70    0.68
  -4   6  -6   44.60    0.79
   4  -6   6   43.76    0.79
  -4  -6  -6   45.34    0.77
   4  -6   6   45.97    0.72
  -4  -6  -6   43.40    0.76
   4   6   7    1.34    0.21
   4   6   7    1.29    0.31
  -4   6  -7    1.30    0.20
  -4   6  -7    1.30    0.23
   4  -6   7    1.27    0.21
  -4  -6  -7    1.46    0.32
   4  -6   7    1.31    0.14
  -4  -6  -7    1.41    0.31
   4   6   8    2.78    0.22
   4   6   8    2.73    0.37
  -4   6  -8    2.57    0.16
  -4   6  -8    2.66    0.23
   4  -6   8    2.86    0.16
  -4  -6  -8    2.70    0.22
   4  -6   8    2.40    0.24
  -4  -6  -8    3.08    0.23
   4   6   9    1.07    0.19
   4   6   9    1.17    0.21
  -4   6  -9    0.99    0.21
  -4   6  -9    1.15    0.13
   4  -6   9    1.14    0.21
  -4  -6  -9    0.98    0.18
   4  -6   9    1.05    0.13
  -4  -6  -9    1.32    0.20
   4   6  10    4.50    0.38
   4   6  10    3.83    0.27
  -4   6 -10    4.26    0.18
  -4   6 -10    4.67    0.28
   4  -6  10    4.13    0.43
  -4  -6 -10    4.39    0.24
   4  -6  10    4.42    0.17
  -4  -6 -10    4.30    0.27
   4   6  11    5.25    0.26
   4   6  11    4.99    0.29
  -4   6 -11    5.63    0.29
  -4   6 -11    4.94    0.18
   4  -6  11    4.97    0.29
  -4  -6 -11    5.13    0.28
   4  -6  11    5.20    0.18
  -4  -6 -11    4.77    0.26
   4   6  12    2.22    0.24
   4   6  12    2.22    0.21
  -4   6 -12    2.04    0.14
  -4   6 -12    1.89    0.25
   4  -6  12    1.81    0.14
  -4  -6 -12    2.25    0.24
   4  -6  12    1.58    0.24
  -4  -6 -12    1.83    0.33
   4   6  13    0.16    0.15
   4   6  13   -0.06    0.19
  -4   6 -13    0.18    0.10
  -4   6 -13    0.25    0.20
  -4  -6 -13    0.11    0.19
   4  -6  13    0.29    0.16
   4  -6  13    0.13    0.19
   4   6  14   16.51    0.42
   4   6  14   15.65    0.47
  -4   6 -14   16.67    0.49
  -4   6 -14   16.07    0.31
  -4  -6 -14   16.54    0.48
   4  -6  14   16.41    0.32
   4  -6  14   16.28    0.48
   4   6  15    0.77    0.19
   4   6  15    0.51    0.38
  -4   6 -15    0.56    0.24
  -4   6 -15    0.54    0.11
  -4  -6 -15    0.91    0.23
   4  -6  15    0.93    0.11
   4  -6  15    0.69    0.39
   4   6  16   28.53    0.60
   4   6  16   27.46    0.67
  -4   6 -16   28.17    0.92
  -4   6 -16   26.96    0.45
  -4  -6 -16   27.73    0.66
   4  -6  16   26.81    0.53
   4  -6  16   27.33    0.68
   4   6  17    2.84    0.35
   4   6  17    2.59    0.30
  -4   6 -17    2.64    0.21
  -4   6 -17    2.71    0.31
  -4  -6 -17    2.29    0.30
   4  -6  17    2.31    0.31
  -4  -6 -17    1.95    0.36
   4   6  18    1.68    0.28
   4   6  18    1.89    0.21
  -4   6 -18    1.57    0.29
  -4  -6 -18    1.35    0.33
  -4  -6 -18    1.60    0.27
   4  -6  18    1.59    0.30
   4   6  19    1.78    0.30
   4   6  19    1.78    0.22
  -4   6 -19    2.54    0.31
  -4  -6 -19    1.73    0.22
  -4  -6 -19    2.23    0.46
   4  -6  19    2.55    0.31
   4   6  20    0.33    0.17
   4   6  20    0.45    0.25
   4  -6  20    0.25    0.25
   4  -6  20    0.24    0.26
  -4  -6 -20    0.43    0.25
  -4  -6 -20    0.54    0.18
   4   6  21    2.88    0.33
   4   6  21    2.55    0.23
   4  -6  21    2.10    0.35
   4  -6  21    2.33    0.52
  -4  -6 -21    2.26    0.23
  -4  -6 -21    2.78    0.32
   4   8 -19    0.14    0.19
   4   8 -19    0.06    0.22
  -4   8  19    0.12    0.19
  -4   8  19    0.16    0.22
   4  -8 -19   -0.01    0.20
  -4  -8  19   -0.15    0.17
   4  -8 -19    0.30    0.26
  -4  -8  19    0.07    0.20
   4   8 -18    1.23    0.25
   4   8 -18    1.26    0.27
  -4   8  18    1.28    0.49
  -4   8  18    1.52    0.42
  -4  -8  18    1.46    0.28
   4  -8 -18    1.28    0.33
   4  -8 -18    1.47    0.41
   4   8 -17    0.48    0.22
   4   8 -17    0.66    0.39
  -4   8  17    0.42    0.26
  -4   8  17    0.20    0.35
   4  -8 -17    0.34    0.29
  -4  -8  17    0.40    0.32
   4  -8 -17    0.53    0.22
  -4  -8  17    0.45    0.38
   4   8 -16    0.09    0.19
   4   8 -16    0.07    0.21
  -4   8  16    0.02    0.38
  -4   8  16    0.38    0.20
   4  -8 -16    0.44    0.25
  -4  -8  16    0.06    0.19
   4  -8 -16    0.01    0.19
  -4  -8  16    0.26    0.35
   4   8 -15    0.38    0.22
   4   8 -15    0.55    0.23
  -4   8  15    0.46    0.22
  -4   8  15    0.61    0.26
   4  -8 -15    0.80    0.28
  -4  -8  15    0.50    0.20
   4  -8 -15    0.61    0.21
  -4  -8  15    0.50    0.23
   4   8 -14    8.49    0.38
   4   8 -14    8.82    0.38
  -4   8  14    8.95    0.38
  -4   8  14    8.90    0.64
   4  -8 -14    9.57    0.46
  -4  -8  14    8.77    0.36
   4  -8 -14    8.70    0.37
  -4  -8  14    9.03    0.40
   4   8 -13    0.14    0.20
   4   8 -13    0.11    0.19
  -4   8  13    0.18    0.29
  -4   8  13    0.18    0.21
   4  -8 -13    0.17    0.24
  -4  -8  13   -0.07    0.19
   4  -8 -13    0.11    0.18
  -4  -8  13    0.05    0.17
   4   8 -12    5.23    0.32
   4   8 -12    5.01    0.32
  -4   8  12    5.27    0.31
  -4   8  12    5.58    0.36
   4  -8 -12    4.79    0.30
  -4  -8  12    5.23    0.33
   4  -8 -12    5.17    0.38
  -4  -8  12    5.36    0.31
   4   8 -11    1.05    0.25
   4   8 -11    1.09    0.25
  -4   8  11    1.09    0.23
  -4   8  11    1.18    0.27
   4  -8 -11    1.48    0.29
  -4  -8  11    1.38    0.37
   4  -8 -11    1.50    0.37
  -4  -8  11    1.10    0.25
   4   8 -10   11.70    0.43
   4   8 -10   12.34    0.63
  -4   8  10   11.98    0.46
  -4   8  10   12.14    0.59
   4  -8 -10   13.08    0.50
  -4  -8  10   12.81    0.43
   4  -8 -10   12.57    0.41
  -4  -8  10   11.89    0.41
   4   8  -9    2.58    0.44
   4   8  -9    2.34    0.28
  -4   8   9    2.55    0.27
  -4   8   9    2.25    0.47
   4  -8  -9    1.83    0.50
  -4  -8   9    2.51    0.27
   4  -8  -9    2.55    0.26
  -4  -8   9    2.91    0.27
   4   8  -8    0.23    0.21
   4   8  -8    0.44    0.22
  -4   8   8    0.36    0.23
  -4   8   8    0.27    0.21
   4  -8  -8    0.47    0.25
  -4  -8   8    0.40    0.21
   4  -8  -8    0.76    0.20
  -4  -8   8    0.59    0.21
   4   8  -7    0.28    0.34
   4   8  -7    0.29    0.21
  -4   8   7    0.39    0.21
  -4   8   7    0.43    0.23
   4  -8  -7    0.36    0.33
  -4  -8   7    0.62    0.21
   4  -8  -7    0.48    0.24
  -4  -8   7    0.31    0.34
   4   8  -6   23.51    0.57
   4   8  -6   23.36    0.59
  -4   8   6   23.21    0.59
  -4   8   6   23.47    0.56
   4  -8  -6   25.19    0.63
  -4  -8   6   24.39    0.78
   4  -8  -6   24.33    0.56
  -4  -8   6   23.35    0.57
   4   8  -5    0.80    0.39
   4   8  -5    1.32    0.25
  -4   8   5    1.19    0.23
  -4   8   5    1.23    0.25
   4  -8  -5    1.17    0.43
  -4  -8   5    0.93    0.37
   4  -8  -5    1.09    0.23
  -4  -8   5    0.90    0.24
   4   8  -4    5.56    0.33
  -4   8   4    6.04    0.31
   4   8  -4    6.33    0.50
  -4   8   4    5.62    0.49
   4  -8  -4    5.63    0.34
  -4  -8   4    5.48    0.31
   4  -8  -4    5.74    0.47
  -4  -8   4    5.37    0.49
   4   8  -3    0.68    0.23
   4   8  -3    0.82    0.22
  -4   8   3    0.96    0.22
  -4   8   3    0.55    0.21
   4  -8  -3    0.74    0.23
  -4  -8   3    0.52    0.22
   4  -8  -3    0.62    0.22
  -4  -8   3    0.66    0.35
   4   8  -2    9.60    0.58
   4   8  -2    9.86    0.38
  -4   8   2    9.40    0.37
  -4   8   2    9.33    0.37
  -4  -8   2    9.30    0.38
   4  -8  -2    8.95    0.36
  -4  -8   2    9.47    0.37
   4   8  -1    0.33    0.20
   4   8  -1    0.07    0.19
  -4   8   1    0.10    0.17
  -4   8   1   -0.08    0.18
   4  -8  -1    0.08    0.19
  -4  -8   1    0.32    0.19
   4  -8  -1    0.04    0.31
  -4  -8   1   -0.19    0.30
   4   8   0    2.21    0.28
  -4   8   0    2.29    0.26
   4   8   0    2.98    0.29
  -4   8   0    3.07    0.26
   4  -8   0    2.30    0.27
  -4  -8   0    2.22    0.28
   4  -8   0    2.32    0.25
  -4  -8   0    2.55    0.26
   4   8   1    4.71    0.32
   4   8   1    5.18    0.52
  -4   8  -1    4.80    0.29
  -4   8  -1    4.51    0.32
   4  -8   1    4.86    0.33
  -4  -8  -1    5.46    0.51
   4  -8   1    5.46    0.30
  -4  -8  -1    4.85    0.32
   4   8   2   27.32    0.65
   4   8   2   27.17    0.64
  -4   8  -2   26.41    0.58
  -4   8  -2   27.18    0.62
   4  -8   2   29.36    0.80
  -4  -8  -2   27.73    0.64
   4  -8   2   26.96    0.63
  -4  -8  -2   27.29    0.62
   4   8   3    0.17    0.36
   4   8   3   -0.17    0.37
  -4   8  -3    0.20    0.22
  -4   8  -3    0.35    0.29
   4  -8   3    0.30    0.19
  -4  -8  -3    0.39    0.22
   4  -8   3    0.33    0.22
  -4  -8  -3    0.15    0.22
   4   8   4   20.73    0.57
  -4   8  -4   19.97    0.76
   4   8   4   20.72    0.56
  -4   8  -4   19.89    0.48
   4  -8   4   21.87    0.68
  -4  -8  -4   20.89    0.54
   4  -8   4   20.90    0.55
  -4  -8  -4   21.33    0.77
   4   8   5    0.34    0.33
   4   8   5    0.01    0.33
  -4   8  -5   -0.01    0.15
  -4   8  -5    0.11    0.20
   4  -8   5    0.06    0.16
  -4  -8  -5    0.04    0.20
   4  -8   5    0.03    0.33
  -4  -8  -5    0.21    0.19
   4   8   6    0.97    0.27
   4   8   6    1.08    0.25
  -4   8  -6    0.78    0.25
  -4   8  -6    0.87    0.19
   4  -8   6    1.06    0.26
  -4  -8  -6    0.90    0.39
   4  -8   6    0.98    0.20
  -4  -8  -6    1.12    0.25
   4   8   7   11.10    0.63
   4   8   7   11.26    0.44
  -4   8  -7   10.85    0.34
  -4   8  -7   10.29    0.42
   4  -8   7   11.66    0.50
  -4  -8  -7   11.30    0.42
   4  -8   7   11.15    0.44
  -4  -8  -7   10.25    0.41
   4   8   8    3.04    0.30
   4   8   8    3.40    0.32
  -4   8  -8    3.02    0.31
  -4   8  -8    3.19    0.23
   4  -8   8    3.07    0.23
  -4  -8  -8    2.87    0.30
   4  -8   8    3.22    0.32
  -4  -8  -8    2.91    0.30
   4   8   9    0.37    0.35
   4   8   9   -0.04    0.24
  -4   8  -9    0.10    0.34
  -4   8  -9    0.09    0.15
   4  -8   9    0.03    0.24
  -4  -8  -9    0.21    0.33
   4  -8   9    0.27    0.16
  -4  -8  -9   -0.12    0.33
   4   8  10   31.26    0.73
   4   8  10   30.76    0.77
  -4   8 -10   30.64    0.75
  -4   8 -10   30.52    0.76
   4  -8  10   30.49    0.61
  -4  -8 -10   29.71    0.73
   4  -8  10   30.70    0.75
  -4  -8 -10   30.18    0.71
   4   8  11    0.25    0.36
   4   8  11    0.04    0.40
  -4   8 -11    0.44    0.26
  -4   8 -11    0.27    0.26
   4  -8  11    0.20    0.16
  -4  -8 -11    0.53    0.25
   4  -8  11    0.15    0.25
  -4  -8 -11    0.22    0.23
   4   8  12    7.78    0.40
   4   8  12    7.86    0.44
  -4   8 -12    7.60    0.44
  -4   8 -12    7.03    0.42
   4  -8  12    7.47    0.42
  -4  -8 -12    7.50    0.39
   4  -8  12    7.51    0.45
  -4  -8 -12    7.81    0.42
   4   8  13    2.42    0.30
   4   8  13    2.59    0.36
  -4   8 -13    2.63    0.33
  -4   8 -13    2.79    0.36
   4  -8  13    2.53    0.37
  -4  -8 -13    3.01    0.34
   4  -8  13    2.72    0.32
  -4  -8 -13    2.40    0.32
   4   8  14   12.70    0.48
   4   8  14   12.70    0.53
  -4   8 -14   13.05    0.53
  -4   8 -14   12.44    0.35
   4  -8  14   12.59    0.56
  -4  -8 -14   12.78    0.74
   4  -8  14   12.59    0.49
  -4  -8 -14   12.33    0.48
   4   8  15    3.32    0.32
   4   8  15    2.79    0.37
  -4   8 -15    2.90    0.21
  -4   8 -15    3.22    0.37
   4  -8  15    3.10    0.32
  -4  -8 -15    2.51    0.36
   4  -8  15    1.96    0.60
  -4  -8 -15    3.02    0.31
   4   8  16    0.25    0.34
   4   8  16   -0.05    0.42
  -4   8 -16    0.26    0.43
  -4  -8 -16    0.08    0.21
  -4  -8 -16    0.13    0.40
   4  -8  16    0.09    0.27
   4   8  17    3.39    0.32
   4   8  17    3.06    0.39
  -4   8 -17    3.11    0.39
  -4  -8 -17    2.87    0.31
  -4  -8 -17    2.69    0.36
   4  -8  17    3.78    0.40
   4  10 -10    0.13    0.24
   4  10 -10   -0.10    0.25
  -4  10  10   -0.03    0.38
  -4  10  10   -0.29    0.26
   4 -10 -10    0.10    0.23
  -4 -10  10    0.12    0.22
   4 -10 -10    0.25    0.46
  -4 -10  10   -0.10    0.25
   4  10  -9    2.95    0.60
   4  10  -9    3.68    0.37
  -4  10   9    3.43    0.36
  -4  10   9    3.43    0.38
   4 -10  -9    3.66    0.35
  -4 -10   9    3.58    0.55
   4 -10  -9    3.44    0.41
  -4 -10   9    3.07    0.59
   4  10  -8    1.14    0.31
   4  10  -8    0.85    0.31
  -4  10   8    0.85    0.30
  -4  10   8    1.21    0.53
   4 -10  -8    1.06    0.34
  -4 -10   8    1.19    0.31
   4 -10  -8    0.86    0.29
  -4 -10   8    1.13    0.30
   4  10  -7    0.57    0.29
   4  10  -7    0.56    0.48
  -4  10   7    0.27    0.29
  -4  10   7    0.62    0.43
   4 -10  -7    0.46    0.45
  -4 -10   7    0.26    0.28
   4 -10  -7    0.64    0.32
  -4 -10   7    0.55    0.27
   4  10  -6    0.01    0.37
  -4  10   6   -0.03    0.25
   4  10  -6    0.00    0.23
  -4  10   6   -0.09    0.24
   4 -10  -6   -0.01    0.22
   4 -10  -6    0.09    0.25
  -4 -10   6   -0.15    0.24
  -4 -10   6   -0.03    0.25
   4  10  -5    1.88    0.37
   4  10  -5    2.53    0.36
  -4  10   5    1.78    0.34
  -4  10   5    1.93    0.36
   4 -10  -5    1.68    0.60
  -4 -10   5    1.52    0.35
   4 -10  -5    2.71    0.35
  -4 -10   5    2.64    0.35
   4  10  -4   28.39    0.79
   4  10  -4   28.66    0.80
  -4  10   4   28.17    1.03
  -4  10   4   27.97    0.78
   4 -10  -4   28.90    0.82
  -4 -10   4   29.60    0.80
   4 -10  -4   28.89    0.77
  -4 -10   4   28.68    0.76
   4  10  -3    4.68    0.43
   4  10  -3    3.92    0.43
  -4  10   3    4.91    0.42
  -4  10   3    4.18    0.42
   4 -10  -3    4.93    0.43
  -4 -10   3    4.34    0.41
   4 -10  -3    4.47    0.41
  -4 -10   3    5.41    0.43
   4  10  -2   15.61    0.60
   4  10  -2   14.54    0.88
  -4  10   2   14.60    0.83
  -4  10   2   15.34    0.55
   4 -10  -2   16.54    0.86
  -4 -10   2   14.79    0.57
   4 -10  -2   15.00    0.58
  -4 -10   2   15.57    0.85
   4  10  -1    0.35    0.30
  -4  10   1    0.47    0.28
   4  10  -1    0.29    0.29
  -4  10   1    0.18    0.26
   4 -10  -1    0.14    0.28
   4 -10  -1    0.59    0.28
  -4 -10   1    0.52    0.29
  -4 -10   1    0.22    0.27
   4  10   0    1.11    0.33
   4  10   0    1.09    0.33
  -4  10   0    1.21    0.47
  -4  10   0    1.12    0.32
   4 -10   0    1.01    0.30
  -4 -10   0    0.83    0.31
   4 -10   0    0.87    0.32
  -4 -10   0    1.26    0.33
   4  10   1    1.78    0.36
   4  10   1    1.93    0.56
  -4  10  -1    2.41    0.33
  -4  10  -1    1.41    0.31
   4 -10   1    1.39    0.31
  -4 -10  -1    1.25    0.34
   4 -10   1    1.77    0.34
  -4 -10  -1    1.48    0.54
   4  10   2    4.28    0.41
   4  10   2    3.92    0.42
  -4  10  -2    3.71    0.40
  -4  10  -2    3.66    0.35
   4 -10   2    4.85    0.38
  -4 -10  -2    3.95    0.40
   4 -10   2    4.05    0.40
  -4 -10  -2    4.55    0.39
   4  10   3    3.93    0.41
   4  10   3    4.25    0.42
  -4  10  -3    4.21    0.35
  -4  10  -3    3.98    0.41
   4 -10   3    3.86    0.57
  -4 -10  -3    3.08    0.63
   4 -10   3    4.26    0.65
  -4 -10  -3    3.83    0.41
   4  10   4   12.72    0.60
   4  10   4   13.31    0.89
  -4  10  -4   13.17    0.56
  -4  10  -4   12.17    0.49
   4 -10   4   13.52    0.59
  -4 -10  -4   13.35    0.58
   4 -10   4   13.88    0.52
  -4 -10  -4   12.47    0.56
   4  10   5    0.35    0.32
   4  10   5    0.40    0.31
  -4  10  -5    0.35    0.30
  -4  10  -5    0.08    0.40
   4 -10   5    0.16    0.41
  -4 -10  -5    0.31    0.48
   4 -10   5    0.37    0.31
  -4 -10  -5    0.51    0.31
   4  10   6    2.20    0.69
   4  10   6    4.08    0.42
  -4  10  -6    3.85    0.51
  -4  10  -6    3.23    0.42
   4 -10   6    3.26    0.43
  -4 -10  -6    2.75    0.66
   4 -10   6    4.14    0.35
  -4 -10  -6    3.31    0.40
   4  10   7    0.06    0.25
   4  10   7   -0.12    0.38
  -4  10  -7    0.08    0.27
  -4  10  -7    0.11    0.22
   4 -10   7    0.01    0.18
  -4 -10  -7    0.10    0.44
   4 -10   7   -0.02    0.24
  -4 -10  -7    0.23    0.28
   4  10   8    7.51    0.51
   4  10   8    6.76    0.48
  -4  10  -8    6.66    0.48
  -4  10  -8    6.22    0.37
   4 -10   8    6.10    0.38
  -4 -10  -8    6.11    0.47
   4 -10   8    6.84    0.52
  -4 -10  -8    6.30    0.47
  -5   1  28    0.20    0.15
  -5   1  28    0.41    0.15
   5  -1 -28    0.49    0.16
  -5  -1  28    0.33    0.15
   5  -1 -28    0.43    0.16
  -5  -1  28    0.02    0.25
   5   1 -27    0.17    0.13
   5   1 -27   -0.21    0.20
  -5   1  27   -0.06    0.13
  -5   1  27    0.15    0.13
   5  -1 -27    0.19    0.21
  -5  -1  27   -0.01    0.13
   5  -1 -27    0.01    0.13
  -5  -1  27   -0.30    0.13
   5   1 -26    0.26    0.13
   5   1 -26    0.14    0.13
  -5   1  26    0.07    0.22
  -5   1  26    0.12    0.13
   5  -1 -26    0.24    0.15
   5  -1 -26    0.44    0.15
  -5  -1  26    0.37    0.21
  -5  -1  26    0.28    0.22
  -5   1  25    4.60    0.32
   5   1 -25    4.70    0.22
   5   1 -25    4.86    0.22
  -5   1  25    5.02    0.22
   5  -1 -25    4.47    0.35
  -5  -1  25    5.01    0.22
   5  -1 -25    5.54    0.36
  -5  -1  25    5.27    0.22
  -5   1  24    0.21    0.21
   5   1 -24    0.32    0.13
   5   1 -24    0.32    0.20
  -5   1  24    0.34    0.13
   5  -1 -24    0.13    0.14
  -5  -1  24    0.39    0.20
  -5  -1  24    0.42    0.13
   5  -1 -24    0.04    0.14
   5   1 -23    6.67    0.35
   5   1 -23    6.29    0.23
  -5   1  23    6.69    0.22
  -5   1  23    6.81    0.23
   5  -1 -23    7.03    0.37
  -5  -1  23    6.50    0.23
   5  -1 -23    6.84    0.25
  -5  -1  23    6.47    0.23
   5   1 -22    0.44    0.13
   5   1 -22    0.45    0.13
  -5   1  22    0.48    0.12
  -5   1  22    0.72    0.20
   5  -1 -22    0.57    0.14
  -5  -1  22    0.40    0.20
   5  -1 -22    0.45    0.14
  -5  -1  22    0.38    0.19
   5   1 -21    9.04    0.36
   5   1 -21    9.23    0.26
  -5   1  21    8.79    0.33
  -5   1  21    9.37    0.25
   5  -1 -21    9.50    0.28
  -5  -1  21    9.36    0.24
   5  -1 -21    9.37    0.39
  -5  -1  21    8.97    0.25
   5   1 -20    2.00    0.25
   5   1 -20    1.67    0.16
  -5   1  20    2.23    0.22
  -5   1  20    1.92    0.14
   5  -1 -20    2.41    0.17
  -5  -1  20    2.12    0.22
   5  -1 -20    1.80    0.27
  -5  -1  20    2.03    0.14
   5   1 -19    1.04    0.14
   5   1 -19    1.25    0.14
  -5   1  19    0.98    0.12
  -5   1  19    1.22    0.12
   5  -1 -19    1.25    0.15
   5  -1 -19    1.04    0.16
  -5  -1  19    1.17    0.12
  -5  -1  19    0.97    0.12
   5   1 -18   21.65    0.41
   5   1 -18   20.92    0.40
  -5   1  18   21.02    0.36
  -5   1  18   21.55    0.45
   5  -1 -18   21.47    0.55
  -5  -1  18   21.36    0.46
   5  -1 -18   21.42    0.42
  -5  -1  18   21.22    0.37
   5   1 -17   17.99    0.47
   5   1 -17   18.51    0.36
  -5   1  17   18.02    0.31
  -5   1  17   18.44    0.31
   5  -1 -17   18.44    0.38
  -5  -1  17   18.27    0.32
   5  -1 -17   18.79    0.38
  -5  -1  17   18.11    0.32
   5   1 -16    3.25    0.24
   5   1 -16    2.96    0.24
  -5   1  16    2.97    0.18
  -5   1  16    3.18    0.12
   5  -1 -16    3.21    0.17
   5  -1 -16    2.95    0.17
  -5  -1  16    2.97    0.12
  -5  -1  16    3.07    0.13
   5   1 -15   11.81    0.26
   5   1 -15   11.76    0.25
  -5   1  15   11.75    0.21
  -5   1  15   11.56    0.21
   5  -1 -15   11.73    0.36
  -5  -1  15   11.70    0.22
   5  -1 -15   12.02    0.27
  -5  -1  15   11.72    0.21
   5   1 -14   40.23    0.60
  -5   1  14   39.95    0.53
   5   1 -14   39.35    0.59
  -5   1  14   41.29    0.62
   5  -1 -14   40.12    0.62
   5  -1 -14   42.62    0.55
  -5  -1  14   40.25    0.54
  -5  -1  14   40.55    0.54
   5   1 -13   26.09    0.42
   5   1 -13   25.90    0.50
  -5   1  13   27.28    0.44
  -5   1  13   26.48    0.41
   5  -1 -13   27.96    0.42
  -5  -1  13   26.37    0.42
   5  -1 -13   25.22    0.42
  -5  -1  13   25.97    0.36
   5   1 -12   51.69    0.74
   5   1 -12   51.23    0.74
  -5   1  12   53.96    0.89
  -5   1  12   52.66    0.65
   5  -1 -12   54.97    0.68
  -5  -1  12   52.28    0.66
   5  -1 -12   53.31    0.89
  -5  -1  12   51.55    0.72
   5   1 -11  941.28   15.95
   5   1 -11  945.19   15.99
  -5   1  11  943.16   15.59
  -5   1  11  948.31   16.10
   5  -1 -11  962.52   15.72
  -5  -1  11  955.80   15.84
   5  -1 -11  934.13   15.82
  -5  -1  11  923.03   15.33
   5   1 -10   19.33    0.31
   5   1 -10   19.58    0.25
  -5   1  10   18.64    0.31
  -5   1  10   18.59    0.23
   5  -1 -10   18.92    0.32
  -5  -1  10   18.17    0.24
   5  -1 -10   19.51    0.24
  -5  -1  10   19.38    0.31
   5   1  -9  235.72    3.03
   5   1  -9  224.81    3.06
  -5   1   9  229.22    2.92
  -5   1   9  224.95    3.06
   5  -1  -9  226.02    3.09
   5  -1  -9  234.17    2.99
  -5  -1   9  224.87    2.90
  -5  -1   9  231.54    3.23
   5   1  -8   18.01    0.21
   5   1  -8   18.08    0.27
  -5   1   8   17.46    0.20
  -5   1   8   17.38    0.27
   5  -1  -8   17.67    0.28
  -5  -1   8   17.90    0.27
   5  -1  -8   18.20    0.22
  -5  -1   8   17.28    0.20
  -5   1   7   36.94    0.54
   5   1  -7   37.80    0.41
   5   1  -7   36.49    0.48
  -5   1   7   35.60    0.39
  -5  -1   7   35.09    0.37
  -5  -1   7   36.75    0.48
   5  -1  -7   36.38    0.55
   5  -1  -7   37.87    0.39
   5   1  -6  189.20    2.45
   5   1  -6  197.55    2.35
  -5   1   6  188.23    2.21
  -5   1   6  186.61    2.41
   5  -1  -6  198.08    2.35
  -5  -1   6  187.34    2.22
   5  -1  -6  186.73    2.50
  -5  -1   6  189.71    2.45
   5   1  -5  120.72    1.37
   5   1  -5  117.28    1.45
  -5   1   5  115.72    1.43
  -5   1   5  115.77    1.27
   5  -1  -5  121.37    1.35
  -5  -1   5  116.30    1.31
   5  -1  -5  115.67    1.50
  -5  -1   5  116.90    1.45
   5   1  -4   57.47    0.69
   5   1  -4   57.03    0.60
  -5   1   4   56.08    0.58
  -5   1   4   56.14    0.67
   5  -1  -4   56.88    0.75
  -5  -1   4   55.24    0.67
   5  -1  -4   57.94    0.60
  -5  -1   4   56.35    0.59
   5   1  -3  816.59   12.48
   5   1  -3  815.06   12.80
  -5   1   3  790.61   12.37
  -5   1   3  806.79   12.26
   5  -1  -3  804.53   12.28
  -5  -1   3  816.60   12.49
   5  -1  -3  815.00   12.78
  -5  -1   3  823.53   12.89
   5   1  -2  321.37    4.31
   5   1  -2  325.20    4.27
  -5   1   2  320.25    4.15
  -5   1   2  313.69    4.18
   5  -1  -2  320.76    4.16
  -5  -1   2  324.00    4.33
   5  -1  -2  322.09    4.30
  -5  -1   2  321.82    4.18
   5   1  -1   14.61    0.20
   5   1  -1   14.38    0.18
  -5   1   1   13.71    0.18
  -5   1   1   14.13    0.17
   5  -1  -1   14.23    0.23
  -5  -1   1   14.19    0.17
   5  -1  -1   14.29    0.18
  -5  -1   1   14.08    0.19
   5   1   0   51.66    0.59
   5   1   0   51.54    0.59
  -5   1   0   50.52    0.55
  -5   1   0   50.52    0.61
   5  -1   0   52.38    0.61
  -5  -1   0   51.90    0.59
   5  -1   0   51.49    0.59
  -5  -1   0   50.88    0.58
   5   1   1  233.92    2.95
   5   1   1  235.59    3.02
  -5   1  -1  228.48    2.91
  -5   1  -1  229.07    2.81
   5  -1   1  234.48    3.01
  -5  -1  -1  229.61    2.93
   5  -1   1  236.47    2.95
  -5  -1  -1  233.37    2.98
   5   1   2    8.86    0.13
   5   1   2    8.89    0.15
  -5   1  -2    8.91    0.15
   5  -1   2    9.02    0.13
  -5  -1  -2    8.81    0.12
  -5  -1  -2    8.85    0.15
   5  -1   2    8.91    0.15
   5   1   3  122.09    1.46
   5   1   3  120.20    1.50
  -5   1  -3  117.79    1.52
   5  -1   3  125.20    1.39
  -5  -1  -3  119.31    1.38
  -5  -1  -3  117.37    1.45
   5  -1   3  120.08    1.50
   5   1   4  588.32    8.87
   5   1   4  583.68    8.48
  -5   1  -4  577.46    8.68
   5  -1   4  576.87    8.72
  -5  -1  -4  578.81    8.69
  -5  -1  -4  575.32    8.37
   5  -1   4  602.22    8.43
   5   1   5  418.75    5.73
   5   1   5  421.86    6.09
   5  -1   5  413.28    6.07
   5  -1   5  419.48    6.05
  -5  -1  -5  415.32    6.08
  -5  -1  -5  414.07    5.65
   5   1   6    6.99    0.24
   5   1   6    6.98    0.13
   5  -1   6    6.95    0.17
   5  -1   6    6.90    0.17
  -5  -1  -6    7.20    0.17
  -5  -1  -6    6.82    0.10
   5   1   7    7.87    0.11
   5   1   7    8.06    0.18
   5  -1   7    7.84    0.19
   5  -1   7    7.80    0.18
  -5  -1  -7    7.58    0.11
  -5  -1  -7    7.81    0.18
   5   1   8    0.83    0.10
   5   1   8    0.76    0.07
   5  -1   8    0.76    0.10
   5  -1   8    0.87    0.10
  -5  -1  -8    0.57    0.10
  -5  -1  -8    0.74    0.04
   5   1   9   11.20    0.24
   5   1   9   11.51    0.15
   5  -1   9   11.11    0.25
   5  -1   9   11.05    0.24
  -5  -1  -9   10.83    0.17
  -5  -1  -9   11.42    0.24
   5   1  10  118.12    1.65
   5   1  10  125.95    1.48
   5  -1  10  119.06    1.66
   5  -1  10  118.99    1.67
  -5  -1 -10  118.87    1.45
  -5  -1 -10  121.03    1.68
   5   1  11  245.95    3.20
   5   1  11  227.72    3.31
   5  -1  11  231.73    3.53
   5  -1  11  230.77    3.35
  -5  -1 -11  231.18    2.97
  -5  -1 -11  234.83    3.41
   5   1  12   22.14    0.30
   5   1  12   20.88    0.54
   5  -1  12   21.37    0.43
   5  -1  12   22.14    0.55
  -5  -1 -12   21.11    0.42
  -5  -1 -12   20.89    0.26
   5   1  13  176.86    2.20
   5   1  13  166.90    2.44
   5  -1  13  170.07    2.66
   5  -1  13  171.21    2.52
  -5  -1 -13  174.87    2.56
  -5  -1 -13  167.96    2.17
   5   1  14    0.90    0.05
   5   1  14    0.60    0.16
   5  -1  14    0.75    0.17
   5  -1  14    0.85    0.17
  -5  -1 -14    1.17    0.09
  -5  -1 -14    0.53    0.16
   5   1  15    7.51    0.27
   5   1  15    8.23    0.27
   5  -1  15    7.97    0.28
   5  -1  15    8.02    0.28
  -5  -1 -15    6.86    0.12
  -5  -1 -15    7.45    0.16
   5   1  16    1.16    0.19
   5   1  16    1.37    0.18
   5  -1  16    1.02    0.18
   5  -1  16    1.29    0.19
  -5  -1 -16    1.25    0.06
  -5  -1 -16    1.13    0.06
   5   1  17    7.82    0.30
   5   1  17    8.15    0.31
   5  -1  17    8.51    0.30
   5  -1  17    8.16    0.46
  -5  -1 -17    7.64    0.13
  -5  -1 -17    7.91    0.13
   5   1  18    1.96    0.35
   5   1  18    1.95    0.22
   5  -1  18    2.45    0.35
   5  -1  18    2.22    0.23
  -5  -1 -18    2.09    0.10
  -5  -1 -18    1.89    0.11
   5   1  19   10.23    0.36
   5   1  19    9.81    0.36
   5  -1  19   10.41    0.37
   5  -1  19   10.11    0.37
  -5  -1 -19    9.54    0.19
   5   1  20   -0.09    0.28
   5   1  20    0.11    0.17
   5  -1  20    0.17    0.17
   5  -1  20   -0.07    0.18
  -5  -1 -20   -0.01    0.05
  -5  -1 -20    0.04    0.04
   5   1  21   15.35    0.47
   5   1  21   15.31    0.48
   5  -1  21   15.04    0.68
   5  -1  21   15.45    0.47
   5   1  22    5.25    0.53
   5   1  22    5.86    0.53
   5  -1  22    6.07    0.35
   5  -1  22    5.54    0.34
   5   1  23   15.30    0.51
   5   1  23   14.53    0.50
   5  -1  23   14.78    0.50
   5  -1  23   14.77    0.71
   5   1  24    5.79    0.35
   5   1  24    4.98    0.36
   5  -1  24    4.13    0.36
   5  -1  24    4.85    0.35
   5   1  25    5.93    0.59
   5   1  25    6.11    0.38
   5  -1  25    5.69    0.58
   5  -1  25    5.95    0.38
   5   1  26    3.90    0.35
   5   1  26    2.71    0.53
   5  -1  26    2.79    0.35
   5  -1  26    3.53    0.34
  -5   3  27    7.01    0.31
  -5   3  27    7.80    0.30
   5  -3 -27    7.42    0.34
  -5  -3  27    7.10    0.32
   5  -3 -27    8.09    0.50
  -5  -3  27    7.37    0.31
   5   3 -26    0.41    0.14
   5   3 -26    0.42    0.24
  -5   3  26    0.24    0.16
  -5   3  26    0.01    0.15
   5  -3 -26    0.72    0.29
  -5  -3  26    0.69    0.17
   5  -3 -26    0.03    0.18
  -5  -3  26    0.56    0.16
   5   3 -25    2.85    0.29
  -5   3  25    2.92    0.21
   5   3 -25    2.82    0.20
  -5   3  25    2.77    0.31
   5  -3 -25    3.38    0.24
   5  -3 -25    2.23    0.24
  -5  -3  25    3.12    0.22
  -5  -3  25    2.83    0.21
   5   3 -24    0.26    0.14
   5   3 -24    0.29    0.13
  -5   3  24    0.27    0.21
  -5   3  24    0.13    0.22
   5  -3 -24    0.00    0.16
  -5  -3  24    0.18    0.14
   5  -3 -24    0.24    0.26
  -5  -3  24    0.19    0.22
   5   3 -23    1.80    0.17
   5   3 -23    2.11    0.27
  -5   3  23    1.90    0.27
  -5   3  23    1.92    0.18
   5  -3 -23    1.77    0.21
  -5  -3  23    2.07    0.18
   5  -3 -23    1.85    0.21
  -5  -3  23    1.84    0.18
   5   3 -22    1.20    0.15
   5   3 -22    1.23    0.14
  -5   3  22    1.15    0.23
  -5   3  22    0.84    0.18
   5  -3 -22    0.80    0.15
  -5  -3  22    0.72    0.15
   5  -3 -22    0.96    0.19
  -5  -3  22    0.63    0.14
   5   3 -21    3.47    0.19
   5   3 -21    3.50    0.28
  -5   3  21    2.87    0.34
  -5   3  21    3.60    0.27
   5  -3 -21    4.03    0.36
  -5  -3  21    3.75    0.20
   5  -3 -21    3.64    0.19
  -5  -3  21    3.42    0.19
   5   3 -20   -0.05    0.10
   5   3 -20    0.05    0.16
  -5   3  20   -0.07    0.16
  -5   3  20    0.05    0.13
   5  -3 -20   -0.04    0.13
  -5  -3  20    0.15    0.11
   5  -3 -20   -0.03    0.16
  -5  -3  20    0.14    0.17
   5   3 -19    0.10    0.11
   5   3 -19    0.09    0.10
  -5   3  19    0.05    0.16
  -5   3  19    0.18    0.22
   5  -3 -19    0.04    0.13
  -5  -3  19    0.13    0.11
   5  -3 -19    0.00    0.10
  -5  -3  19    0.17    0.11
   5   3 -18    5.93    0.21
   5   3 -18    6.44    0.31
  -5   3  18    6.39    0.25
  -5   3  18    5.83    0.19
   5  -3 -18    5.90    0.25
  -5  -3  18    6.12    0.20
   5  -3 -18    6.62    0.20
  -5  -3  18    6.48    0.20
   5   3 -17    0.44    0.19
   5   3 -17    0.42    0.11
  -5   3  17    0.55    0.10
  -5   3  17    0.13    0.14
   5  -3 -17    0.34    0.14
  -5  -3  17    0.39    0.11
   5  -3 -17    0.30    0.11
  -5  -3  17    0.56    0.12
   5   3 -16    8.44    0.22
   5   3 -16    8.18    0.34
  -5   3  16    7.99    0.21
  -5   3  16    8.64    0.27
   5  -3 -16    8.38    0.21
   5  -3 -16    8.51    0.40
  -5  -3  16    8.27    0.31
  -5  -3  16    8.16    0.24
   5   3 -15   19.52    0.48
  -5   3  15   19.78    0.41
   5   3 -15   20.05    0.35
  -5   3  15   18.99    0.41
   5  -3 -15   19.29    0.53
  -5  -3  15   19.18    0.34
   5  -3 -15   19.36    0.34
  -5  -3  15   20.10    0.48
   5   3 -14    1.24    0.12
  -5   3  14    1.24    0.15
   5   3 -14    1.22    0.21
  -5   3  14    1.13    0.10
   5  -3 -14    1.47    0.15
   5  -3 -14    1.16    0.11
  -5  -3  14    1.17    0.11
  -5  -3  14    1.17    0.13
   5   3 -13   14.90    0.27
   5   3 -13   13.85    0.38
  -5   3  13   14.70    0.32
  -5   3  13   13.55    0.32
   5  -3 -13   13.76    0.31
  -5  -3  13   14.92    0.29
   5  -3 -13   14.46    0.25
  -5  -3  13   13.89    0.26
   5   3 -12    1.00    0.12
   5   3 -12    1.05    0.10
  -5   3  12    1.32    0.14
  -5   3  12    1.08    0.09
   5  -3 -12    1.31    0.09
  -5  -3  12    1.15    0.10
   5  -3 -12    1.24    0.14
  -5  -3  12    1.26    0.12
   5   3 -11   17.10    0.32
   5   3 -11   17.23    0.29
  -5   3  11   17.02    0.33
  -5   3  11   16.29    0.26
   5  -3 -11   17.43    0.34
  -5  -3  11   16.12    0.28
   5  -3 -11   16.72    0.34
  -5  -3  11   17.36    0.32
   5   3 -10   41.97    0.64
   5   3 -10   40.95    0.60
  -5   3  10   39.71    0.59
  -5   3  10   41.91    0.71
   5  -3 -10   42.86    0.57
  -5  -3  10   41.67    0.60
   5  -3 -10   41.30    0.63
  -5  -3  10   39.22    0.53
   5   3  -9    6.83    0.16
   5   3  -9    6.90    0.26
  -5   3   9    6.42    0.20
  -5   3   9    6.63    0.19
   5  -3  -9    6.86    0.20
  -5  -3   9    6.55    0.21
   5  -3  -9    6.75    0.20
  -5  -3   9    6.79    0.26
   5   3  -8    6.04    0.17
   5   3  -8    6.04    0.20
  -5   3   8    5.66    0.18
  -5   3   8    6.27    0.18
   5  -3  -8    5.91    0.13
  -5  -3   8    6.22    0.25
   5  -3  -8    5.81    0.27
  -5  -3   8    5.76    0.20
   5   3  -7  120.62    1.57
   5   3  -7  120.64    1.62
  -5   3   7  119.02    1.60
  -5   3   7  115.55    1.47
   5  -3  -7  118.59    1.61
  -5  -3   7  122.52    1.63
   5  -3  -7  121.49    1.54
  -5  -3   7  115.82    1.56
   5   3  -6   56.79    0.77
   5   3  -6   57.21    0.73
  -5   3   6   56.08    0.76
  -5   3   6   54.66    0.69
   5  -3  -6   57.63    0.72
  -5  -3   6   55.01    0.71
   5  -3  -6   55.48    0.77
  -5  -3   6   57.81    0.77
   5   3  -5    3.01    0.13
   5   3  -5    3.25    0.17
  -5   3   5    2.80    0.13
  -5   3   5    3.23    0.10
   5  -3  -5    3.21    0.16
   5  -3  -5    2.94    0.22
  -5  -3   5    3.03    0.13
  -5  -3   5    3.07    0.11
   5   3  -4   43.01    0.59
   5   3  -4   42.76    0.56
  -5   3   4   41.39    0.59
  -5   3   4   42.41    0.58
   5  -3  -4   43.33    0.55
  -5  -3   4   42.31    0.55
   5  -3  -4   43.04    0.59
  -5  -3   4   43.84    0.59
   5   3  -3   74.66    0.95
   5   3  -3   74.49    0.98
  -5   3   3   75.10    1.05
  -5   3   3   72.91    0.92
   5  -3  -3   74.56    0.94
  -5  -3   3   73.80    1.00
   5  -3  -3   75.97    1.07
  -5  -3   3   76.52    1.00
   5   3  -2   50.65    0.69
   5   3  -2   51.38    0.75
  -5   3   2   50.14    0.66
  -5   3   2   49.51    0.64
   5  -3  -2   51.80    0.69
  -5  -3   2   50.49    0.66
   5  -3  -2   50.52    0.66
  -5  -3   2   51.34    0.69
   5   3  -1  419.98    6.24
   5   3  -1  421.92    6.12
  -5   3   1  418.38    6.06
  -5   3   1  416.49    6.12
   5  -3  -1  417.64    6.05
  -5  -3   1  423.70    6.16
   5  -3  -1  431.05    6.24
  -5  -3   1  420.09    6.09
   5   3   0  373.03    5.33
   5   3   0  373.98    5.47
  -5   3   0  368.61    5.26
  -5   3   0  368.83    5.24
   5  -3   0  376.08    5.34
  -5  -3   0  374.04    5.45
   5  -3   0  366.37    5.33
  -5  -3   0  370.57    5.30
   5   3   1    1.03    0.17
   5   3   1    0.96    0.16
  -5   3  -1    1.04    0.08
  -5   3  -1    0.99    0.10
   5  -3   1    1.08    0.09
  -5  -3  -1    0.97    0.10
   5  -3   1    1.31    0.10
  -5  -3  -1    1.36    0.16
   5   3   2    1.22    0.16
   5   3   2    1.43    0.16
  -5   3  -2    1.12    0.08
  -5   3  -2    1.20    0.10
   5  -3   2    1.14    0.08
  -5  -3  -2    1.09    0.10
   5  -3   2    1.19    0.10
  -5  -3  -2    1.21    0.10
   5   3   3   16.21    0.35
   5   3   3   16.22    0.27
  -5   3  -3   15.35    0.27
  -5   3  -3   15.69    0.22
  -5  -3  -3   16.26    0.28
   5  -3   3   15.92    0.28
   5  -3   3   15.93    0.23
  -5  -3  -3   15.05    0.25
   5   3   4   25.01    0.38
   5   3   4   24.83    0.39
  -5   3  -4   24.58    0.36
  -5   3  -4   25.06    0.39
  -5  -3  -4   24.57    0.44
   5  -3   4   25.54    0.38
   5  -3   4   24.57    0.48
  -5  -3  -4   24.69    0.39
   5   3   5  195.53    2.62
   5   3   5  192.47    2.66
  -5   3  -5  189.64    2.61
  -5   3  -5  191.86    2.44
   5  -3   5  192.80    2.66
  -5  -3  -5  190.05    2.55
   5  -3   5  202.63    2.58
  -5  -3  -5  194.35    2.66
   5   3   6   69.25    1.06
   5   3   6   70.56    0.93
  -5   3  -6   69.11    0.96
  -5   3  -6   67.84    0.85
   5  -3   6   71.15    0.84
  -5  -3  -6   67.65    0.96
   5  -3   6   68.77    0.95
  -5  -3  -6   68.93    1.04
   5   3   7   30.86    0.49
   5   3   7   31.19    0.52
  -5   3  -7   29.60    0.36
  -5   3  -7   30.91    0.58
   5  -3   7   30.86    0.49
  -5  -3  -7   29.65    0.43
   5  -3   7   32.04    0.42
  -5  -3  -7   30.49    0.48
   5   3   8   19.09    0.31
   5   3   8   19.22    0.35
  -5   3  -8   18.69    0.23
  -5   3  -8   19.37    0.36
   5  -3   8   20.07    0.25
  -5  -3  -8   18.55    0.37
   5  -3   8   18.97    0.46
  -5  -3  -8   19.43    0.35
   5   3   9    6.70    0.21
   5   3   9    6.88    0.17
  -5   3  -9    7.30    0.22
  -5   3  -9    6.66    0.14
   5  -3   9    7.02    0.11
  -5  -3  -9    6.70    0.16
   5  -3   9    6.71    0.22
  -5  -3  -9    6.62    0.21
   5   3  10   13.55    0.30
   5   3  10   12.72    0.24
  -5   3 -10   12.55    0.16
  -5   3 -10   12.64    0.30
   5  -3  10   13.28    0.17
  -5  -3 -10   12.50    0.29
   5  -3  10   12.71    0.30
  -5  -3 -10   12.11    0.23
   5   3  11    5.86    0.16
   5   3  11    5.90    0.22
  -5   3 -11    5.89    0.22
   5  -3  11    5.47    0.22
  -5  -3 -11    5.43    0.16
  -5  -3 -11    5.62    0.21
   5  -3  11    5.83    0.12
   5   3  12    0.13    0.13
   5   3  12    0.31    0.13
  -5   3 -12    0.22    0.14
   5  -3  12    0.03    0.13
  -5  -3 -12    0.32    0.13
  -5  -3 -12    0.26    0.14
   5  -3  12    0.15    0.03
   5   3  13    4.97    0.35
   5   3  13    5.50    0.22
   5  -3  13    5.06    0.36
  -5  -3 -13    5.11    0.36
  -5  -3 -13    5.05    0.22
   5   3  14    0.68    0.10
   5   3  14    0.67    0.27
  -5   3 -14    0.68    0.03
   5  -3  14    0.81    0.17
  -5  -3 -14    0.75    0.17
  -5  -3 -14    0.65    0.15
   5  -3  14    0.99    0.28
   5   3  15   18.65    0.60
   5   3  15   19.28    0.33
  -5   3 -15   17.61    0.21
  -5   3 -15   17.67    0.21
   5  -3  15   18.98    0.60
  -5  -3 -15   17.80    0.39
   5  -3  15   18.44    0.45
  -5  -3 -15   18.90    0.44
   5   3  16    8.33    0.20
   5   3  16    8.31    0.47
   5  -3  16    7.94    0.32
   5  -3  16    7.84    0.48
  -5  -3 -16    8.66    0.32
  -5  -3 -16    8.07    0.28
   5   3  17   11.02    0.24
   5   3  17   10.89    0.53
   5  -3  17   11.25    0.55
   5  -3  17   10.86    0.38
  -5  -3 -17   11.97    0.38
  -5  -3 -17   10.70    0.31
   5   3  18   14.50    0.29
   5   3  18   14.80    0.61
   5  -3  18   15.26    0.44
   5  -3  18   14.45    0.44
  -5  -3 -18   14.42    0.28
  -5  -3 -18   15.36    0.62
   5   3  19    1.05    0.23
   5   3  19    1.29    0.12
   5  -3  19    0.83    0.23
   5  -3  19    1.27    0.24
  -5  -3 -19    1.39    0.12
  -5  -3 -19    1.28    0.24
   5   3  20    0.12    0.18
   5   3  20    0.02    0.08
   5  -3  20    0.05    0.18
   5  -3  20    0.07    0.18
  -5  -3 -20    0.12    0.31
  -5  -3 -20    0.10    0.09
   5   3  21    9.83    0.41
   5  -3  21    9.34    0.41
   5  -3  21    9.39    0.42
  -5  -3 -21    9.46    0.41
   5   3  22    0.13    0.20
   5   3  22    0.27    0.20
   5  -3  22   -0.06    0.21
   5  -3  22   -0.10    0.21
   5   3  23    7.94    0.42
   5   3  23    7.92    0.42
   5  -3  23    8.08    0.42
   5  -3  23    8.12    0.42
   5   3  24    0.13    0.48
   5   3  24    1.52    0.30
   5  -3  24    1.61    0.49
   5  -3  24    2.02    0.30
   5   3  25    4.50    0.38
   5   3  25    5.03    0.59
   5  -3  25    5.54    0.39
   5  -3  25    4.92    0.39
   5   5 -25    4.70    0.37
   5   5 -25    4.62    0.26
  -5   5  25    5.09    0.33
  -5   5  25    4.73    0.29
   5  -5 -25    5.01    0.53
  -5  -5  25    5.03    0.31
   5  -5 -25    5.18    0.29
  -5  -5  25    4.75    0.29
   5   5 -24    0.04    0.16
   5   5 -24    0.01    0.14
  -5   5  24    0.54    0.18
  -5   5  24    0.31    0.21
   5  -5 -24    0.43    0.16
  -5  -5  24    0.26    0.19
   5  -5 -24    0.40    0.21
  -5  -5  24    0.37    0.29
   5   5 -23    0.88    0.19
  -5   5  23    1.44    0.24
  -5   5  23    1.29    0.20
   5  -5 -23    1.34    0.30
  -5  -5  23    1.48    0.22
   5  -5 -23    1.14    0.25
  -5  -5  23    1.26    0.21
   5   5 -22    7.93    0.44
   5   5 -22    7.41    0.28
  -5   5  22    8.54    0.54
  -5   5  22    7.45    0.31
   5  -5 -22    7.64    0.30
  -5  -5  22    7.71    0.32
   5  -5 -22    8.11    0.37
  -5  -5  22    7.36    0.31
   5   5 -21   12.89    0.40
   5   5 -21   11.94    0.50
  -5   5  21   12.45    0.43
  -5   5  21   12.22    0.37
   5  -5 -21   12.70    0.45
  -5  -5  21   12.26    0.37
   5  -5 -21   12.20    0.37
  -5  -5  21   12.61    0.38
   5   5 -20    8.36    0.30
   5   5 -20    8.30    0.46
  -5   5  20    7.92    0.53
  -5   5  20    8.37    0.29
   5  -5 -20    8.71    0.56
  -5  -5  20    8.41    0.45
   5  -5 -20    8.60    0.29
  -5  -5  20    8.03    0.30
   5   5 -19    2.84    0.21
   5   5 -19    3.40    0.34
  -5   5  19    3.07    0.26
  -5   5  19    2.93    0.32
   5  -5 -19    3.02    0.42
  -5  -5  19    3.58    0.33
   5  -5 -19    2.76    0.20
  -5  -5  19    2.50    0.35
   5   5 -18    1.91    0.19
   5   5 -18    2.03    0.20
  -5   5  18    2.32    0.24
  -5   5  18    2.63    0.20
   5  -5 -18    1.97    0.25
  -5  -5  18    2.03    0.20
   5  -5 -18    2.16    0.30
  -5  -5  18    1.84    0.21
   5   5 -17   46.35    0.82
   5   5 -17   43.78    0.78
  -5   5  17   44.78    0.85
  -5   5  17   43.80    0.76
   5  -5 -17   44.81    0.86
  -5  -5  17   45.10    0.79
   5  -5 -17   45.63    0.90
  -5  -5  17   43.63    0.78
   5   5 -16    2.07    0.19
   5   5 -16    2.01    0.19
  -5   5  16    1.78    0.23
  -5   5  16    2.16    0.18
   5  -5 -16    2.03    0.24
  -5  -5  16    2.33    0.19
   5  -5 -16    2.07    0.18
  -5  -5  16    2.06    0.19
   5   5 -15    6.91    0.25
   5   5 -15    6.89    0.26
  -5   5  15    7.06    0.30
  -5   5  15    6.59    0.34
   5  -5 -15    7.24    0.24
  -5  -5  15    6.59    0.37
   5  -5 -15    6.91    0.31
  -5  -5  15    7.37    0.25
   5   5 -14    5.75    0.24
   5   5 -14    6.57    0.24
  -5   5  14    6.44    0.22
  -5   5  14    6.29    0.28
   5  -5 -14    6.15    0.29
  -5  -5  14    6.84    0.36
   5  -5 -14    6.57    0.22
  -5  -5  14    6.28    0.24
   5   5 -13    0.34    0.23
   5   5 -13    0.32    0.13
  -5   5  13    0.37    0.17
  -5   5  13    0.24    0.12
   5  -5 -13    0.20    0.17
  -5  -5  13    0.41    0.14
   5  -5 -13    0.26    0.12
  -5  -5  13    0.43    0.13
   5   5 -12    1.73    0.18
   5   5 -12    1.75    0.17
  -5   5  12    1.88    0.16
  -5   5  12    2.16    0.20
   5  -5 -12    1.85    0.21
  -5  -5  12    2.00    0.17
   5  -5 -12    1.86    0.15
  -5  -5  12    2.17    0.17
   5   5 -11   37.83    0.63
   5   5 -11   37.81    0.65
  -5   5  11   37.31    0.67
  -5   5  11   36.95    0.60
  -5  -5  11   38.63    0.65
   5  -5 -11   38.52    0.70
   5  -5 -11   37.62    0.60
  -5  -5  11   37.04    0.62
   5   5 -10    7.84    0.26
   5   5 -10    7.77    0.27
  -5   5  10    7.63    0.24
  -5   5  10    7.96    0.29
   5  -5 -10    7.73    0.46
  -5  -5  10    7.57    0.25
   5  -5 -10    7.38    0.35
  -5  -5  10    8.12    0.27
   5   5  -9  100.48    1.50
   5   5  -9  101.13    1.47
  -5   5   9   98.36    1.48
  -5   5   9   97.39    1.52
   5  -5  -9  101.01    1.56
  -5  -5   9   96.86    1.42
   5  -5  -9   99.32    1.52
  -5  -5   9  103.12    1.65
   5   5  -8    8.84    0.28
   5   5  -8    9.71    0.26
  -5   5   8    9.68    0.30
  -5   5   8    9.20    0.25
   5  -5  -8    9.10    0.36
  -5  -5   8   10.00    0.28
   5  -5  -8    9.64    0.31
  -5  -5   8    9.40    0.26
   5   5  -7   44.12    0.71
   5   5  -7   44.79    0.69
  -5   5   7   42.97    0.70
  -5   5   7   42.43    0.65
   5  -5  -7   43.92    0.74
  -5  -5   7   44.28    0.70
   5  -5  -7   43.46    0.66
  -5  -5   7   43.05    0.78
   5   5  -6    0.60    0.13
   5   5  -6    0.50    0.24
  -5   5   6    0.66    0.15
  -5   5   6    0.58    0.20
   5  -5  -6    0.42    0.25
  -5  -5   6    0.71    0.13
   5  -5  -6    0.59    0.12
  -5  -5   6    0.60    0.14
   5   5  -5   51.91    0.77
   5   5  -5   50.62    0.78
  -5   5   5   50.55    0.77
  -5   5   5   48.85    0.73
   5  -5  -5   51.22    0.80
  -5  -5   5   53.09    0.79
   5  -5  -5   51.27    0.75
  -5  -5   5   50.22    0.75
   5   5  -4    0.20    0.10
   5   5  -4    0.00    0.12
  -5   5   4    0.05    0.10
  -5   5   4    0.05    0.11
   5  -5  -4    0.04    0.10
  -5  -5   4    0.11    0.10
   5  -5  -4    0.08    0.12
  -5  -5   4    0.07    0.11
   5   5  -3    6.60    0.21
   5   5  -3    6.73    0.23
  -5   5   3    5.74    0.20
  -5   5   3    5.85    0.21
   5  -5  -3    6.07    0.20
  -5  -5   3    6.10    0.20
   5  -5  -3    6.20    0.23
  -5  -5   3    6.24    0.22
   5   5  -2    4.41    0.20
   5   5  -2    4.90    0.22
  -5   5   2    4.19    0.20
  -5   5   2    4.91    0.20
   5  -5  -2    4.71    0.19
  -5  -5   2    4.71    0.21
   5  -5  -2    4.20    0.21
  -5  -5   2    5.38    0.30
   5   5  -1  187.56    2.68
   5   5  -1  187.39    2.70
  -5   5   1  184.64    2.62
  -5   5   1  177.81    2.66
   5  -5  -1  186.60    2.66
  -5  -5   1  183.95    2.61
   5  -5  -1  190.47    2.72
  -5  -5   1  184.96    2.64
   5   5   0   25.26    0.62
   5   5   0   25.71    0.47
  -5   5   0   24.05    0.54
  -5   5   0   23.34    0.45
   5  -5   0   25.99    0.47
  -5  -5   0   23.88    0.45
   5  -5   0   23.66    0.43
  -5  -5   0   24.52    0.45
   5   5   1  107.34    1.54
   5   5   1  107.75    1.56
  -5   5  -1  105.70    1.49
  -5   5  -1  105.51    1.51
   5  -5   1  110.57    1.55
  -5  -5  -1  105.10    1.50
   5  -5   1  108.85    1.56
  -5  -5  -1  106.04    1.53
   5   5   2    2.47    0.20
   5   5   2    2.37    0.20
  -5   5  -2    2.46    0.15
  -5   5  -2    2.72    0.19
   5  -5   2    2.26    0.31
  -5  -5  -2    2.54    0.30
   5  -5   2    2.72    0.17
  -5  -5  -2    2.29    0.19
   5   5   3  126.60    1.83
   5   5   3  128.23    1.85
  -5   5  -3  126.58    1.82
  -5   5  -3  122.98    1.71
   5  -5   3  125.88    1.83
  -5  -5  -3  126.17    1.80
   5  -5   3  130.50    1.81
  -5  -5  -3  125.04    1.80
   5   5   4   14.17    0.34
   5   5   4   13.71    0.33
  -5   5  -4   13.76    0.28
  -5   5  -4   13.58    0.33
   5  -5   4   14.53    0.29
  -5  -5  -4   14.40    0.45
   5  -5   4   14.13    0.35
  -5  -5  -4   13.92    0.33
   5   5   5    2.26    0.19
   5   5   5    2.42    0.19
  -5   5  -5    2.70    0.13
  -5   5  -5    2.41    0.30
   5  -5   5    2.54    0.14
  -5  -5  -5    2.45    0.19
   5  -5   5    2.54    0.31
  -5  -5  -5    2.22    0.18
   5   5   6   23.24    0.46
   5   5   6   23.20    0.45
  -5   5  -6   23.15    0.45
  -5   5  -6   21.98    0.36
   5  -5   6   23.61    0.47
  -5  -5  -6   22.98    0.43
   5  -5   6   23.67    0.39
  -5  -5  -6   22.92    0.45
   5   5   7   17.35    0.40
   5   5   7   17.12    0.37
  -5   5  -7   16.73    0.30
  -5   5  -7   16.89    0.40
   5  -5   7   17.33    0.31
  -5  -5  -7   16.60    0.36
   5  -5   7   17.40    0.55
  -5  -5  -7   16.84    0.38
   5   5   8   10.55    0.33
   5   5   8   11.20    0.43
  -5   5  -8   10.93    0.23
  -5   5  -8   11.65    0.34
  -5  -5  -8   10.99    0.42
   5  -5   8   10.98    0.33
   5  -5   8   11.69    0.32
  -5  -5  -8   11.04    0.47
   5   5   9   25.87    0.53
   5   5   9   25.73    0.49
  -5   5  -9   24.75    0.39
  -5   5  -9   25.45    0.53
   5  -5   9   26.26    0.41
  -5  -5  -9   25.16    0.48
   5  -5   9   25.93    0.53
  -5  -5  -9   26.32    0.53
   5   5  10   -0.29    0.27
   5   5  10    0.25    0.13
  -5   5 -10    0.00    0.16
  -5   5 -10    0.09    0.13
   5  -5  10    0.11    0.08
  -5  -5 -10    0.04    0.16
   5  -5  10   -0.02    0.28
  -5  -5 -10    0.10    0.13
   5   5  11   82.79    1.35
   5   5  11   83.68    1.28
  -5   5 -11   80.74    1.18
  -5   5 -11   84.27    1.36
   5  -5  11   84.02    1.13
  -5  -5 -11   83.74    1.35
   5  -5  11   84.27    1.38
  -5  -5 -11   81.23    1.25
   5   5  12    0.54    0.22
   5   5  12    0.73    0.16
  -5   5 -12    0.77    0.16
  -5   5 -12    0.75    0.23
   5  -5  12    0.61    0.23
  -5  -5 -12    0.82    0.16
   5  -5  12    0.80    0.10
  -5  -5 -12    0.67    0.21
   5   5  13   64.61    1.14
  -5   5 -13   67.04    1.18
   5   5  13   65.52    1.04
  -5   5 -13   64.56    0.95
   5  -5  13   65.35    1.15
  -5  -5 -13   63.93    1.03
   5  -5  13   65.22    0.88
  -5  -5 -13   66.85    1.16
   5   5  14   51.47    1.17
   5   5  14   50.51    0.98
  -5   5 -14   48.32    0.66
  -5   5 -14   50.56    1.17
   5  -5  14   49.60    0.75
  -5  -5 -14   51.12    1.16
   5  -5  14   49.39    1.18
  -5  -5 -14   49.52    0.98
   5   5  15   11.70    0.61
   5   5  15   11.67    0.32
  -5   5 -15   10.71    0.21
  -5   5 -15   11.49    0.43
   5  -5  15   11.43    0.21
  -5  -5 -15   11.72    0.45
   5  -5  15   11.66    0.62
  -5  -5 -15   11.80    0.42
   5   5  16   19.80    0.43
   5   5  16   19.19    0.53
  -5   5 -16   18.63    0.29
  -5   5 -16   20.85    0.56
   5  -5  16   18.58    0.30
  -5  -5 -16   20.03    0.54
   5  -5  16   19.80    0.54
  -5  -5 -16   19.67    0.56
   5   5  17   14.95    0.36
   5   5  17   15.12    0.48
  -5   5 -17   15.11    0.50
  -5  -5 -17   14.58    0.69
  -5  -5 -17   15.20    0.37
   5  -5  17   15.44    0.50
   5   5  18    5.45    0.24
   5   5  18    6.13    0.35
   5  -5  18    5.94    0.36
   5  -5  18    5.51    0.36
  -5  -5 -18    5.37    0.35
  -5  -5 -18    5.41    0.24
   5   5  19    0.20    0.24
   5   5  19    0.59    0.15
   5  -5  19    0.51    0.40
   5  -5  19    0.63    0.25
  -5  -5 -19    0.52    0.37
  -5  -5 -19    0.33    0.15
   5   5  20    4.82    0.37
   5   5  20    4.49    0.23
   5  -5  20    5.23    0.38
   5  -5  20    5.13    0.38
  -5  -5 -20    4.65    0.23
  -5  -5 -20    5.54    0.36
   5   5  21   17.06    0.57
   5   5  21   15.83    0.54
   5  -5  21   15.78    0.80
   5  -5  21   16.06    0.58
  -5  -5 -21   15.23    0.39
  -5  -5 -21   16.24    0.57
   5   5  22    6.44    0.41
   5   5  22    5.62    0.38
   5  -5  22    5.89    0.41
   5  -5  22    6.29    0.64
  -5  -5 -22    5.95    0.41
  -5  -5 -22    5.99    0.39
   5   7 -21    0.39    0.35
   5   7 -21    0.30    0.20
  -5   7  21    0.12    0.39
  -5   7  21    0.18    0.20
   5  -7 -21    0.28    0.43
  -5  -7  21    0.22    0.18
   5  -7 -21    0.34    0.20
  -5  -7  21    0.28    0.21
   5   7 -20    2.84    0.28
   5   7 -20    3.17    0.29
  -5   7  20    2.24    0.27
  -5   7  20    3.14    0.32
   5  -7 -20    3.36    0.26
  -5  -7  20    2.83    0.29
   5  -7 -20    3.05    0.35
  -5  -7  20    2.55    0.25
   5   7 -19    2.86    0.27
   5   7 -19    2.63    0.26
  -5   7  19    2.08    0.49
   5  -7 -19    1.54    0.40
  -5  -7  19    1.81    0.42
  -5  -7  19    2.04    0.37
   5  -7 -19    2.75    0.34
   5   7 -18    0.88    0.22
   5   7 -18    0.58    0.21
  -5   7  18    0.78    0.21
  -5   7  18    0.74    0.26
   5  -7 -18    0.86    0.28
  -5  -7  18    0.63    0.36
   5  -7 -18    0.53    0.21
  -5  -7  18    0.75    0.20
   5   7 -17    8.91    0.36
   5   7 -17    8.35    0.54
  -5   7  17    8.07    0.34
  -5   7  17    8.92    0.62
   5  -7 -17    8.90    0.43
  -5  -7  17    8.37    0.35
   5  -7 -17    7.94    0.33
  -5  -7  17    7.57    0.35
   5   7 -16    1.29    0.23
   5   7 -16    1.46    0.23
  -5   7  16    1.43    0.22
  -5   7  16    1.38    0.27
   5  -7 -16    1.41    0.22
  -5  -7  16    1.81    0.22
   5  -7 -16    1.18    0.29
  -5  -7  16    1.34    0.24
   5   7 -15    0.11    0.16
   5   7 -15    0.06    0.17
  -5   7  15    0.18    0.20
  -5   7  15    0.16    0.17
   5  -7 -15    0.03    0.20
  -5  -7  15    0.07    0.18
   5  -7 -15   -0.06    0.15
  -5  -7  15    0.04    0.28
   5   7 -14    0.96    0.21
   5   7 -14    0.98    0.21
  -5   7  14    0.91    0.19
  -5   7  14    0.94    0.24
   5  -7 -14    0.25    0.31
  -5  -7  14    0.80    0.20
   5  -7 -14    0.79    0.26
  -5  -7  14    0.75    0.34
   5   7 -13   -0.17    0.18
   5   7 -13    0.03    0.17
  -5   7  13    0.09    0.15
  -5   7  13   -0.13    0.18
   5  -7 -13    0.06    0.21
  -5  -7  13    0.09    0.16
   5  -7 -13    0.42    0.15
  -5  -7  13    0.02    0.16
   5   7 -12    3.21    0.42
   5   7 -12    3.45    0.27
  -5   7  12    3.28    0.24
  -5   7  12    2.92    0.30
   5  -7 -12    3.07    0.24
  -5  -7  12    3.66    0.40
   5  -7 -12    4.01    0.33
  -5  -7  12    2.91    0.26
   5   7 -11   45.78    0.85
   5   7 -11   45.51    0.86
  -5   7  11   45.67    0.89
  -5   7  11   44.40    0.82
   5  -7 -11   44.86    0.82
  -5  -7  11   43.37    1.02
   5  -7 -11   46.96    1.17
  -5  -7  11   47.01    0.86
   5   7 -10    4.88    0.45
   5   7 -10    4.31    0.28
  -5   7  10    4.52    0.27
  -5   7  10    4.07    0.31
   5  -7 -10    3.21    0.33
  -5  -7  10    4.18    0.28
   5  -7 -10    4.63    0.26
  -5  -7  10    3.67    0.28
   5   7  -9   22.80    0.53
   5   7  -9   21.57    0.54
  -5   7   9   21.70    0.67
  -5   7   9   21.41    0.56
   5  -7  -9   22.66    0.51
  -5  -7   9   21.92    0.52
   5  -7  -9   22.02    0.59
  -5  -7   9   20.84    0.50
   5   7  -8   40.26    0.80
   5   7  -8   41.48    0.98
  -5   7   8   39.14    1.01
  -5   7   8   38.92    0.74
   5  -7  -8   39.65    0.83
  -5  -7   8   40.40    0.78
   5  -7  -8   41.24    0.95
  -5  -7   8   38.62    0.76
   5   7  -7   57.64    1.01
   5   7  -7   57.28    1.04
  -5   7   7   55.79    1.16
  -5   7   7   55.89    1.03
   5  -7  -7   59.59    1.10
  -5  -7   7   55.83    0.99
   5  -7  -7   57.12    0.98
  -5  -7   7   58.92    1.24
   5   7  -6    0.29    0.20
   5   7  -6    0.26    0.35
  -5   7   6    0.24    0.18
  -5   7   6    0.14    0.20
   5  -7  -6    0.34    0.36
  -5  -7   6    0.23    0.20
   5  -7  -6    0.41    0.19
  -5  -7   6    0.33    0.18
   5   7  -5    8.10    0.36
   5   7  -5    8.28    0.34
  -5   7   5    8.26    0.50
  -5   7   5    7.56    0.35
   5  -7  -5    7.86    0.37
  -5  -7   5    8.08    0.35
   5  -7  -5    8.08    0.33
  -5  -7   5    7.87    0.33
   5   7  -4   24.65    0.58
   5   7  -4   25.24    0.56
  -5   7   4   24.49    0.54
  -5   7   4   24.73    0.56
   5  -7  -4   23.86    0.54
  -5  -7   4   25.06    0.57
   5  -7  -4   25.32    0.59
  -5  -7   4   24.37    0.55
   5   7  -3   44.95    1.05
   5   7  -3   44.27    0.81
  -5   7   3   43.82    0.79
  -5   7   3   43.39    0.99
   5  -7  -3   44.82    0.99
  -5  -7   3   45.09    0.83
   5  -7  -3   41.45    0.79
  -5  -7   3   44.57    1.00
   5   7  -2    2.47    0.24
   5   7  -2    1.17    0.26
  -5   7   2    1.29    0.22
  -5   7   2    1.04    0.22
   5  -7  -2    1.81    0.23
  -5  -7   2    1.20    0.24
   5  -7  -2    1.15    0.25
  -5  -7   2    2.03    0.23
   5   7  -1   65.55    1.12
   5   7  -1   67.38    1.13
  -5   7   1   63.56    1.07
  -5   7   1   64.42    1.07
   5  -7  -1   68.02    1.33
  -5  -7   1   65.57    1.10
   5  -7  -1   66.06    1.11
  -5  -7   1   63.47    1.06
   5   7   0    1.38    0.26
   5   7   0    2.94    0.41
  -5   7   0    1.69    0.22
  -5   7   0    1.65    0.39
   5  -7   0    1.98    0.24
  -5  -7   0    2.30    0.24
   5  -7   0    1.85    0.40
  -5  -7   0    2.10    0.25
   5   7   1   84.05    1.37
   5   7   1   83.34    1.37
  -5   7  -1   78.79    1.26
  -5   7  -1   81.29    1.33
   5  -7   1   85.16    1.52
  -5  -7  -1   84.42    1.56
   5  -7   1   83.76    1.36
  -5  -7  -1   80.73    1.31
   5   7   2    0.63    0.22
   5   7   2    0.48    0.20
  -5   7  -2    0.58    0.19
  -5   7  -2    0.45    0.17
   5  -7   2    0.60    0.18
  -5  -7  -2    0.47    0.20
   5  -7   2    0.54    0.20
  -5  -7  -2    0.71    0.32
   5   7   3   15.27    0.44
   5   7   3   14.45    0.43
  -5   7  -3   15.15    0.58
  -5   7  -3   14.04    0.36
   5  -7   3   15.22    0.38
  -5  -7  -3   13.74    0.41
   5  -7   3   14.83    0.43
  -5  -7  -3   14.75    0.42
   5   7   4    0.90    0.22
   5   7   4    0.73    0.21
  -5   7  -4    0.92    0.27
  -5   7  -4    0.81    0.22
   5  -7   4    0.97    0.28
  -5  -7  -4    0.85    0.21
   5  -7   4    0.93    0.22
  -5  -7  -4    0.90    0.34
   5   7   5   29.00    0.63
   5   7   5   28.91    0.81
  -5   7  -5   28.49    0.60
  -5   7  -5   27.59    0.53
   5  -7   5   29.06    0.55
  -5  -7  -5   27.71    0.79
   5  -7   5   27.77    0.61
  -5  -7  -5   29.72    0.62
   5   7   6    0.38    0.21
   5   7   6    0.50    0.20
  -5   7  -6    0.40    0.20
  -5   7  -6    0.23    0.14
   5  -7   6    0.39    0.15
  -5  -7  -6    0.50    0.20
   5  -7   6    0.32    0.21
  -5  -7  -6    0.35    0.19
   5   7   7   31.23    0.85
   5   7   7   31.33    0.68
  -5   7  -7   30.80    0.66
  -5   7  -7   29.74    0.55
   5  -7   7   31.43    0.57
  -5  -7  -7   30.27    0.63
   5  -7   7   30.92    0.68
  -5  -7  -7   31.06    0.66
   5   7   8    1.46    0.42
   5   7   8    1.93    0.24
  -5   7  -8    2.19    0.41
  -5   7  -8    1.86    0.17
   5  -7   8    1.90    0.43
  -5  -7  -8    1.91    0.38
   5  -7   8    2.04    0.18
  -5  -7  -8    1.86    0.40
   5   7   9    0.44    0.20
   5   7   9    0.51    0.22
  -5   7  -9    0.55    0.22
  -5   7  -9    0.45    0.14
   5  -7   9    0.47    0.22
  -5  -7  -9    0.42    0.22
   5  -7   9    0.58    0.23
  -5  -7  -9    0.97    0.20
   5   7  10    8.63    0.35
   5   7  10    9.18    0.39
  -5   7 -10    8.01    0.25
  -5   7 -10    8.49    0.38
   5  -7  10    7.94    0.38
  -5  -7 -10    8.42    0.37
   5  -7  10    9.04    0.37
  -5  -7 -10    8.85    0.34
   5   7  11   16.74    0.46
   5   7  11   16.25    0.51
  -5   7 -11   16.23    0.50
  -5   7 -11   15.74    0.35
   5  -7  11   15.73    0.73
  -5  -7 -11   15.26    0.44
   5  -7  11   16.06    0.47
  -5  -7 -11   15.55    0.49
   5   7  12    0.14    0.21
   5   7  12    0.19    0.18
  -5   7 -12    0.13    0.11
  -5   7 -12    0.04    0.21
   5  -7  12    0.19    0.22
  -5  -7 -12    0.15    0.20
   5  -7  12    0.11    0.11
  -5  -7 -12    0.11    0.18
   5   7  13    1.26    0.27
   5   7  13    1.18    0.22
  -5   7 -13    1.30    0.44
  -5   7 -13    1.23    0.15
   5  -7  13    1.32    0.14
  -5  -7 -13    1.24    0.43
   5  -7  13    1.12    0.28
  -5  -7 -13    1.90    0.23
   5   7  14    8.48    0.42
   5   7  14    8.33    0.35
  -5   7 -14    8.10    0.24
  -5   7 -14    9.65    0.44
   5  -7  14    8.38    0.25
  -5  -7 -14    7.92    0.41
   5  -7  14    8.33    0.43
  -5  -7 -14    8.20    0.35
   5   7  15    4.65    0.36
   5   7  15    4.12    0.28
  -5   7 -15    3.84    0.18
  -5   7 -15    3.86    0.36
   5  -7  15    3.98    0.18
  -5  -7 -15    3.69    0.28
   5  -7  15    4.13    0.37
  -5  -7 -15    3.75    0.35
   5   7  16    2.74    0.33
   5   7  16    2.41    0.26
  -5   7 -16    2.26    0.34
  -5  -7 -16    2.05    0.25
  -5  -7 -16    2.59    0.31
   5  -7  16    2.46    0.35
   5   7  17    6.62    0.64
   5   7  17    6.27    0.33
  -5   7 -17    7.49    0.42
  -5  -7 -17    6.11    0.32
  -5  -7 -17    6.74    0.41
   5  -7  17    6.46    0.66
   5   7  18    0.37    0.45
   5   7  18    0.46    0.20
  -5   7 -18    0.43    0.28
  -5  -7 -18    0.35    0.20
  -5  -7 -18    0.50    0.43
   5  -7  18    0.53    0.46
   5   7  19    5.98    0.66
   5   7  19    6.33    0.49
  -5   7 -19    6.47    0.44
  -5  -7 -19    5.68    0.32
  -5  -7 -19    5.78    0.42
   5  -7  19    6.25    0.69
   5   9 -15    1.31    0.28
  -5   9  15    1.47    0.28
   5   9 -15    1.35    0.29
  -5   9  15    1.76    0.33
   5  -9 -15    1.57    0.36
   5  -9 -15    1.18    0.26
  -5  -9  15    1.48    0.27
  -5  -9  15    1.33    0.48
   5   9 -14    1.26    0.28
  -5   9  14    1.34    0.27
   5   9 -14    1.38    0.28
  -5   9  14    1.18    0.32
   5  -9 -14    1.36    0.36
   5  -9 -14    1.24    0.26
  -5  -9  14    0.95    0.43
  -5  -9  14    1.19    0.28
   5   9 -13    0.24    0.32
  -5   9  13    0.53    0.20
   5   9 -13   -0.06    0.19
  -5   9  13    0.04    0.39
   5  -9 -13    0.03    0.18
   5  -9 -13   -0.03    0.24
  -5  -9  13   -0.24    0.21
  -5  -9  13   -0.14    0.21
   5   9 -12    0.44    0.24
  -5   9  12    0.42    0.25
   5   9 -12    0.43    0.23
  -5   9  12    0.17    0.35
   5  -9 -12    0.33    0.22
   5  -9 -12    0.18    0.30
  -5  -9  12    0.06    0.22
  -5  -9  12    0.15    0.23
   5   9 -11    1.51    0.30
  -5   9  11    1.76    0.32
   5   9 -11    1.77    0.29
  -5   9  11    2.02    0.27
   5  -9 -11    1.61    0.27
   5  -9 -11    1.62    0.36
  -5  -9  11    1.69    0.28
  -5  -9  11    1.09    0.46
   5   9 -10    5.32    0.36
  -5   9  10    4.73    0.34
   5   9 -10    5.06    0.56
  -5   9  10    5.23    0.61
   5  -9 -10    5.42    0.53
   5  -9 -10    5.05    0.43
  -5  -9  10    4.86    0.35
  -5  -9  10    5.29    0.35
   5   9  -9    1.81    0.31
  -5   9   9    1.66    0.44
   5   9  -9    2.36    0.30
  -5   9   9    1.76    0.32
   5  -9  -9    2.51    0.36
   5  -9  -9    1.97    0.28
  -5  -9   9    1.45    0.28
  -5  -9   9    2.44    0.29
   5   9  -8    0.62    0.27
  -5   9   8    0.78    0.28
   5   9  -8    0.97    0.26
  -5   9   8    0.83    0.25
   5  -9  -8    0.78    0.25
   5  -9  -8    0.23    0.48
  -5  -9   8    0.85    0.42
  -5  -9   8    0.98    0.27
   5   9  -7   11.53    0.69
  -5   9   7   11.98    0.49
   5   9  -7   11.54    0.47
  -5   9   7   11.03    0.45
   5  -9  -7   11.88    0.51
   5  -9  -7   11.42    0.64
  -5  -9   7   11.15    0.46
  -5  -9   7   12.11    0.46
   5   9  -6    3.02    0.31
  -5   9   6    2.29    0.47
   5   9  -6    2.39    0.33
  -5   9   6    2.50    0.32
   5  -9  -6    2.95    0.30
   5  -9  -6    2.57    0.35
  -5  -9   6    2.20    0.31
  -5  -9   6    2.28    0.31
   5   9  -5    6.15    0.37
  -5   9   5    5.76    0.36
  -5   9   5    5.74    0.38
   5   9  -5    6.27    0.39
   5  -9  -5    6.42    0.41
   5  -9  -5    5.98    0.36
  -5  -9   5    6.30    0.37
  -5  -9   5    6.12    0.37
  -5   9   4    0.95    0.42
   5   9  -4    0.84    0.27
   5   9  -4    0.91    0.46
  -5   9   4    0.86    0.40
   5  -9  -4    0.89    0.25
  -5  -9   4    0.72    0.26
  -5  -9   4    1.18    0.27
   5   9  -3    1.44    0.29
  -5   9   3    1.59    0.28
   5   9  -3    1.46    0.28
  -5   9   3    1.24    0.27
   5  -9  -3    1.28    0.27
   5  -9  -3    1.56    0.28
  -5  -9   3    1.61    0.27
  -5  -9   3    1.67    0.29
   5   9  -2    2.87    0.33
  -5   9   2    2.03    0.29
   5   9  -2    2.64    0.32
  -5   9   2    2.01    0.29
   5  -9  -2    2.38    0.48
   5  -9  -2    2.83    0.31
  -5  -9   2    2.35    0.29
  -5  -9   2    1.49    0.50
   5   9  -1   10.32    0.45
  -5   9   1    9.85    0.43
   5   9  -1    9.91    0.68
  -5   9   1   10.20    0.41
   5  -9  -1   10.71    0.64
   5  -9  -1    9.86    0.43
  -5  -9   1   10.37    0.65
  -5  -9   1   10.80    0.46
   5   9   0    3.87    0.35
  -5   9   0    3.92    0.34
   5   9   0    4.29    0.35
  -5   9   0    3.95    0.48
   5  -9   0    4.43    0.32
   5  -9   0    3.75    0.53
  -5  -9   0    3.23    0.33
  -5  -9   0    4.29    0.35
   5   9   1    0.41    0.26
  -5   9  -1    0.81    0.25
  -5   9  -1    0.60    0.23
   5   9   1    0.42    0.26
   5  -9   1    0.31    0.37
   5  -9   1    0.69    0.25
  -5  -9  -1    0.81    0.44
  -5  -9  -1    0.84    0.41
   5   9   2    1.43    0.29
  -5   9  -2    1.59    0.27
   5   9   2    1.01    0.47
  -5   9  -2    1.16    0.25
   5  -9   2    1.54    0.26
   5  -9   2    1.35    0.45
  -5  -9  -2    1.19    0.27
  -5  -9  -2    1.61    0.28
   5   9   3    0.27    0.26
  -5   9  -3    0.32    0.24
  -5   9  -3    0.27    0.20
   5   9   3    0.46    0.26
   5  -9   3    0.23    0.35
   5  -9   3    0.34    0.25
  -5  -9  -3    0.28    0.38
  -5  -9  -3    0.11    0.24
   5   9   4    0.93    0.29
  -5   9  -4    0.76    0.23
   5   9   4    0.72    0.29
  -5   9  -4    0.68    0.27
   5  -9   4    1.04    0.23
   5  -9   4    0.65    0.28
  -5  -9  -4    0.96    0.28
  -5  -9  -4    0.94    0.27
   5   9   5   11.17    0.50
  -5   9  -5   10.82    0.47
  -5   9  -5   10.17    0.56
   5   9   5   10.35    0.49
   5  -9   5   11.37    0.59
   5  -9   5   11.23    0.48
  -5  -9  -5   10.61    0.45
  -5  -9  -5   10.98    0.72
   5   9   6    2.37    0.33
  -5   9  -6    3.08    0.34
   5   9   6    2.39    0.35
  -5   9  -6    2.14    0.41
   5  -9   6    2.41    0.35
   5  -9   6    2.33    0.26
  -5  -9  -6    2.36    0.33
  -5  -9  -6    2.79    0.33
   5   9   7    0.08    0.25
  -5   9  -7    0.11    0.24
   5   9   7    0.30    0.26
  -5   9  -7    0.12    0.18
   5  -9   7    0.33    0.19
   5  -9   7   -0.05    0.43
  -5  -9  -7    0.18    0.24
  -5  -9  -7   -0.04    0.24
   5   9   8    2.40    0.36
  -5   9  -8    2.20    0.25
   5   9   8    2.62    0.34
  -5   9  -8    2.24    0.56
   5  -9   8    2.74    0.41
   5  -9   8    1.79    0.37
  -5  -9  -8    2.53    0.33
  -5  -9  -8    2.38    0.33
   5   9   9    0.86    0.32
  -5   9  -9    1.18    0.31
   5   9   9    0.95    0.29
  -5   9  -9    0.80    0.21
   5  -9   9    0.70    0.22
   5  -9   9    1.03    0.33
  -5  -9  -9    0.76    0.29
  -5  -9  -9    0.75    0.30
   5   9  10    5.42    0.45
  -5   9 -10    6.21    0.67
   5   9  10    5.80    0.42
  -5   9 -10    6.13    0.30
   5  -9  10    6.67    0.30
   5  -9  10    5.78    0.45
  -5  -9 -10    5.77    0.41
  -5  -9 -10    5.52    0.42
  -5   9 -11   13.33    0.57
   5   9  11   12.73    0.52
  -5   9 -11   11.85    0.39
   5  -9  11   13.21    0.86
   5  -9  11   12.65    0.40
  -5  -9 -11   14.70    0.77
  -5  -9 -11   12.43    0.55
   5   9  12    0.54    0.33
   5   9  12    0.64    0.28
  -5   9 -12    0.67    0.19
  -5   9 -12    0.92    0.51
   5  -9  12    0.70    0.19
  -5  -9 -12    0.64    0.49
   5  -9  12    0.48    0.32
  -5  -9 -12    0.55    0.46
   5   9  13    3.03    0.39
   5   9  13    2.34    0.34
  -5   9 -13    2.73    0.38
  -5   9 -13    2.65    0.36
   5  -9  13    2.53    0.36
  -5  -9 -13    3.04    0.37
   5  -9  13    2.88    0.40
  -5  -9 -13    2.06    0.53
   6   0 -28    0.04    0.15
   6   0 -28    0.21    0.14
  -6   0  28    0.06    0.11
  -6   0  28   -0.08    0.11
   6   0 -27   -0.56    0.24
   6   0 -27   -0.08    0.25
  -6   0  27    0.05    0.20
  -6   0  27    0.13    0.13
   6   0 -26    1.72    0.19
   6   0 -26    1.18    0.18
  -6   0  26    1.52    0.17
  -6   0  26    1.68    0.16
   6   0 -25    0.04    0.12
   6   0 -25    0.03    0.13
  -6   0  25   -0.06    0.18
  -6   0  25    0.25    0.18
   6   0 -24    0.18    0.15
   6   0 -24    0.55    0.15
  -6   0  24    0.14    0.12
  -6   0  24    0.50    0.12
   6   0 -23    0.03    0.12
   6   0 -23   -0.08    0.12
  -6   0  23   -0.15    0.10
  -6   0  23   -0.01    0.10
   6   0 -22    5.03    0.34
   6   0 -22    5.27    0.22
  -6   0  22    4.63    0.27
  -6   0  22    5.23    0.26
   6   0 -21   -0.03    0.11
   6   0 -21   -0.02    0.11
  -6   0  21    0.06    0.08
  -6   0  21   -0.04    0.08
   6   0 -20    0.59    0.15
   6   0 -20    0.73    0.23
  -6   0  20    0.85    0.11
  -6   0  20    0.56    0.11
   6   0 -19   -0.17    0.14
   6   0 -19    0.00    0.14
  -6   0  19   -0.09    0.15
  -6   0  19   -0.03    0.09
   6   0 -18  729.12   12.68
   6   0 -18  724.83   12.73
  -6   0  18  742.61   12.86
  -6   0  18  741.40   12.92
   6   0 -17    0.05    0.21
   6   0 -17   -0.12    0.13
  -6   0  17   -0.07    0.07
  -6   0  17    0.00    0.13
   6   0 -16   21.88    0.41
   6   0 -16   22.17    0.41
  -6   0  16   21.97    0.32
  -6   0  16   21.88    0.33
   6   0 -15    0.02    0.09
   6   0 -15    0.00    0.09
  -6   0  15   -0.04    0.05
  -6   0  15   -0.02    0.09
   6   0 -14    4.96    0.18
   6   0 -14    4.79    0.18
  -6   0  14    5.05    0.12
  -6   0  14    5.00    0.16
   6   0 -13   -0.01    0.15
   6   0 -13    0.03    0.09
  -6   0  13    0.02    0.04
  -6   0  13   -0.05    0.04
   6   0 -12   16.66    0.32
   6   0 -12   16.78    0.32
  -6   0  12   16.46    0.22
  -6   0  12   16.63    0.22
   6   0 -11   -0.11    0.10
   6   0 -11    0.35    0.10
  -6   0  11    0.02    0.03
  -6   0  11   -0.01    0.03
   6   0 -10  633.88    9.96
   6   0 -10  635.41    9.99
  -6   0  10  514.99    7.48
  -6   0  10  644.14    9.30
   6   0  -9    0.01    0.11
   6   0  -9    0.03    0.07
  -6   0   9    0.01    0.03
  -6   0   9   -0.03    0.02
   6   0  -8    7.07    0.16
   6   0  -8    7.17    0.16
  -6   0   8    6.99    0.07
   6   0  -7    0.05    0.06
   6   0  -7   -0.04    0.10
  -6   0   7    0.01    0.01
  -6   0   7    0.03    0.01
   6   0  -6  109.52    1.36
   6   0  -6  108.05    1.35
   6   0  -5    0.04    0.05
   6   0  -5   -0.01    0.05
   6   0  -4  127.17    1.33
   6   0  -4  125.20    1.31
   6   0  -4  117.47    1.45
   6   0  -4  117.69    1.45
   6   0  -3    0.01    0.05
   6   0  -3    0.09    0.08
   6   0  -2  139.89    1.59
   6   0  -2  136.07    1.65
  -6   0   2  135.81    1.65
  -6   0   2  139.48    1.58
   6   0  -1    0.07    0.03
   6   0  -1    0.27    0.04
  -6   0   1    0.05    0.03
  -6   0   1    0.01    0.04
   6   0   0  190.79    2.33
   6   0   0  192.54    2.41
  -6   0   0  190.63    2.38
  -6   0   0  192.10    2.38
   6   0   1    0.22    0.03
   6   0   1    0.14    0.05
  -6   0  -1    0.11    0.03
  -6   0  -1    0.12    0.07
   6   0   2  220.21    2.67
   6   0   2  215.25    2.77
  -6   0  -2  212.85    2.73
  -6   0  -2  214.71    2.62
   6   0   3    0.00    0.02
   6   0   3    0.03    0.06
  -6   0  -3   -0.06    0.06
  -6   0  -3   -0.01    0.03
   6   0   4 1425.21   23.99
   6   0   4 1345.27   23.76
  -6   0  -4 1354.52   22.67
  -6   0  -4 1336.13   23.42
   6   0   5    0.13    0.02
   6   0   5   -0.05    0.13
  -6   0  -5   -0.01    0.07
  -6   0  -5    0.03    0.02
   6   0   6   30.04    0.51
   6   0   6   31.96    0.29
  -6   0  -6   31.03    0.28
  -6   0  -6   31.42    0.45
   6   0   7    0.00    0.07
   6   0   7    0.00    0.07
   6   0   8    0.28    0.09
   6   0   8    0.28    0.10
   6   0   9    0.03    0.09
   6   0   9   -0.11    0.09
   6   0  10   39.21    0.60
   6   0  10   39.31    0.60
   6   0  11    0.06    0.10
   6   0  11   -0.04    0.10
   6   0  12   62.87    0.95
   6   0  12   61.99    0.94
   6   0  13    0.08    0.12
   6   0  13    0.04    0.12
   6   0  14   32.21    0.72
   6   0  14   32.33    0.73
   6   0  15    0.03    0.13
   6   0  15   -0.10    0.13
   6   0  16   71.02    1.16
   6   0  16   69.40    1.15
   6   0  17   -0.12    0.27
   6   0  17   -0.20    0.16
   6   0  18    0.56    0.30
   6   0  18    0.61    0.19
   6   0  19    0.06    0.14
   6   0  19   -0.06    0.14
   6   0  20    2.70    0.27
   6   0  20    2.63    0.27
   6   0  21    0.23    0.20
   6   0  21    0.14    0.33
   6   0  22    1.09    0.25
   6   0  22    1.12    0.25
   6   0  23   -0.06    0.18
   6   0  23    0.04    0.19
   6   0  24    1.64    0.44
   6   0  24    1.49    0.29
   6   0  25    0.04    0.20
   6   0  25    0.02    0.21
   6   2 -28    2.59    0.33
   6   2 -28    2.76    0.21
   6  -2 -28    2.86    0.25
   6  -2 -28    2.66    0.24
  -6  -2  28    3.31    0.33
  -6  -2  28    2.40    0.21
   6   2 -27    0.29    0.15
   6   2 -27    0.34    0.15
  -6   2  27    0.11    0.21
  -6   2  27    0.01    0.21
   6  -2 -27    1.06    0.28
  -6  -2  27    0.18    0.13
   6  -2 -27    0.25    0.17
  -6  -2  27    0.11    0.14
   6   2 -26   -0.13    0.22
   6   2 -26    0.35    0.22
  -6   2  26   -0.02    0.11
  -6   2  26    0.03    0.10
   6  -2 -26    0.29    0.16
  -6  -2  26   -0.01    0.11
   6  -2 -26    0.19    0.16
  -6  -2  26    0.01    0.11
   6   2 -25    0.47    0.15
   6   2 -25    0.46    0.15
  -6   2  25    0.42    0.14
  -6   2  25    0.52    0.13
   6  -2 -25    0.68    0.27
   6  -2 -25    0.47    0.27
  -6  -2  25    0.47    0.14
  -6  -2  25    0.38    0.14
   6   2 -24    0.24    0.13
   6   2 -24    0.23    0.14
  -6   2  24    0.17    0.12
  -6   2  24    0.31    0.12
   6  -2 -24    0.31    0.16
   6  -2 -24    0.39    0.16
  -6  -2  24    0.29    0.19
  -6  -2  24    0.24    0.13
   6   2 -23    0.72    0.15
   6   2 -23    0.95    0.25
  -6   2  23    1.18    0.14
  -6   2  23    1.02    0.14
   6  -2 -23    1.07    0.29
  -6  -2  23    1.07    0.23
   6  -2 -23    1.36    0.18
  -6  -2  23    1.26    0.14
   6   2 -22    1.42    0.16
  -6   2  22    1.17    0.13
   6   2 -22    1.55    0.16
  -6   2  22    0.91    0.21
   6  -2 -22    1.06    0.18
  -6  -2  22    1.07    0.13
  -6  -2  22    1.07    0.22
   6  -2 -22    0.91    0.29
   6   2 -21    0.13    0.12
   6   2 -21    0.24    0.12
  -6   2  21    0.06    0.09
  -6   2  21    0.17    0.10
  -6  -2  21    0.07    0.16
   6  -2 -21    0.14    0.14
   6  -2 -21   -0.11    0.23
  -6  -2  21    0.17    0.17
   6   2 -20    0.38    0.13
  -6   2  20    0.09    0.09
   6   2 -20    0.33    0.13
  -6   2  20    0.21    0.10
   6  -2 -20    0.24    0.15
   6  -2 -20    0.36    0.15
  -6  -2  20    0.21    0.10
  -6  -2  20    0.21    0.17
   6   2 -19    0.76    0.14
   6   2 -19    1.04    0.13
  -6   2  19    0.72    0.10
   6  -2 -19    0.45    0.16
  -6  -2  19    0.78    0.18
   6  -2 -19    1.03    0.25
  -6  -2  19    0.82    0.10
   6   2 -18    0.14    0.17
  -6   2  18    0.09    0.07
   6   2 -18    0.01    0.10
  -6   2  18   -0.12    0.11
   6  -2 -18    0.09    0.08
   6  -2 -18    0.07    0.12
  -6  -2  18    0.03    0.13
  -6  -2  18    0.06    0.12
   6   2 -17    5.74    0.20
   6   2 -17    5.57    0.20
  -6   2  17    5.49    0.15
  -6   2  17    5.66    0.34
  -6  -2  17    5.65    0.16
   6  -2 -17    5.89    0.23
   6  -2 -17    6.05    0.16
  -6  -2  17    5.55    0.16
   6   2 -16    2.38    0.15
   6   2 -16    2.15    0.23
  -6   2  16    2.48    0.17
  -6   2  16    2.19    0.16
   6  -2 -16    2.50    0.18
  -6  -2  16    2.42    0.11
   6  -2 -16    2.47    0.11
  -6  -2  16    2.13    0.11
   6   2 -15    0.75    0.12
   6   2 -15    0.96    0.12
  -6   2  15    0.81    0.21
  -6   2  15    0.82    0.08
   6  -2 -15    0.79    0.22
  -6  -2  15    0.76    0.14
   6  -2 -15    0.75    0.08
  -6  -2  15    0.73    0.08
   6   2 -14    0.10    0.07
  -6   2  14    0.07    0.10
   6   2 -14    0.05    0.09
  -6   2  14    0.00    0.05
   6  -2 -14    0.01    0.06
   6  -2 -14    0.22    0.10
  -6  -2  14    0.08    0.06
  -6  -2  14    0.06    0.09
   6   2 -13    1.42    0.08
   6   2 -13    1.16    0.12
  -6   2  13    1.64    0.14
   6  -2 -13    1.39    0.08
  -6  -2  13    1.27    0.13
   6  -2 -13    1.42    0.14
  -6  -2  13    1.59    0.13
   6   2 -12    8.78    0.22
  -6   2  12    9.12    0.23
   6   2 -12    9.25    0.22
  -6   2  12    8.54    0.19
   6  -2 -12    9.14    0.16
   6  -2 -12    9.05    0.23
  -6  -2  12    9.77    0.31
  -6  -2  12    8.54    0.16
   6   2 -11    2.15    0.13
   6   2 -11    2.20    0.09
  -6   2  11    2.08    0.14
  -6   2  11    2.17    0.11
   6  -2 -11    2.26    0.14
   6  -2 -11    2.17    0.12
  -6  -2  11    2.08    0.08
  -6  -2  11    2.23    0.13
   6   2 -10  106.53    1.54
  -6   2  10  106.43    1.44
  -6   2  10  103.75    1.26
   6   2 -10  113.06    1.45
   6  -2 -10  105.99    1.45
   6  -2 -10  111.08    1.40
  -6  -2  10  103.47    1.28
  -6  -2  10  108.42    1.46
   6   2  -9    9.19    0.19
   6   2  -9    8.85    0.20
  -6   2   9    8.48    0.13
  -6   2   9    9.10    0.21
   6  -2  -9    8.89    0.21
   6  -2  -9    9.09    0.18
  -6  -2   9    9.03    0.20
  -6  -2   9    8.49    0.14
   6   2  -8    3.56    0.14
   6   2  -8    3.84    0.13
  -6   2   8    3.43    0.14
  -6   2   8    3.23    0.08
   6  -2  -8    3.60    0.11
  -6  -2   8    3.41    0.09
   6  -2  -8    3.68    0.14
  -6  -2   8    3.27    0.20
   6   2  -7   35.94    0.43
   6   2  -7   35.04    0.56
  -6   2   7   34.79    0.48
  -6   2   7   33.59    0.42
   6  -2  -7   35.78    0.41
   6  -2  -7   35.08    0.50
  -6  -2   7   35.71    0.56
  -6  -2   7   33.51    0.40
   6   2  -6   18.01    0.28
   6   2  -6   17.77    0.27
  -6   2   6   17.91    0.35
  -6   2   6   17.29    0.25
   6  -2  -6   18.31    0.22
  -6  -2   6   17.29    0.22
   6  -2  -6   17.91    0.29
  -6  -2   6   18.42    0.29
   6   2  -5    0.67    0.14
   6   2  -5    0.66    0.05
  -6   2   5    0.65    0.08
  -6   2   5    0.67    0.08
   6  -2  -5    0.64    0.05
   6  -2  -5    0.85    0.08
  -6  -2   5    0.84    0.08
  -6  -2   5    0.71    0.05
   6   2  -4    1.03    0.09
  -6   2   4    0.92    0.09
   6   2  -4    1.19    0.10
  -6   2   4    1.01    0.08
   6  -2  -4    0.99    0.09
  -6  -2   4    0.88    0.09
   6  -2  -4    1.32    0.09
  -6  -2   4    1.01    0.06
   6   2  -3  232.48    3.01
   6   2  -3  232.50    3.11
  -6   2   3  228.95    2.94
  -6   2   3  229.80    3.05
  -6  -2   3  231.88    3.04
   6  -2  -3  233.29    3.10
   6  -2  -3  229.77    2.95
  -6  -2   3  231.93    3.09
   6   2  -2  657.46   10.11
   6   2  -2  656.32    9.96
  -6   2   2  637.06    9.65
  -6   2   2  649.12    9.93
  -6  -2   2  655.70    9.95
   6  -2  -2  644.72    9.76
   6  -2  -2  662.54   10.14
  -6  -2   2  663.80   10.17
   6   2  -1   60.45    0.74
   6   2  -1   60.52    0.77
  -6   2   1   59.91    0.79
  -6   2   1   58.53    0.72
  -6  -2   1   60.06    0.80
   6  -2  -1   60.59    0.81
   6  -2  -1   60.93    0.74
  -6  -2   1   60.32    0.76
   6   2   0  131.40    1.66
  -6   2   0  129.09    1.70
   6   2   0  131.58    1.67
  -6   2   0  131.50    1.62
   6  -2   0  133.01    1.70
   6  -2   0  133.04    1.68
  -6  -2   0  133.30    1.68
  -6  -2   0  131.18    1.67
   6   2   1  722.74   11.33
   6   2   1  721.15   11.34
  -6   2  -1  695.15   10.63
  -6   2  -1  699.55   10.87
   6  -2   1  713.18   11.13
   6  -2   1  711.35   10.91
  -6  -2  -1  723.76   11.29
  -6  -2  -1  710.75   11.07
   6   2   2   73.75    0.91
  -6   2  -2   70.70    0.85
  -6   2  -2   72.38    0.99
   6  -2   2   73.35    0.94
   6  -2   2   73.54    0.85
  -6  -2  -2   72.93    0.93
  -6  -2  -2   70.66    0.94
   6   2   3   63.27    0.84
   6   2   3   63.51    0.82
  -6   2  -3   62.55    0.88
  -6   2  -3   61.31    0.69
   6  -2   3   63.77    0.72
  -6  -2  -3   61.48    0.76
   6  -2   3   63.41    0.82
  -6  -2  -3   63.58    0.82
   6   2   4  172.20    2.29
  -6   2  -4  168.47    2.24
   6   2   4  177.05    2.26
  -6   2  -4  171.47    2.05
   6  -2   4  171.55    2.29
   6  -2   4  181.00    2.17
  -6  -2  -4  170.10    2.16
  -6  -2  -4  170.13    2.25
   6   2   5   10.43    0.17
   6   2   5   10.31    0.29
  -6   2  -5    9.87    0.20
   6  -2   5   10.82    0.22
   6  -2   5   10.11    0.12
  -6  -2  -5    9.46    0.16
  -6  -2  -5    9.80    0.20
   6   2   6   47.42    0.63
  -6   2  -6   45.45    0.64
   6   2   6   46.79    0.65
   6  -2   6   46.47    0.65
  -6  -2  -6   46.06    0.72
   6  -2   6   48.24    0.52
  -6  -2  -6   44.95    0.60
   6   2   7   54.85    0.68
   6   2   7   53.21    0.75
  -6   2  -7   54.11    0.84
   6  -2   7   56.44    0.59
  -6  -2  -7   52.63    0.74
   6  -2   7   52.70    0.84
  -6  -2  -7   51.87    0.64
   6   2   8   49.77    0.82
   6   2   8   50.75    0.63
  -6   2  -8   48.19    0.47
  -6   2  -8   49.17    0.72
   6  -2   8   52.47    0.52
  -6  -2  -8   47.67    0.64
   6  -2   8   48.90    0.72
  -6  -2  -8   50.01    0.72
   6   2   9   47.14    0.71
   6   2   9   48.51    0.65
   6  -2   9   47.85    0.71
   6  -2   9   47.58    0.72
  -6  -2  -9   47.68    0.81
  -6  -2  -9   45.39    0.57
   6   2  10    5.17    0.21
   6   2  10    5.39    0.12
   6  -2  10    5.07    0.20
   6  -2  10    5.35    0.21
  -6  -2 -10    5.79    0.21
  -6  -2 -10    4.93    0.16
   6   2  11    5.30    0.12
   6   2  11    5.12    0.21
   6  -2  11    5.36    0.22
   6  -2  11    5.06    0.22
  -6  -2 -11    5.11    0.12
  -6  -2 -11    5.28    0.21
   6   2  12   10.05    0.28
   6   2  12   10.22    0.17
   6  -2  12    9.98    0.29
   6  -2  12   10.23    0.28
  -6  -2 -12    9.49    0.17
  -6  -2 -12   10.07    0.28
   6   2  13    4.26    0.11
   6   2  13    4.54    0.22
   6  -2  13    4.23    0.23
   6  -2  13    4.08    0.22
  -6  -2 -13    3.92    0.11
  -6  -2 -13    4.44    0.22
   6   2  14    2.49    0.09
   6   2  14    2.03    0.20
   6  -2  14    2.26    0.20
   6  -2  14    2.44    0.20
  -6  -2 -14    1.72    0.19
  -6  -2 -14    2.00    0.09
   6   2  15   18.87    0.32
   6   2  15   18.78    0.45
   6  -2  15   19.00    0.45
   6  -2  15   18.61    0.44
  -6  -2 -15   19.56    0.45
  -6  -2 -15   18.23    0.27
   6   2  16    4.34    0.11
   6   2  16    4.16    0.26
   6  -2  16    4.12    0.26
   6  -2  16    4.39    0.26
  -6  -2 -16    4.36    0.26
  -6  -2 -16    3.99    0.11
   6   2  17    4.43    0.28
   6   2  17    4.55    0.12
   6  -2  17    4.09    0.43
   6  -2  17    4.54    0.43
  -6  -2 -17    4.35    0.12
  -6  -2 -17    4.60    0.28
   6   2  18    6.84    0.20
   6   2  18    7.24    0.49
   6  -2  18    7.52    0.50
   6  -2  18    7.63    0.33
  -6  -2 -18    7.17    0.34
  -6  -2 -18    7.05    0.20
   6   2  19    0.22    0.19
   6   2  19    0.08    0.19
   6  -2  19    0.27    0.19
   6  -2  19    0.05    0.32
  -6  -2 -19    0.07    0.10
  -6  -2 -19    0.07    0.06
   6   2  20   13.41    0.45
   6   2  20   14.42    0.47
   6  -2  20   14.37    0.47
   6  -2  20   13.44    0.46
   6   2  21    2.04    0.46
   6   2  21    2.17    0.28
   6  -2  21    1.86    0.29
   6  -2  21    1.95    0.28
   6   2  22    6.25    0.39
   6   2  22    6.66    0.39
   6  -2  22    6.43    0.39
   6  -2  22    6.17    0.39
   6   2  23    9.59    0.45
   6   2  23   10.91    0.68
   6  -2  23   10.59    0.47
   6  -2  23   10.03    0.69
   6   2  24    9.82    0.68
   6   2  24   10.04    0.48
   6  -2  24   10.52    0.69
   6  -2  24   10.13    0.47
   6   2  25   -0.14    0.23
   6   2  25    0.18    0.22
   6  -2  25   -0.05    0.22
   6  -2  25   -0.22    0.22
   6   4 -26    0.00    0.25
  -6   4  26    0.96    0.18
  -6   4  26    0.87    0.17
   6  -4 -26    0.02    0.21
   6  -4 -26    0.68    0.21
  -6  -4  26    0.55    0.18
  -6  -4  26    1.12    0.31
   6   4 -25    0.01    0.19
  -6   4  25    0.51    0.18
  -6   4  25    1.41    0.18
  -6  -4  25    1.14    0.28
   6  -4 -25    0.00    0.15
  -6  -4  25    1.33    0.19
   6   4 -24    1.51    0.31
   6   4 -24    2.03    0.19
  -6   4  24    1.69    0.18
  -6   4  24    2.00    0.23
   6  -4 -24    1.96    0.25
  -6  -4  24    1.83    0.19
   6  -4 -24    1.48    0.18
  -6  -4  24    1.97    0.20
   6   4 -23    0.00    0.14
   6   4 -23    0.28    0.15
  -6   4  23    0.22    0.14
  -6   4  23    0.38    0.18
   6  -4 -23    0.38    0.14
  -6  -4  23    0.29    0.15
   6  -4 -23    0.36    0.19
  -6  -4  23    0.21    0.14
   6   4 -22    9.00    0.31
   6   4 -22    9.09    0.30
  -6   4  22    9.99    0.37
  -6   4  22    9.43    0.29
   6  -4 -22    9.45    0.28
   6  -4 -22    8.71    0.36
  -6  -4  22    9.51    0.30
  -6  -4  22    9.15    0.30
   6   4 -21    6.28    0.36
   6   4 -21    6.35    0.26
  -6   4  21    6.99    0.31
  -6   4  21    6.44    0.24
   6  -4 -21    6.18    0.34
  -6  -4  21    6.39    0.37
   6  -4 -21    6.73    0.31
  -6  -4  21    6.68    0.35
   6   4 -20    5.01    0.23
   6   4 -20    4.94    0.22
  -6   4  20    5.12    0.28
  -6   4  20    4.67    0.20
   6  -4 -20    5.40    0.30
  -6  -4  20    4.58    0.32
   6  -4 -20    4.96    0.43
  -6  -4  20    4.73    0.21
   6   4 -19    3.75    0.19
   6   4 -19    3.66    0.33
  -6   4  19    3.94    0.25
  -6   4  19    3.72    0.27
   6  -4 -19    3.93    0.19
  -6  -4  19    4.23    0.22
   6  -4 -19    3.20    0.25
  -6  -4  19    3.45    0.20
   6   4 -18    0.74    0.25
   6   4 -18    0.78    0.14
  -6   4  18    0.95    0.13
  -6   4  18    0.88    0.18
   6  -4 -18    1.12    0.13
  -6  -4  18    0.79    0.14
   6  -4 -18    0.72    0.20
  -6  -4  18    0.76    0.16
   6   4 -17    4.52    0.19
  -6   4  17    4.61    0.18
  -6   4  17    4.47    0.26
   6  -4 -17    4.67    0.18
  -6  -4  17    4.84    0.22
   6  -4 -17    4.58    0.26
  -6  -4  17    4.50    0.20
   6   4 -16   16.13    0.34
  -6   4  16   15.69    0.31
  -6   4  16   15.65    0.40
   6  -4 -16   15.56    0.41
  -6  -4  16   15.62    0.43
   6  -4 -16   15.87    0.32
  -6  -4  16   16.64    0.50
   6   4 -15    2.13    0.28
   6   4 -15    2.10    0.16
  -6   4  15    2.44    0.21
  -6   4  15    2.11    0.14
   6  -4 -15    1.85    0.21
  -6  -4  15    2.06    0.15
   6  -4 -15    2.46    0.14
  -6  -4  15    2.22    0.18
   6   4 -14   15.10    0.35
   6   4 -14   15.57    0.32
  -6   4  14   15.35    0.30
  -6   4  14   15.83    0.38
   6  -4 -14   15.76    0.31
  -6  -4  14   14.62    0.31
   6  -4 -14   15.32    0.39
  -6  -4  14   15.06    0.35
   6   4 -13    7.40    0.22
   6   4 -13    7.22    0.24
  -6   4  13    7.02    0.19
  -6   4  13    6.76    0.27
   6  -4 -13    7.46    0.28
  -6  -4  13    7.10    0.21
   6  -4 -13    7.63    0.20
  -6  -4  13    7.43    0.24
   6   4 -12    0.79    0.15
   6   4 -12    0.83    0.12
  -6   4  12    0.93    0.11
  -6   4  12    0.73    0.16
   6  -4 -12    0.64    0.17
  -6  -4  12    0.80    0.12
   6  -4 -12    0.82    0.17
  -6  -4  12    0.87    0.23
   6   4 -11   91.10    1.39
   6   4 -11   91.46    1.35
  -6   4  11   86.66    1.20
  -6   4  11   90.14    1.35
   6  -4 -11   89.46    1.24
  -6  -4  11   86.22    1.21
   6  -4 -11   87.63    1.35
  -6  -4  11   91.16    1.33
   6   4 -10   14.33    0.32
   6   4 -10   14.08    0.28
  -6   4  10   13.48    0.36
  -6   4  10   14.37    0.33
   6  -4 -10   14.08    0.35
  -6  -4  10   13.77    0.37
   6  -4 -10   14.34    0.27
  -6  -4  10   14.33    0.32
   6   4  -9    2.99    0.15
   6   4  -9    3.08    0.18
  -6   4   9    2.95    0.19
  -6   4   9    2.94    0.20
   6  -4  -9    3.10    0.20
  -6  -4   9    2.97    0.14
   6  -4  -9    3.16    0.21
  -6  -4   9    3.09    0.18
   6   4  -8    4.81    0.16
   6   4  -8    4.87    0.20
  -6   4   8    4.66    0.15
  -6   4   8    4.73    0.20
   6  -4  -8    4.91    0.21
  -6  -4   8    4.37    0.16
   6  -4  -8    4.94    0.15
  -6  -4   8    4.77    0.19
   6   4  -7   43.78    0.78
   6   4  -7   44.36    0.72
  -6   4   7   43.88    0.67
  -6   4   7   41.33    0.59
   6  -4  -7   43.54    0.60
  -6  -4   7   44.18    0.77
   6  -4  -7   43.62    0.80
  -6  -4   7   42.43    0.61
   6   4  -6   45.46    0.64
   6   4  -6   45.01    0.68
  -6   4   6   41.82    0.59
  -6   4   6   44.43    0.66
   6  -4  -6   44.52    0.68
  -6  -4   6   43.46    0.61
   6  -4  -6   45.71    0.63
  -6  -4   6   45.04    0.67
   6   4  -5    0.02    0.10
   6   4  -5    0.00    0.08
  -6   4   5    0.06    0.08
  -6   4   5    0.07    0.09
   6  -4  -5    0.07    0.07
  -6  -4   5    0.09    0.10
   6  -4  -5    0.09    0.10
  -6  -4   5    0.07    0.08
   6   4  -4   26.64    0.44
   6   4  -4   27.13    0.50
  -6   4   4   25.39    0.38
  -6   4   4   26.21    0.42
   6  -4  -4   26.60    0.47
  -6  -4   4   26.49    0.43
   6  -4  -4   26.65    0.43
  -6  -4   4   25.81    0.40
   6   4  -3    4.96    0.27
   6   4  -3    4.62    0.16
  -6   4   3    4.53    0.15
  -6   4   3    4.86    0.16
   6  -4  -3    4.96    0.15
  -6  -4   3    4.85    0.17
   6  -4  -3    4.89    0.17
  -6  -4   3    4.63    0.15
   6   4  -2   40.26    0.59
   6   4  -2   39.78    0.57
  -6   4   2   38.27    0.55
  -6   4   2   39.50    0.57
   6  -4  -2   40.14    0.58
  -6  -4   2   39.85    0.59
   6  -4  -2   39.70    0.56
  -6  -4   2   39.39    0.64
   6   4  -1   28.62    0.46
   6   4  -1   28.86    0.45
  -6   4   1   28.44    0.50
  -6   4   1   27.98    0.43
   6  -4  -1   29.12    0.44
  -6  -4   1   28.29    0.44
   6  -4  -1   28.98    0.53
  -6  -4   1   28.82    0.51
   6   4   0    0.78    0.11
   6   4   0    0.68    0.19
  -6   4   0    0.96    0.10
  -6   4   0    0.81    0.10
   6  -4   0    0.82    0.11
  -6  -4   0    0.68    0.17
   6  -4   0    0.70    0.10
  -6  -4   0    0.63    0.11
   6   4   1   16.45    0.31
   6   4   1   16.93    0.31
  -6   4  -1   16.49    0.30
  -6   4  -1   16.31    0.34
   6  -4   1   16.74    0.29
  -6  -4  -1   16.53    0.30
   6  -4   1   16.56    0.30
  -6  -4  -1   16.77    0.38
   6   4   2    1.53    0.13
   6   4   2    2.07    0.14
  -6   4  -2    1.34    0.10
  -6   4  -2    1.46    0.13
   6  -4   2    1.44    0.13
  -6  -4  -2    1.44    0.13
   6  -4   2    1.74    0.11
  -6  -4  -2    1.52    0.20
  -6   4  -3    6.12    0.15
   6   4   3    6.34    0.20
   6   4   3    6.68    0.20
  -6   4  -3    6.01    0.29
   6  -4   3    6.36    0.16
  -6  -4  -3    6.33    0.18
  -6  -4  -3    6.38    0.19
   6  -4   3    6.32    0.20
   6   4   4   86.14    1.20
  -6   4  -4   83.07    1.14
   6   4   4   85.30    1.20
  -6   4  -4   83.40    1.17
   6  -4   4   88.05    1.21
   6  -4   4   85.61    1.31
  -6  -4  -4   82.84    1.24
  -6  -4  -4   86.04    1.20
   6   4   5    9.81    0.26
  -6   4  -5    8.85    0.18
   6   4   5    9.40    0.24
  -6   4  -5    9.13    0.25
   6  -4   5    9.37    0.19
   6  -4   5    9.31    0.26
  -6  -4  -5    8.85    0.25
  -6  -4  -5    8.58    0.22
   6   4   6    4.04    0.17
   6   4   6    4.17    0.30
  -6   4  -6    3.83    0.12
  -6   4  -6    4.30    0.20
   6  -4   6    4.04    0.30
  -6  -4  -6    4.06    0.19
   6  -4   6    4.30    0.18
  -6  -4  -6    4.13    0.17
   6   4   7    9.51    0.24
   6   4   7    9.79    0.27
  -6   4  -7   10.04    0.27
  -6   4  -7    9.43    0.17
  -6  -4  -7    9.79    0.38
   6  -4   7    9.75    0.28
   6  -4   7   10.05    0.18
  -6  -4  -7    9.80    0.23
   6   4   8    0.11    0.13
  -6   4  -8    0.12    0.13
   6   4   8    0.23    0.10
  -6   4  -8    0.16    0.10
   6  -4   8    0.12    0.06
   6  -4   8    0.16    0.13
  -6  -4  -8    0.15    0.10
  -6  -4  -8    0.15    0.12
   6   4   9    2.04    0.19
   6   4   9    2.13    0.15
  -6   4  -9    2.15    0.13
  -6   4  -9    2.27    0.20
  -6  -4  -9    2.68    0.19
   6  -4   9    2.74    0.14
   6  -4   9    2.24    0.20
  -6  -4  -9    2.38    0.14
   6   4  10    1.94    0.20
   6   4  10    1.89    0.15
  -6   4 -10    2.10    0.20
  -6   4 -10    1.89    0.12
   6  -4  10    1.99    0.20
  -6  -4 -10    1.85    0.31
   6  -4  10    2.24    0.13
  -6  -4 -10    1.88    0.22
   6   4  11   17.78    0.35
  -6   4 -11   16.83    0.28
   6   4  11   17.15    0.42
  -6   4 -11   17.41    0.42
   6  -4  11   17.55    0.29
   6  -4  11   16.82    0.42
  -6  -4 -11   17.26    0.41
  -6  -4 -11   16.22    0.32
   6   4  12    0.52    0.18
   6   4  12    0.35    0.12
  -6   4 -12    0.33    0.09
  -6   4 -12    0.56    0.18
   6  -4  12    0.43    0.19
  -6  -4 -12    0.51    0.17
   6  -4  12    0.71    0.09
  -6  -4 -12    0.42    0.12
   6   4  13   18.43    0.63
  -6   4 -13   19.70    0.65
   6   4  13   18.04    0.35
  -6   4 -13   18.34    0.28
   6  -4  13   18.74    0.25
   6  -4  13   18.51    0.64
  -6  -4 -13   19.18    0.62
  -6  -4 -13   18.35    0.35
   6   4  14    1.56    0.14
   6   4  14    2.10    0.22
  -6   4 -14    1.83    0.24
   6  -4  14    1.73    0.09
   6  -4  14    1.96    0.37
  -6  -4 -14    1.92    0.14
  -6  -4 -14    2.08    0.23
   6   4  15    1.02    0.13
   6   4  15    1.28    0.22
  -6   4 -15    1.00    0.04
   6  -4  15    1.03    0.23
  -6  -4 -15    1.00    0.13
  -6  -4 -15    1.07    0.22
   6  -4  15    1.22    0.22
   6   4  16   14.70    0.45
   6   4  16   14.79    0.31
  -6   4 -16   13.23    0.16
  -6   4 -16   13.49    0.16
   6  -4  16   14.61    0.46
   6  -4  16   14.41    0.46
  -6  -4 -16   14.40    0.45
  -6  -4 -16   13.54    0.30
   6   4  17   27.55    0.48
   6   4  17   27.54    0.65
   6  -4  17   28.39    0.66
   6  -4  17   27.82    0.66
  -6  -4 -17   29.04    0.67
  -6  -4 -17   27.17    0.48
   6   4  18    6.96    0.22
   6   4  18    7.29    0.36
   6  -4  18    6.82    0.37
   6  -4  18    6.91    0.38
  -6  -4 -18    7.01    0.32
  -6  -4 -18    7.15    0.36
   6   4  19    1.36    0.14
   6   4  19    1.76    0.27
   6  -4  19    1.48    0.28
   6  -4  19    1.35    0.27
  -6  -4 -19    1.42    0.27
  -6  -4 -19    1.11    0.22
   6   4  20   37.53    0.84
   6   4  20   36.88    0.62
   6  -4  20   37.58    0.86
   6  -4  20   37.99    1.12
  -6  -4 -20   35.95    0.61
  -6  -4 -20   38.36    1.11
   6   4  21    0.26    0.40
   6  -4  21    0.29    0.42
   6  -4  21    0.53    0.26
  -6  -4 -21    0.47    0.26
   6   4  22    4.92    0.58
   6  -4  22    4.75    0.38
   6  -4  22    4.44    0.37
  -6  -4 -22    5.42    0.61
   6   4  23    0.46    0.26
   6  -4  23    0.29    0.27
   6  -4  23    0.37    0.27
  -6  -4 -23    0.53    0.28
   6   6 -23    0.04    0.20
   6   6 -23    0.53    0.18
  -6   6  23    0.34    0.38
  -6   6  23    0.07    0.18
   6  -6 -23    0.22    0.25
  -6  -6  23    0.20    0.19
   6  -6 -23    0.32    0.18
  -6  -6  23    0.60    0.20
   6   6 -22    9.34    0.36
   6   6 -22    9.98    0.39
  -6   6  22   10.21    0.45
  -6   6  22   10.34    0.51
  -6  -6  22    9.67    0.38
   6  -6 -22   10.15    0.50
   6  -6 -22   10.49    0.47
  -6  -6  22    9.55    0.37
   6   6 -21   10.43    0.38
   6   6 -21   10.92    0.39
  -6   6  21   10.65    0.46
  -6   6  21   10.77    0.51
   6  -6 -21   11.65    0.69
  -6  -6  21   10.83    0.55
   6  -6 -21    9.79    0.35
  -6  -6  21   10.69    0.38
   6   6 -20    5.58    0.30
   6   6 -20    6.07    0.30
  -6   6  20    6.48    0.37
  -6   6  20    5.87    0.42
   6  -6 -20    5.78    0.28
  -6  -6  20    6.03    0.30
   6  -6 -20    5.95    0.59
  -6  -6  20    5.73    0.46
   6   6 -19    0.83    0.20
   6   6 -19    0.77    0.32
  -6   6  19    1.06    0.25
  -6   6  19    0.78    0.18
   6  -6 -19    0.66    0.18
  -6  -6  19    0.88    0.20
   6  -6 -19    0.50    0.25
  -6  -6  19    0.89    0.32
   6   6 -18   24.28    0.70
   6   6 -18   21.60    0.69
  -6   6  18   23.45    0.61
  -6   6  18   22.17    0.50
   6  -6 -18   22.50    0.63
  -6  -6  18   21.55    0.53
   6  -6 -18   23.01    0.50
  -6  -6  18   23.04    0.53
  -6   6  17    0.07    0.15
   6   6 -17    0.21    0.27
   6   6 -17    0.04    0.16
  -6   6  17    0.18    0.33
  -6  -6  17    0.36    0.17
  -6  -6  17    0.16    0.17
   6  -6 -17    0.22    0.14
   6  -6 -17   -0.02    0.21
   6   6 -16    7.06    0.29
   6   6 -16    6.76    0.29
  -6   6  16    6.49    0.39
  -6   6  16    6.83    0.35
   6  -6 -16    6.74    0.37
  -6  -6  16    7.28    0.30
   6  -6 -16    6.43    0.39
  -6  -6  16    6.82    0.29
   6   6 -15    0.82    0.19
   6   6 -15    0.43    0.17
  -6   6  15    0.67    0.16
  -6   6  15    0.79    0.35
   6  -6 -15    0.71    0.26
  -6  -6  15    0.64    0.29
   6  -6 -15    0.98    0.23
  -6  -6  15    0.58    0.17
   6   6 -14    2.10    0.20
   6   6 -14    2.26    0.22
  -6   6  14    1.82    0.19
  -6   6  14    2.56    0.25
   6  -6 -14    2.27    0.27
  -6  -6  14    2.40    0.22
   6  -6 -14    2.09    0.30
  -6  -6  14    2.25    0.20
   6   6 -13    0.43    0.17
   6   6 -13    0.42    0.18
  -6   6  13    0.61    0.33
  -6   6  13    0.58    0.24
   6  -6 -13    0.38    0.22
   6  -6 -13    0.39    0.14
  -6  -6  13    0.42    0.16
  -6  -6  13    0.20    0.17
   6   6 -12   47.13    0.80
   6   6 -12   45.54    0.83
  -6   6  12   45.80    0.87
  -6   6  12   46.09    0.78
   6  -6 -12   46.32    0.89
  -6  -6  12   46.82    0.83
   6  -6 -12   45.91    0.77
  -6  -6  12   44.39    0.78
   6   6 -11    0.87    0.28
   6   6 -11    0.71    0.19
  -6   6  11    0.61    0.33
  -6   6  11    0.54    0.25
   6  -6 -11    0.60    0.15
  -6  -6  11    0.42    0.18
   6  -6 -11    0.45    0.36
  -6  -6  11    0.62    0.16
   6   6 -10    3.20    0.34
   6   6 -10    3.24    0.37
  -6   6  10    2.88    0.20
  -6   6  10    2.98    0.25
   6  -6 -10    2.94    0.20
  -6  -6  10    3.03    0.23
   6  -6 -10    2.80    0.26
  -6  -6  10    2.77    0.22
   6   6  -9   30.44    0.61
   6   6  -9   31.61    0.76
  -6   6   9   30.71    0.63
  -6   6   9   29.91    0.71
   6  -6  -9   31.01    0.56
  -6  -6   9   30.54    0.58
   6  -6  -9   30.29    0.65
  -6  -6   9   30.94    0.61
   6   6  -8   36.61    0.71
   6   6  -8   37.42    0.67
  -6   6   8   35.42    0.64
  -6   6   8   36.12    0.70
   6  -6  -8   37.27    0.74
  -6  -6   8   36.82    0.69
   6  -6  -8   37.79    0.66
  -6  -6   8   35.46    0.66
   6   6  -7   64.66    1.11
   6   6  -7   65.37    1.06
  -6   6   7   65.33    1.23
  -6   6   7   63.82    1.10
   6  -6  -7   66.07    1.05
  -6  -6   7   66.09    1.12
   6  -6  -7   64.22    1.13
  -6  -6   7   64.06    1.04
   6   6  -6  295.13    4.57
   6   6  -6  295.45    4.88
  -6   6   6  280.64    4.33
  -6   6   6  289.14    4.74
   6  -6  -6  292.53    4.59
  -6  -6   6  284.27    4.39
   6  -6  -6  293.24    4.52
  -6  -6   6  299.41    4.87
   6   6  -5   10.51    0.35
   6   6  -5    9.96    0.39
  -6   6   5    9.01    0.31
  -6   6   5    9.02    0.36
   6  -6  -5   10.76    0.35
  -6  -6   5   10.95    0.51
   6  -6  -5    9.18    0.39
  -6  -6   5    9.53    0.37
   6   6  -4   24.57    0.51
   6   6  -4   23.82    0.53
  -6   6   4   23.40    0.63
  -6   6   4   22.84    0.50
   6  -6  -4   24.50    0.49
  -6  -6   4   23.36    0.49
   6  -6  -4   24.17    0.53
  -6  -6   4   23.99    0.52
   6   6  -3   -0.06    0.14
   6   6  -3   -0.02    0.16
  -6   6   3    0.07    0.15
  -6   6   3    0.31    0.16
   6  -6  -3    0.12    0.13
  -6  -6   3    0.27    0.15
   6  -6  -3    0.10    0.15
  -6  -6   3    0.07    0.17
   6   6  -2    2.89    0.25
   6   6  -2    3.11    0.38
  -6   6   2    2.70    0.21
  -6   6   2    2.91    0.21
   6  -6  -2    3.12    0.22
   6  -6  -2    3.05    0.23
  -6  -6   2    3.48    0.35
  -6  -6   2    3.20    0.24
   6   6  -1   53.69    0.91
   6   6  -1   53.73    0.89
  -6   6   1   51.45    0.99
  -6   6   1   51.69    0.99
   6  -6  -1   54.44    0.89
  -6  -6   1   50.42    0.83
   6  -6  -1   51.87    1.02
  -6  -6   1   52.36    0.88
   6   6   0   61.40    1.00
   6   6   0   60.85    1.00
  -6   6   0   58.30    0.92
  -6   6   0   57.99    0.94
   6  -6   0   62.52    1.14
  -6  -6   0   59.12    0.94
   6  -6   0   61.75    0.99
  -6  -6   0   59.65    0.97
   6   6   1   36.33    0.68
   6   6   1   35.61    0.65
  -6   6  -1   34.75    0.59
  -6   6  -1   33.59    0.61
   6  -6   1   35.49    0.65
   6  -6   1   36.45    0.63
  -6  -6  -1   34.12    0.77
  -6  -6  -1   35.61    0.64
   6   6   2    6.75    0.43
  -6   6  -2    6.21    0.39
   6   6   2    6.09    0.28
  -6   6  -2    5.92    0.23
   6  -6   2    6.43    0.41
  -6  -6  -2    6.85    0.41
   6  -6   2    6.11    0.24
  -6  -6  -2    6.09    0.26
   6   6   3    0.18    0.14
   6   6   3   -0.07    0.14
  -6   6  -3   -0.10    0.18
  -6   6  -3    0.04    0.14
  -6  -6  -3   -0.13    0.14
   6  -6   3   -0.04    0.14
  -6  -6  -3   -0.09    0.14
   6   6   4   27.94    0.72
   6   6   4   28.04    0.55
  -6   6  -4   25.57    0.46
  -6   6  -4   27.37    0.54
   6  -6   4   27.01    0.55
  -6  -6  -4   26.86    0.53
   6  -6   4   27.01    0.48
  -6  -6  -4   27.34    0.53
   6   6   5    1.30    0.21
   6   6   5    1.62    0.20
  -6   6  -5    1.07    0.32
  -6   6  -5    1.42    0.14
   6  -6   5    1.42    0.15
  -6  -6  -5    1.45    0.30
   6  -6   5    1.48    0.21
  -6  -6  -5    1.17    0.19
   6   6   6    8.02    0.46
   6   6   6    8.34    0.30
  -6   6  -6    8.33    0.30
  -6   6  -6    8.07    0.23
   6  -6   6    8.37    0.32
  -6  -6  -6    7.81    0.31
   6  -6   6    8.61    0.24
  -6  -6  -6    8.30    0.29
   6   6   7    9.22    0.31
   6   6   7    8.75    0.34
  -6   6  -7    9.13    0.34
  -6   6  -7    8.11    0.32
   6  -6   7    8.78    0.34
  -6  -6  -7    8.62    0.30
   6  -6   7    8.85    0.24
  -6  -6  -7    8.47    0.32
   6   6   8   30.22    0.74
   6   6   8   30.30    0.63
  -6   6  -8   29.33    0.58
  -6   6  -8   30.55    0.79
   6  -6   8   30.43    0.82
  -6  -6  -8   30.25    0.61
   6  -6   8   30.29    0.49
  -6  -6  -8   29.17    0.57
   6   6   9    6.10    0.32
   6   6   9    6.64    0.28
  -6   6  -9    6.64    0.33
  -6   6  -9    6.07    0.28
   6  -6   9    6.15    0.33
  -6  -6  -9    6.79    0.32
   6  -6   9    6.47    0.20
  -6  -6  -9    6.15    0.41
   6   6  10   46.97    0.89
   6   6  10   47.72    0.83
  -6   6 -10   47.56    0.89
  -6   6 -10   46.26    0.77
   6  -6  10   45.94    0.88
  -6  -6 -10   46.21    0.86
   6  -6  10   47.27    0.80
  -6  -6 -10   44.17    0.79
   6   6  11    0.18    0.19
   6   6  11   -0.07    0.24
  -6   6 -11    0.09    0.14
  -6   6 -11    0.15    0.19
   6  -6  11    0.06    0.09
  -6  -6 -11    0.12    0.19
   6  -6  11    0.26    0.19
  -6  -6 -11    0.04    0.15
   6   6  12    8.31    0.55
   6   6  12    7.96    0.30
  -6   6 -12    7.70    0.28
  -6   6 -12    7.92    0.37
   6  -6  12    8.25    0.20
  -6  -6 -12    7.85    0.30
   6  -6  12    8.05    0.37
  -6  -6 -12    8.17    0.36
   6   6  13    0.17    0.15
   6   6  13    0.07    0.20
  -6   6 -13    0.11    0.14
  -6   6 -13    0.21    0.32
   6  -6  13    0.12    0.14
  -6  -6 -13    0.17    0.15
   6  -6  13    0.12    0.20
  -6  -6 -13   -0.08    0.31
   6   6  14    2.60    0.29
   6   6  14    2.74    0.22
  -6   6 -14    2.06    0.12
  -6   6 -14    2.69    0.29
   6  -6  14    2.80    0.29
  -6  -6 -14    2.47    0.21
   6  -6  14    2.24    0.12
  -6  -6 -14    2.65    0.28
   6   6  15   14.48    0.48
   6   6  15   13.50    0.37
  -6   6 -15   13.83    0.48
  -6   6 -15   12.63    0.25
   6  -6  15   12.71    0.33
  -6  -6 -15   13.54    0.37
   6  -6  15   13.42    0.49
  -6  -6 -15   13.83    0.48
   6   6  16    1.45    0.28
   6   6  16    1.34    0.31
  -6   6 -16    1.55    0.29
  -6  -6 -16    1.60    0.28
  -6  -6 -16    1.39    0.20
   6  -6  16    1.33    0.29
   6   6  17    1.11    0.19
   6   6  17    1.37    0.28
  -6   6 -17    1.27    0.29
  -6  -6 -17    1.03    0.19
  -6  -6 -17    1.01    0.27
   6  -6  17    1.60    0.29
   6   6  18    4.10    0.35
   6   6  18    4.04    0.24
  -6   6 -18    4.20    0.36
  -6  -6 -18    3.57    0.24
  -6  -6 -18    3.61    0.54
   6  -6  18    3.69    0.37
   6   6  19    1.35    0.20
   6   6  19    2.23    0.32
   6  -6  19    1.45    0.32
   6  -6  19    1.88    0.31
  -6  -6 -19    1.55    0.31
  -6  -6 -19    2.24    0.33
   6   6  20    0.28    0.16
   6   6  20    0.16    0.25
   6  -6  20   -0.04    0.41
   6  -6  20    0.10    0.26
  -6  -6 -20    0.71    0.28
  -6  -6 -20    0.18    0.43
   6   8 -19    0.11    0.19
   6   8 -19   -0.11    0.19
  -6   8  19    0.29    0.37
  -6   8  19    0.17    0.29
   6  -8 -19    0.25    0.25
  -6  -8  19   -0.02    0.18
   6  -8 -19    0.02    0.18
  -6  -8  19    0.00    0.19
   6   8 -18   -0.01    0.19
   6   8 -18    0.03    0.30
  -6   8  18    0.01    0.27
  -6   8  18    0.19    0.21
   6  -8 -18   -0.09    0.17
  -6  -8  18   -0.06    0.17
   6  -8 -18   -0.01    0.25
  -6  -8  18   -0.01    0.18
   6   8 -17    0.18    0.20
   6   8 -17    0.02    0.21
  -6   8  17    0.06    0.17
  -6   8  17   -0.04    0.21
   6  -8 -17    0.18    0.18
  -6  -8  17    0.07    0.18
   6  -8 -17    0.16    0.26
  -6  -8  17   -0.13    0.29
   6   8 -16    0.10    0.20
   6   8 -16    0.22    0.19
  -6   8  16    0.28    0.18
  -6   8  16    0.41    0.23
   6  -8 -16   -0.04    0.28
  -6  -8  16   -0.27    0.19
   6  -8 -16   -0.10    0.25
  -6  -8  16   -0.01    0.19
   6   8 -15    0.32    0.20
   6   8 -15   -0.12    0.31
  -6   8  15    0.13    0.18
  -6   8  15    0.11    0.22
   6  -8 -15    0.14    0.18
  -6  -8  15    0.02    0.19
   6  -8 -15   -0.13    0.25
  -6  -8  15    0.01    0.30
   6   8 -14    1.41    0.25
   6   8 -14    1.15    0.24
  -6   8  14    1.15    0.29
  -6   8  14    1.74    0.37
   6  -8 -14    0.96    0.22
  -6  -8  14    1.42    0.24
   6  -8 -14    1.19    0.31
  -6  -8  14    1.15    0.25
   6   8 -13    2.28    0.29
   6   8 -13    2.42    0.27
  -6   8  13    1.81    0.25
  -6   8  13    2.13    0.31
   6  -8 -13    2.21    0.34
  -6  -8  13    2.46    0.28
   6  -8 -13    2.16    0.25
  -6  -8  13    1.81    0.42
   6   8 -12    6.50    0.35
   6   8 -12    7.27    0.37
  -6   8  12    7.19    0.33
  -6   8  12    5.96    0.59
   6  -8 -12    7.26    0.43
  -6  -8  12    6.43    0.54
   6  -8 -12    6.99    0.49
  -6  -8  12    6.73    0.34
   6   8 -11    2.03    0.42
   6   8 -11    2.11    0.28
  -6   8  11    2.45    0.39
  -6   8  11    2.20    0.31
   6  -8 -11    2.07    0.24
  -6  -8  11    1.87    0.27
   6  -8 -11    2.46    0.34
  -6  -8  11    2.14    0.26
   6   8 -10   -0.02    0.40
   6   8 -10    0.97    0.23
  -6   8  10    1.15    0.22
  -6   8  10    1.02    0.27
   6  -8 -10    1.14    0.21
  -6  -8  10    0.88    0.37
   6  -8 -10   -0.07    0.46
  -6  -8  10    1.25    0.39
   6   8  -9    0.02    0.21
   6   8  -9    0.32    0.19
  -6   8   9    0.65    0.19
  -6   8   9    0.12    0.23
   6  -8  -9    0.22    0.18
  -6  -8   9    0.11    0.20
   6  -8  -9   -0.14    0.23
  -6  -8   9    0.18    0.21
   6   8  -8    0.49    0.23
   6   8  -8    0.76    0.21
  -6   8   8    0.02    0.30
  -6   8   8    0.12    0.22
   6  -8  -8    0.24    0.25
  -6  -8   8    0.57    0.20
   6  -8  -8    0.49    0.32
  -6  -8   8    0.27    0.21
   6   8  -7    0.12    0.19
   6   8  -7    0.05    0.18
  -6   8   7    0.12    0.19
  -6   8   7    0.19    0.21
   6  -8  -7    0.15    0.16
  -6  -8   7    0.66    0.19
   6  -8  -7   -0.15    0.21
  -6  -8   7    0.05    0.21
   6   8  -6    5.87    0.54
   6   8  -6    6.05    0.33
  -6   8   6    6.24    0.47
  -6   8   6    5.79    0.34
   6  -8  -6    6.38    0.31
  -6  -8   6    6.10    0.32
   6  -8  -6    6.42    0.56
  -6  -8   6    6.51    0.33
   6   8  -5    5.97    0.35
   6   8  -5    5.83    0.33
  -6   8   5    6.21    0.31
  -6   8   5    5.45    0.33
   6  -8  -5    5.76    0.30
  -6  -8   5    5.59    0.31
   6  -8  -5    6.10    0.34
  -6  -8   5    6.31    0.33
   6   8  -4    2.92    0.30
   6   8  -4    2.95    0.27
  -6   8   4    2.67    0.27
  -6   8   4    2.99    0.41
   6  -8  -4    3.03    0.29
  -6  -8   4    2.93    0.26
   6  -8  -4    2.77    0.26
  -6  -8   4    3.23    0.45
   6   8  -3    0.80    0.25
  -6   8   3    0.93    0.22
   6   8  -3    1.19    0.24
  -6   8   3    0.72    0.23
   6  -8  -3    1.11    0.23
  -6  -8   3    1.40    0.25
   6  -8  -3    0.90    0.40
  -6  -8   3    1.07    0.23
   6   8  -2    9.66    0.39
   6   8  -2   11.03    0.41
  -6   8   2   10.13    0.37
  -6   8   2    9.88    0.55
   6  -8  -2   10.52    0.39
  -6  -8   2    9.91    0.59
   6  -8  -2   11.07    0.40
  -6  -8   2    9.92    0.37
   6   8  -1    0.31    0.21
   6   8  -1    0.01    0.20
  -6   8   1    0.34    0.20
  -6   8   1    0.28    0.19
   6  -8  -1    0.19    0.19
  -6  -8   1    0.10    0.20
   6  -8  -1    0.07    0.20
  -6  -8   1    0.25    0.22
   6   8   0    0.29    0.22
   6   8   0    0.33    0.37
  -6   8   0    0.11    0.28
  -6   8   0    0.00    0.30
   6  -8   0    0.45    0.22
  -6  -8   0    0.08    0.19
   6  -8   0    0.25    0.20
  -6  -8   0    0.12    0.20
   6   8   1   21.86    0.57
   6   8   1   20.34    0.58
  -6   8  -1   20.19    0.50
  -6   8  -1   19.75    0.52
   6  -8   1   21.93    0.53
  -6  -8  -1   21.45    0.77
   6  -8   1   22.03    0.77
  -6  -8  -1   20.80    0.53
   6   8   2    2.13    0.28
   6   8   2    2.06    0.29
  -6   8  -2    2.30    0.44
  -6   8  -2    2.55    0.23
   6  -8   2    2.36    0.28
  -6  -8  -2    2.46    0.28
   6  -8   2    2.29    0.25
  -6  -8  -2    2.37    0.29
   6   8   3    0.21    0.21
   6   8   3    0.29    0.22
  -6   8  -3    0.11    0.21
  -6   8  -3    0.31    0.16
   6  -8   3    0.21    0.35
  -6  -8  -3    0.22    0.20
   6  -8   3    0.24    0.17
  -6  -8  -3    0.13    0.20
   6   8   4    3.38    0.30
   6   8   4    3.19    0.31
  -6   8  -4    2.88    0.23
  -6   8  -4    3.36    0.29
   6  -8   4    3.12    0.30
  -6  -8  -4    3.38    0.46
   6  -8   4    3.53    0.25
  -6  -8  -4    2.98    0.29
   6   8   5    1.99    0.30
   6   8   5    2.71    0.28
  -6   8  -5    2.01    0.21
  -6   8  -5    2.22    0.27
   6  -8   5    2.14    0.29
  -6  -8  -5    2.00    0.28
   6  -8   5    2.25    0.22
  -6  -8  -5    1.74    0.27
   6   8   6    0.06    0.19
   6   8   6   -0.07    0.34
  -6   8  -6    0.29    0.22
  -6   8  -6    0.33    0.25
   6  -8   6    0.05    0.15
  -6  -8  -6    0.00    0.21
   6  -8   6    0.03    0.21
  -6  -8  -6    0.17    0.22
   6   8   7   12.02    0.49
   6   8   7   11.97    0.45
  -6   8  -7   11.99    0.45
  -6   8  -7   10.21    0.49
   6  -8   7   12.06    0.36
  -6  -8  -7   11.12    0.45
   6  -8   7   10.90    0.47
  -6  -8  -7   12.22    0.45
   6   8   8   15.79    0.56
  -6   8  -8   15.13    0.55
   6   8   8   15.72    0.51
  -6   8  -8   15.48    0.53
   6  -8   8   15.19    0.80
   6  -8   8   16.40    0.42
  -6  -8  -8   14.46    0.53
  -6  -8  -8   15.79    0.50
   6   8   9   10.97    0.48
  -6   8  -9    9.62    0.47
   6   8   9   10.71    0.44
  -6   8  -9   10.92    0.70
   6  -8   9   10.89    0.34
  -6  -8  -9    9.98    0.46
   6  -8   9   10.27    0.50
  -6  -8  -9   10.54    0.43
   6   8  10    0.65    0.28
   6   8  10    0.53    0.40
  -6   8 -10    0.59    0.26
  -6   8 -10    0.53    0.28
   6  -8  10    0.33    0.29
   6  -8  10    0.53    0.27
  -6  -8 -10    0.33    0.27
  -6  -8 -10    0.82    0.40
   6   8  11    3.34    0.37
   6   8  11    3.33    0.32
  -6   8 -11    3.01    0.59
  -6   8 -11    3.30    0.33
   6  -8  11    3.61    0.38
  -6  -8 -11    3.72    0.51
   6  -8  11    3.53    0.34
  -6  -8 -11    4.20    0.56
   6   8  12    4.78    0.41
   6   8  12    4.92    0.34
  -6   8 -12    5.05    0.40
  -6   8 -12    4.43    0.35
   6  -8  12    4.78    0.35
  -6  -8 -12    4.63    0.38
   6  -8  12    4.90    0.64
  -6  -8 -12    4.83    0.34
   6   8  13    2.03    0.29
   6   8  13    1.74    0.57
  -6   8 -13    2.05    0.29
  -6   8 -13    1.98    0.35
   6  -8  13    2.26    0.29
  -6  -8 -13    1.92    0.53
   6  -8  13    2.86    0.37
  -6  -8 -13    1.99    0.29
   6   8  14    7.63    0.38
   6   8  14    7.80    0.47
  -6   8 -14    7.04    0.47
  -6   8 -14    6.76    0.25
  -6  -8 -14    7.61    0.45
   6  -8  14    7.46    0.49
  -6  -8 -14    7.67    0.38
   6   8  15    4.60    0.52
   6   8  15    4.46    0.41
  -6   8 -15    5.28    0.42
  -6  -8 -15    4.99    0.40
  -6  -8 -15    4.32    0.34
   6  -8  15    4.20    0.43
   6   8  16    2.02    0.28
   6   8  16    1.63    0.37
  -6   8 -16    1.73    0.35
  -6  -8 -16    1.39    0.27
  -6  -8 -16    1.78    0.34
   6  -8  16    2.04    0.38
   6  10 -10    9.73    0.52
   6  10 -10   10.03    0.74
  -6  10  10   10.97    0.70
  -6  10  10    9.42    0.52
   6 -10 -10   10.33    0.46
  -6 -10  10   10.53    0.73
   6 -10 -10   10.22    0.58
  -6 -10  10   10.16    0.50
   6  10  -9    1.58    0.37
   6  10  -9    2.56    0.35
  -6  10   9    2.59    0.33
  -6  10   9    1.69    0.37
   6 -10  -9    1.95    0.32
  -6 -10   9    1.32    0.35
   6 -10  -9    1.63    0.41
  -6 -10   9    1.57    0.54
   6  10  -8   10.87    0.52
   6  10  -8   11.66    0.81
  -6  10   8   11.01    0.82
  -6  10   8   11.79    0.50
   6 -10  -8   10.34    0.73
  -6 -10   8   10.95    0.52
   6 -10  -8   11.14    0.60
  -6 -10   8   11.02    0.51
   6  10  -7    0.76    0.31
   6  10  -7    0.73    0.33
  -6  10   7    0.89    0.46
  -6  10   7    0.63    0.31
  -6 -10   7    0.45    0.31
   6 -10  -7    0.94    0.29
  -6 -10   7    0.71    0.30
   6  10  -6    0.60    0.30
   6  10  -6    0.64    0.32
  -6  10   6    0.58    0.28
  -6  10   6    0.54    0.31
   6 -10  -6    0.82    0.29
  -6 -10   6    0.78    0.48
   6 -10  -6    0.37    0.33
  -6 -10   6    0.69    0.31
   6  10  -5    1.53    0.35
   6  10  -5    1.17    0.34
  -6  10   5    1.08    0.31
  -6  10   5    1.31    0.53
   6 -10  -5    1.58    0.36
  -6 -10   5    1.39    0.53
   6 -10  -5    1.60    0.32
  -6 -10   5    1.32    0.32
   6  10  -4    3.35    0.41
   6  10  -4    3.33    0.42
  -6  10   4    3.92    0.38
  -6  10   4    3.73    0.38
   6 -10  -4    3.58    0.38
  -6 -10   4    3.46    0.38
   6 -10  -4    3.85    0.41
  -6 -10   4    3.33    0.39
   6  10  -3    4.53    0.42
   6  10  -3    4.79    0.69
  -6  10   3    3.70    0.40
  -6  10   3    4.84    0.39
   6 -10  -3    4.20    0.40
  -6 -10   3    5.10    0.42
   6 -10  -3    4.15    0.66
  -6 -10   3    4.96    0.42
   6  10  -2    1.81    0.38
   6  10  -2    2.53    0.37
  -6  10   2    2.11    0.56
  -6  10   2    1.75    0.34
   6 -10  -2    2.23    0.35
  -6 -10   2    3.02    0.36
   6 -10  -2    1.80    0.36
  -6 -10   2    2.23    0.37
   6  10  -1    0.54    0.31
   6  10  -1    0.72    0.32
  -6  10   1    0.66    0.30
  -6  10   1    0.53    0.28
   6 -10  -1    0.68    0.29
  -6 -10   1    0.81    0.32
   6 -10  -1    0.48    0.30
  -6 -10   1    0.68    0.30
   6  10   0   -0.11    0.27
   6  10   0    0.11    0.46
  -6  10   0    0.34    0.40
  -6  10   0    0.07    0.27
   6 -10   0    0.23    0.26
  -6 -10   0    0.55    0.29
   6 -10   0    0.31    0.25
  -6 -10   0    0.13    0.27
   6  10   1   -0.05    0.27
   6  10   1    0.05    0.25
  -6  10  -1   -0.24    0.25
  -6  10  -1    0.05    0.22
   6 -10   1   -0.09    0.25
  -6 -10  -1    0.09    0.43
   6 -10   1    0.16    0.23
  -6 -10  -1   -0.01    0.40
   6  10   2   11.26    0.55
   6  10   2   10.10    0.55
  -6  10  -2   10.60    0.51
  -6  10  -2    9.39    0.45
   6 -10   2   11.43    0.71
  -6 -10  -2   10.02    0.51
   6 -10   2   10.80    0.53
  -6 -10  -2   11.25    0.54
   6  10   3    4.81    0.73
   6  10   3    5.35    0.47
  -6  10  -3    4.62    0.36
  -6  10  -3    5.08    0.42
   6 -10   3    5.24    0.37
  -6 -10  -3    5.07    0.44
   6 -10   3    5.41    0.46
  -6 -10  -3    5.73    0.66
   6  10   4    0.15    0.28
   6  10   4    0.59    0.48
  -6  10  -4    0.33    0.24
  -6  10  -4    0.52    0.30
   6 -10   4   -0.12    0.36
  -6 -10  -4    0.27    0.30
   6 -10   4    0.00    0.48
  -6 -10  -4    0.37    0.30
   6  10   5    5.49    0.44
   6  10   5    5.36    0.47
  -6  10  -5    4.37    0.69
  -6  10  -5    5.36    0.35
   6 -10   5    4.70    0.35
  -6 -10  -5    5.36    0.43
   6 -10   5    5.18    0.47
  -6 -10  -5    6.58    0.70
   6  10   6    7.57    0.53
   6  10   6    7.22    0.49
  -6  10  -6    7.63    0.48
  -6  10  -6    7.27    0.38
   6 -10   6    7.40    0.39
  -6 -10  -6    7.29    0.47
   6 -10   6    7.92    0.51
  -6 -10  -6    6.93    0.47
   6  10   7    0.59    0.56
   6  10   7    0.81    0.32
  -6  10  -7    0.44    0.23
  -6  10  -7    0.21    0.51
   6 -10   7    0.40    0.56
  -6 -10  -7    0.87    0.32
   6 -10   7    0.77    0.24
  -6 -10  -7    0.73    0.32
   7   1 -28    0.10    0.15
   7   1 -28    0.22    0.15
   7  -1 -28    0.07    0.16
   7  -1 -28    0.04    0.16
   7   1 -27    0.90    0.18
   7   1 -27    1.23    0.29
   7  -1 -27    0.86    0.32
   7  -1 -27    1.58    0.32
  -7  -1  27    0.78    0.14
  -7  -1  27    0.64    0.15
  -7   1  26    0.27    0.19
   7   1 -26    0.24    0.26
   7   1 -26    0.29    0.16
  -7   1  26    0.30    0.12
   7  -1 -26    0.74    0.17
  -7  -1  26    0.21    0.12
  -7  -1  26    0.19    0.13
   7  -1 -26    0.74    0.17
  -7   1  25    0.17    0.11
   7   1 -25    0.26    0.14
  -7   1  25    0.06    0.17
   7   1 -25    0.25    0.15
  -7  -1  25    0.13    0.18
   7  -1 -25    0.19    0.25
  -7  -1  25    0.12    0.11
   7  -1 -25    0.15    0.26
   7   1 -24    7.12    0.28
   7   1 -24    6.48    0.40
  -7   1  24    6.98    0.31
  -7   1  24    6.82    0.31
  -7  -1  24    6.68    0.22
   7  -1 -24    7.51    0.30
   7  -1 -24    6.54    0.29
  -7  -1  24    6.48    0.22
   7   1 -23    2.13    0.21
   7   1 -23    2.67    0.20
  -7   1  23    2.39    0.15
  -7   1  23    2.63    0.15
   7  -1 -23    2.98    0.33
  -7  -1  23    2.46    0.15
   7  -1 -23    2.41    0.33
  -7  -1  23    2.53    0.15
   7   1 -22    0.97    0.16
  -7   1  22    0.88    0.18
   7   1 -22    0.83    0.16
  -7   1  22    1.03    0.12
   7  -1 -22    0.77    0.17
  -7  -1  22    0.94    0.12
  -7  -1  22    1.02    0.12
   7  -1 -22    0.80    0.17
   7   1 -21    3.70    0.21
   7   1 -21    3.93    0.21
  -7   1  21    3.89    0.15
  -7   1  21    3.67    0.15
   7  -1 -21    3.86    0.22
  -7  -1  21    4.08    0.15
   7  -1 -21    3.87    0.22
  -7  -1  21    3.93    0.16
   7   1 -20   24.02    0.48
   7   1 -20   24.58    0.49
  -7   1  20   23.89    0.47
  -7   1  20   23.95    0.39
   7  -1 -20   23.75    0.50
   7  -1 -20   23.56    0.50
  -7  -1  20   24.03    0.39
  -7  -1  20   23.48    0.39
  -7   1  19    4.98    0.15
   7   1 -19    5.29    0.22
   7   1 -19    4.95    0.34
  -7   1  19    4.99    0.15
   7  -1 -19    5.28    0.23
  -7  -1  19    4.84    0.15
  -7  -1  19    5.24    0.15
   7  -1 -19    4.70    0.24
  -7   1  18    0.89    0.10
   7   1 -18    0.86    0.26
   7   1 -18    0.86    0.16
  -7   1  18    0.75    0.09
   7  -1 -18    0.99    0.27
  -7  -1  18    0.85    0.10
  -7  -1  18    0.85    0.10
   7  -1 -18    0.73    0.28
  -7   1  17  242.95    3.44
   7   1 -17  241.82    3.74
   7   1 -17  248.91    4.02
  -7   1  17  245.31    3.48
   7  -1 -17  246.28    3.84
  -7  -1  17  246.43    3.48
  -7  -1  17  246.58    3.64
   7  -1 -17  244.93    3.80
  -7   1  16   61.43    0.79
   7   1 -16   61.37    0.95
   7   1 -16   61.36    0.96
  -7   1  16   62.22    0.80
   7  -1 -16   61.74    0.97
  -7  -1  16   62.28    0.82
   7  -1 -16   63.53    0.99
  -7  -1  16   62.25    0.81
   7   1 -15   54.45    0.84
  -7   1  15   54.85    0.74
   7   1 -15   54.15    0.82
  -7   1  15   54.49    0.68
   7  -1 -15   54.43    0.97
  -7  -1  15   54.89    0.69
   7  -1 -15   55.10    0.85
  -7  -1  15   55.20    0.75
  -7   1  14   10.75    0.16
   7   1 -14   10.84    0.26
   7   1 -14   10.20    0.25
  -7   1  14   10.73    0.20
   7  -1 -14   10.72    0.27
  -7  -1  14   10.86    0.17
  -7  -1  14   11.01    0.21
   7  -1 -14   10.49    0.26
   7   1 -13    0.43    0.11
   7   1 -13    0.44    0.11
  -7   1  13    0.43    0.05
  -7   1  13    0.69    0.07
  -7  -1  13    0.47    0.05
   7  -1 -13    0.52    0.12
   7  -1 -13    0.69    0.12
  -7  -1  13    0.39    0.08
  -7   1  12   40.18    0.60
   7   1 -12   38.69    0.58
   7   1 -12   38.53    0.67
  -7   1  12   38.37    0.47
  -7  -1  12   37.33    0.44
  -7  -1  12   38.83    0.49
   7  -1 -12   40.41    0.46
   7  -1 -12   38.49    0.58
  -7   1  11  116.03    1.59
   7   1 -11  113.05    1.56
   7   1 -11  114.11    1.57
  -7   1  11  114.06    1.32
  -7  -1  11  114.70    1.39
  -7  -1  11  111.12    1.31
   7  -1 -11  119.76    1.38
   7  -1 -11  113.85    1.57
  -7   1  10   23.09    0.37
   7   1 -10   23.27    0.28
   7   1 -10   22.02    0.36
  -7   1  10   21.64    0.23
  -7  -1  10   21.51    0.26
  -7  -1  10   23.25    0.37
   7  -1 -10   23.55    0.27
   7  -1 -10   22.36    0.37
   7   1  -9  184.72    2.52
   7   1  -9  195.04    2.37
  -7   1   9  185.59    2.61
  -7   1   9  186.39    2.22
  -7  -1   9  187.75    2.54
   7  -1  -9  182.14    2.49
   7  -1  -9  197.80    2.36
  -7   1   8   59.75    0.62
   7   1  -8   60.61    0.81
   7   1  -8   64.27    0.70
  -7   1   8   60.79    0.80
   7  -1  -8   63.73    0.66
  -7  -1   8   61.72    0.81
   7  -1  -8   60.37    0.80
   7   1  -7    4.72    0.14
  -7   1   7    4.89    0.14
  -7   1   7    4.75    0.06
   7  -1  -7    4.46    0.14
  -7  -1   7    4.88    0.14
   7  -1  -7    4.92    0.07
   7   1  -6    1.15    0.05
   7   1  -6    1.15    0.09
  -7   1   6    1.14    0.09
  -7   1   6    1.18    0.04
  -7  -1   6    1.17    0.09
   7  -1  -6    1.19    0.03
   7  -1  -6    1.10    0.14
   7   1  -5    5.98    0.10
  -7   1   5    6.07    0.09
   7   1  -5    5.95    0.14
  -7   1   5    6.06    0.14
   7  -1  -5    6.11    0.20
  -7  -1   5    6.34    0.14
   7  -1  -5    5.93    0.08
  -7   1   4    0.48    0.05
   7   1  -4    0.55    0.07
   7   1  -4    0.55    0.03
  -7   1   4    0.57    0.07
   7  -1  -4    0.53    0.04
  -7  -1   4    0.51    0.05
   7  -1  -4    0.55    0.11
  -7  -1   4    0.63    0.07
   7   1  -3  172.26    2.05
   7   1  -3  168.38    2.20
  -7   1   3  166.57    1.98
  -7   1   3  164.28    2.12
  -7  -1   3  165.08    2.16
   7  -1  -3  165.69    2.16
   7  -1  -3  169.81    2.02
  -7  -1   3  167.53    2.00
  -7   1   2   48.27    0.54
   7   1  -2   50.48    0.60
   7   1  -2   50.60    0.62
  -7   1   2   49.68    0.59
   7  -1  -2   50.57    0.60
  -7  -1   2   48.51    0.60
  -7  -1   2   50.29    0.60
   7  -1  -2   49.46    0.60
   7   1  -1  488.78    6.97
  -7   1   1  467.84    6.65
   7   1  -1  487.34    7.02
  -7   1   1  474.97    6.78
   7  -1  -1  487.06    6.99
   7  -1  -1  480.96    6.85
  -7  -1   1  486.69    6.99
  -7  -1   1  475.02    6.81
   7   1   0  408.06    5.70
   7   1   0  403.82    5.65
  -7   1   0  382.73    5.32
  -7   1   0  390.09    5.35
   7  -1   0  402.39    5.62
  -7  -1   0  392.43    5.45
   7  -1   0  404.75    5.73
  -7  -1   0  388.84    5.47
  -7   1  -1   43.07    0.48
   7   1   1   44.81    0.53
   7   1   1   44.47    0.60
  -7   1  -1   42.68    0.53
   7  -1   1   44.06    0.55
  -7  -1  -1   43.31    0.53
  -7  -1  -1   42.13    0.54
   7  -1   1   44.73    0.53
   7   1   2  146.40    1.87
   7   1   2  150.41    1.82
   7  -1   2  139.77    1.65
   7  -1   2  149.95    1.79
   7  -1   2  148.16    1.89
  -7  -1  -2  144.01    1.75
  -7  -1  -2  145.70    1.85
   7   1   3    0.37    0.08
   7   1   3    0.36    0.05
   7  -1   3    0.33    0.07
   7  -1   3    0.30    0.03
   7  -1   3    0.37    0.05
   7  -1   3    0.39    0.08
  -7  -1  -3    0.56    0.12
  -7  -1  -3    0.33    0.04
   7   1   4    1.66    0.09
   7   1   4    1.56    0.11
   7  -1   4    1.49    0.17
   7  -1   4    1.70    0.16
   7  -1   4    1.71    0.05
  -7  -1  -4    3.23    0.12
   7   1   5  401.00    5.49
   7   1   5  392.46    5.72
   7  -1   5  387.33    5.66
   7  -1   5  404.24    5.23
   7  -1   5  406.21    5.24
   7  -1   5  387.14    5.66
  -7  -1  -5  390.68    5.33
  -7  -1  -5  387.68    5.63
   7   1   6  259.43    3.75
   7   1   6  271.58    3.52
   7  -1   6  256.50    3.61
   7  -1   6  256.86    3.62
  -7  -1  -6  262.16    3.69
  -7  -1  -6  265.66    3.45
   7   1   7  402.44    5.52
   7   1   7  385.08    5.70
   7  -1   7  388.01    5.75
   7  -1   7  386.49    5.74
  -7  -1  -7  397.91    5.48
  -7  -1  -7  388.78    5.88
   7   1   8   13.04    0.16
   7   1   8   12.90    0.27
   7  -1   8   12.60    0.28
   7  -1   8   12.75    0.27
  -7  -1  -8   12.43    0.15
  -7  -1  -8   12.70    0.27
   7   1   9   32.35    0.35
   7   1   9   31.50    0.51
   7  -1   9   31.77    0.52
   7  -1   9   31.85    0.62
  -7  -1  -9   31.02    0.37
  -7  -1  -9   31.37    0.61
   7   1  10    0.93    0.06
   7   1  10    1.07    0.14
   7  -1  10    1.00    0.14
   7  -1  10    0.93    0.14
  -7  -1 -10    0.90    0.04
  -7  -1 -10    1.15    0.14
   7   1  11   30.36    0.33
   7   1  11   29.92    0.64
   7  -1  11   29.15    0.52
   7  -1  11   29.79    0.52
  -7  -1 -11   29.67    0.52
  -7  -1 -11   28.73    0.34
   7   1  12   48.30    0.53
   7   1  12   47.77    0.91
   7  -1  12   47.12    0.91
   7  -1  12   47.87    0.77
  -7  -1 -12   45.95    0.53
  -7  -1 -12   48.04    0.77
   7   1  13   16.45    0.38
   7   1  13   16.98    0.22
   7  -1  13   16.45    0.39
   7  -1  13   16.91    0.39
  -7  -1 -13   17.14    0.39
  -7  -1 -13   16.11    0.19
   7   1  14    0.04    0.13
   7   1  14    0.04    0.13
   7  -1  14   -0.07    0.21
   7  -1  14    0.03    0.13
  -7  -1 -14    0.05    0.02
  -7  -1 -14    0.01    0.02
   7   1  15   28.26    0.57
   7   1  15   27.97    0.58
   7  -1  15   28.65    0.58
   7  -1  15   27.02    0.56
  -7  -1 -15   26.39    0.31
   7   1  16   16.97    0.45
   7   1  16   17.13    0.45
   7  -1  16   17.26    0.44
   7  -1  16   17.69    0.45
  -7  -1 -16   16.06    0.20
  -7  -1 -16   15.99    0.20
   7   1  17   37.33    0.73
   7   1  17   35.79    0.72
   7  -1  17   37.67    0.93
   7  -1  17   36.74    0.93
  -7  -1 -17   34.40    0.37
  -7  -1 -17   35.05    0.38
   7   1  18    5.79    0.32
   7   1  18    6.52    0.49
   7  -1  18    5.81    0.32
   7  -1  18    5.38    0.32
   7   1  19   17.67    0.72
   7   1  19   18.49    0.52
   7  -1  19   18.14    0.52
   7  -1  19   18.68    0.53
   7   1  20   29.80    0.72
   7   1  20   30.15    0.73
   7  -1  20   30.00    0.70
   7  -1  20   31.33    0.73
   7   1  21   30.72    0.75
   7   1  21   29.78    0.73
   7  -1  21   29.40    0.73
   7  -1  21   29.11    0.73
   7   1  22    0.60    0.42
   7   1  22    0.61    0.41
   7  -1  22    0.67    0.26
   7  -1  22    0.68    0.26
   7   1  23    0.10    0.24
   7   1  23    0.55    0.24
   7  -1  23    0.15    0.24
   7  -1  23    0.35    0.24
   7   1  24    1.12    0.30
   7   1  24    1.22    0.30
   7  -1  24    1.63    0.30
   7  -1  24    1.36    0.29
   7   1  25    1.47    0.30
   7   1  25    1.64    0.31
   7  -1  25    0.69    0.49
   7  -1  25    1.52    0.50
   7   3 -27    4.02    0.25
   7   3 -27    3.72    0.24
   7  -3 -27    3.92    0.29
   7  -3 -27    3.78    0.29
  -7  -3  27    3.96    0.35
  -7  -3  27    4.20    0.35
   7   3 -26    0.10    0.22
   7   3 -26    0.44    0.23
  -7   3  26   -0.01    0.12
  -7   3  26   -0.01    0.12
   7  -3 -26   -0.16    0.17
  -7  -3  26    0.23    0.12
   7  -3 -26    0.00    0.27
  -7  -3  26   -0.08    0.21
   7   3 -25    0.25    0.15
   7   3 -25    0.41    0.15
  -7   3  25    0.19    0.12
  -7   3  25    0.30    0.20
   7  -3 -25    0.42    0.18
  -7  -3  25    0.20    0.21
   7  -3 -25    0.00    0.18
  -7  -3  25    0.15    0.13
   7   3 -24    1.69    0.19
   7   3 -24    1.67    0.19
  -7   3  24    1.66    0.16
  -7   3  24    1.93    0.16
  -7  -3  24    1.31    0.25
   7  -3 -24    1.60    0.22
  -7  -3  24    1.84    0.17
   7   3 -23    0.92    0.26
   7   3 -23    0.64    0.16
  -7   3  23    0.70    0.13
  -7   3  23    0.82    0.13
   7  -3 -23    0.01    0.19
  -7  -3  23    0.70    0.13
   7  -3 -23    0.90    0.19
  -7  -3  23    0.70    0.14
   7   3 -22    4.20    0.33
   7   3 -22    3.67    0.22
  -7   3  22    3.86    0.18
  -7  -3  22    3.61    0.18
  -7  -3  22    4.18    0.28
   7  -3 -22    4.01    0.26
   7   3 -21    7.38    0.27
   7   3 -21    8.04    0.27
  -7   3  21    7.75    0.22
  -7   3  21    8.03    0.31
   7  -3 -21    8.57    0.46
  -7  -3  21    8.22    0.34
   7  -3 -21    7.95    0.31
  -7  -3  21    7.48    0.32
   7   3 -20    0.35    0.14
   7   3 -20    0.38    0.15
  -7   3  20    0.16    0.27
  -7   3  20    0.35    0.10
   7  -3 -20    0.40    0.11
  -7  -3  20    0.21    0.17
   7  -3 -20    0.20    0.17
  -7  -3  20    0.26    0.18
   7   3 -19    7.34    0.26
   7   3 -19    7.47    0.36
  -7   3  19    6.95    0.27
  -7   3  19    7.58    0.29
   7  -3 -19    7.54    0.20
  -7  -3  19    7.60    0.21
   7  -3 -19    7.46    0.30
  -7  -3  19    7.21    0.21
  -7   3  18    2.33    0.33
   7   3 -18    2.84    0.19
   7   3 -18    2.50    0.18
  -7   3  18    2.59    0.20
  -7  -3  18    2.65    0.14
  -7  -3  18    2.30    0.14
   7  -3 -18    2.49    0.22
   7  -3 -18    2.55    0.13
   7   3 -17   22.56    0.45
   7   3 -17   24.28    0.41
  -7   3  17   23.64    0.50
  -7   3  17   23.20    0.37
   7  -3 -17   23.57    0.38
  -7  -3  17   22.95    0.39
   7  -3 -17   24.06    0.66
  -7  -3  17   24.16    0.48
   7   3 -16   22.03    0.44
  -7   3  16   22.96    0.62
  -7   3  16   21.50    0.35
   7   3 -16   22.66    0.37
   7  -3 -16   23.09    0.37
   7  -3 -16   22.80    0.63
  -7  -3  16   21.53    0.46
  -7  -3  16   22.55    0.44
   7   3 -15   44.89    0.64
   7   3 -15   42.88    0.70
  -7   3  15   44.85    0.75
  -7   3  15   42.36    0.59
   7  -3 -15   44.70    0.62
  -7  -3  15   45.18    0.86
   7  -3 -15   43.20    0.74
  -7  -3  15   42.72    0.62
   7   3 -14    3.14    0.20
   7   3 -14    2.49    0.18
  -7   3  14    2.95    0.30
  -7   3  14    2.83    0.18
   7  -3 -14    2.49    0.11
  -7  -3  14    2.74    0.18
   7  -3 -14    2.47    0.20
  -7  -3  14    2.75    0.20
   7   3 -13  108.70    1.58
   7   3 -13  110.88    1.49
  -7   3  13  105.48    1.40
  -7   3  13  108.88    1.61
   7  -3 -13  111.59    1.54
  -7  -3  13  110.23    1.60
   7  -3 -13  107.47    1.60
  -7  -3  13  106.10    1.43
   7   3 -12    5.80    0.21
   7   3 -12    5.91    0.15
  -7   3  12    5.32    0.21
  -7   3  12    5.41    0.14
   7  -3 -12    5.78    0.22
   7  -3 -12    5.88    0.14
  -7  -3  12    5.66    0.15
  -7  -3  12    5.95    0.30
   7   3 -11    0.29    0.12
   7   3 -11    0.23    0.11
  -7   3  11    0.20    0.12
  -7   3  11    0.26    0.07
   7  -3 -11    0.27    0.11
  -7  -3  11    0.26    0.11
   7  -3 -11    0.42    0.13
  -7  -3  11    0.24    0.07
   7   3 -10   17.94    0.28
   7   3 -10   17.82    0.34
  -7   3  10   16.98    0.26
  -7   3  10   17.75    0.35
   7  -3 -10   18.24    0.27
  -7  -3  10   16.86    0.33
   7  -3 -10   17.58    0.35
  -7  -3  10   18.30    0.34
   7   3  -9   15.46    0.25
   7   3  -9   15.31    0.31
  -7   3   9   14.86    0.23
  -7   3   9   15.19    0.31
   7  -3  -9   15.19    0.32
  -7  -3   9   14.38    0.30
   7  -3  -9   15.64    0.24
  -7  -3   9   15.93    0.31
   7   3  -8   74.72    1.06
  -7   3   8   74.56    1.05
   7   3  -8   76.32    1.05
  -7   3   8   72.42    0.91
   7  -3  -8   73.48    1.05
   7  -3  -8   76.27    0.96
  -7  -3   8   75.94    1.17
  -7  -3   8   72.29    0.93
   7   3  -7  431.25    6.65
   7   3  -7  438.29    6.39
  -7   3   7  416.52    6.02
  -7   3   7  419.12    6.46
   7  -3  -7  425.49    6.59
  -7  -3   7  415.53    6.06
   7  -3  -7  437.08    6.34
  -7  -3   7  436.62    6.54
   7   3  -6  159.23    2.07
   7   3  -6  155.83    2.14
  -7   3   6  153.89    2.11
  -7   3   6  151.23    2.03
   7  -3  -6  155.92    2.15
  -7  -3   6  157.75    2.16
   7  -3  -6  159.20    2.04
  -7  -3   6  152.23    1.99
   7   3  -5  217.33    3.13
   7   3  -5  219.17    2.93
  -7   3   5  213.06    2.81
  -7   3   5  214.24    2.96
   7  -3  -5  224.93    2.97
  -7  -3   5  218.15    3.02
   7  -3  -5  216.94    3.02
  -7  -3   5  215.52    2.88
   7   3  -4   10.29    0.19
   7   3  -4    9.78    0.23
  -7   3   4    9.77    0.18
  -7   3   4   10.24    0.21
  -7  -3   4   10.16    0.22
   7  -3  -4   10.17    0.30
  -7  -3   4   10.11    0.19
   7   3  -3    1.87    0.13
   7   3  -3    1.91    0.10
  -7   3   3    1.82    0.11
  -7   3   3    1.93    0.10
   7  -3  -3    2.03    0.10
  -7  -3   3    2.10    0.12
   7  -3  -3    1.95    0.12
  -7  -3   3    2.22    0.16
   7   3  -2  144.04    2.03
   7   3  -2  142.72    1.87
  -7   3   2  137.51    1.79
  -7   3   2  139.90    1.93
   7  -3  -2  144.43    1.88
  -7  -3   2  142.18    1.87
   7  -3  -2  142.51    1.98
  -7  -3   2  141.61    1.89
   7   3  -1  343.98    4.95
   7   3  -1  348.57    4.96
  -7   3   1  340.74    4.86
  -7   3   1  337.95    4.81
   7  -3  -1  344.74    4.91
  -7  -3   1  345.06    4.91
   7  -3  -1  348.46    4.96
  -7  -3   1  346.69    4.98
   7   3   0  214.46    2.92
   7   3   0  213.61    2.92
  -7   3   0  207.14    2.82
  -7   3   0  208.64    2.79
   7  -3   0  218.62    2.92
  -7  -3   0  211.77    2.87
   7  -3   0  214.67    2.92
  -7  -3   0  214.04    3.01
   7   3   1   13.20    0.25
   7   3   1   13.55    0.25
  -7   3  -1   12.48    0.24
  -7   3  -1   12.91    0.27
   7  -3   1   12.95    0.26
  -7  -3  -1   12.93    0.24
   7  -3   1   13.45    0.22
  -7  -3  -1   13.36    0.25
   7   3   2   82.41    1.11
   7   3   2   82.80    1.09
  -7   3  -2   80.18    1.00
  -7   3  -2   82.51    1.10
   7  -3   2   82.44    1.10
  -7  -3  -2   79.73    1.05
   7  -3   2   83.10    1.10
  -7  -3  -2   82.03    1.10
   7   3   3  193.76    2.76
   7   3   3  195.18    2.63
  -7   3  -3  189.25    2.44
  -7   3  -3  185.99    2.55
   7  -3   3  191.50    2.63
  -7  -3  -3  188.05    2.53
   7  -3   3  199.11    2.57
  -7  -3  -3  191.25    2.61
   7   3   4    3.82    0.16
   7   3   4    4.09    0.21
  -7   3  -4    3.92    0.09
  -7   3  -4    4.13    0.16
   7  -3   4    3.60    0.24
  -7  -3  -4    4.11    0.13
   7  -3   4    4.09    0.14
  -7  -3  -4    3.72    0.24
   7   3   5   25.34    0.41
   7   3   5   25.25    0.38
  -7   3  -5   25.22    0.51
  -7   3  -5   24.18    0.34
   7  -3   5   25.77    0.36
  -7  -3  -5   25.19    0.41
   7  -3   5   25.62    0.42
  -7  -3  -5   24.04    0.42
   7   3   6   32.14    0.46
   7   3   6   32.07    0.51
  -7   3  -6   31.58    0.51
  -7   3  -6   31.11    0.40
   7  -3   6   33.22    0.43
  -7  -3  -6   31.94    0.50
   7  -3   6   32.03    0.62
  -7  -3  -6   30.45    0.43
   7   3   7   99.54    1.41
   7   3   7  103.79    1.37
  -7   3  -7   97.89    1.39
  -7   3  -7   98.07    1.19
   7  -3   7  104.37    1.23
  -7  -3  -7   98.72    1.39
   7  -3   7  100.66    1.43
  -7  -3  -7   98.44    1.30
   7   3   8    2.91    0.17
   7   3   8    2.80    0.19
  -7   3  -8    2.71    0.08
  -7   3  -8    2.20    0.27
   7  -3   8    2.89    0.07
  -7  -3  -8    2.39    0.11
   7  -3   8    2.88    0.18
  -7  -3  -8    2.66    0.17
   7   3   9   24.72    0.45
   7   3   9   25.77    0.38
  -7   3  -9   24.84    0.46
   7  -3   9   25.73    0.28
  -7  -3  -9   23.80    0.36
  -7  -3  -9   23.84    0.45
   7  -3   9   24.10    0.45
   7   3  10    4.80    0.35
   7   3  10    5.43    0.16
  -7   3 -10    5.51    0.24
   7  -3  10    5.40    0.09
  -7  -3 -10    5.11    0.15
  -7  -3 -10    5.25    0.23
   7  -3  10    5.11    0.36
   7   3  11   65.80    1.18
   7   3  11   66.65    0.98
  -7   3 -11   63.51    0.67
  -7   3 -11   65.08    1.03
   7  -3  11   67.66    0.71
  -7  -3 -11   64.00    0.94
   7  -3  11   64.91    1.03
  -7  -3 -11   65.36    1.02
   7   3  12    0.79    0.09
   7   3  12    0.66    0.17
   7  -3  12    0.73    0.18
   7  -3  12    0.79    0.18
  -7  -3 -12    0.61    0.15
  -7  -3 -12    0.66    0.17
   7   3  13   11.35    0.22
   7   3  13   11.32    0.34
   7  -3  13   11.06    0.35
   7  -3  13   11.68    0.35
  -7  -3 -13   11.27    0.34
  -7  -3 -13   11.14    0.28
   7   3  14    9.33    0.34
   7   3  14    9.31    0.20
   7  -3  14    9.68    0.35
   7  -3  14    9.12    0.34
  -7  -3 -14    8.79    0.19
  -7  -3 -14    8.84    0.33
   7   3  15   76.75    1.13
   7   3  15   77.86    1.31
   7  -3  15   77.06    1.32
   7  -3  15   77.71    1.31
  -7  -3 -15   78.32    1.30
  -7  -3 -15   74.63    1.11
   7   3  16    1.57    0.11
   7   3  16    1.65    0.24
   7  -3  16    1.47    0.25
   7  -3  16    1.28    0.25
  -7  -3 -16    1.42    0.25
  -7  -3 -16    1.27    0.17
   7   3  17   31.86    0.70
   7   3  17   30.68    0.47
   7  -3  17   31.66    0.70
   7  -3  17   31.43    0.69
  -7  -3 -17   30.57    0.54
  -7  -3 -17   32.12    0.90
   7   3  18    0.21    0.09
   7   3  18    0.48    0.21
   7  -3  18    0.33    0.22
   7  -3  18    0.35    0.21
  -7  -3 -18    0.27    0.21
  -7  -3 -18    0.17    0.08
   7   3  19    4.69    0.49
   7   3  19    3.68    0.20
   7  -3  19    4.13    0.32
   7  -3  19    4.38    0.51
  -7  -3 -19    4.49    0.33
  -7  -3 -19    3.96    0.14
   7   3  20    0.58    0.39
   7  -3  20    0.67    0.41
   7  -3  20    0.49    0.25
  -7  -3 -20    0.53    0.25
   7   3  21   42.72    0.95
   7  -3  21   42.55    0.96
   7  -3  21   42.24    0.96
  -7  -3 -21   43.74    0.97
   7   3  22    0.32    0.27
   7   3  22    0.32    0.26
   7  -3  22    0.28    0.27
   7  -3  22    0.67    0.26
   7   3  23   10.54    0.49
   7   3  23   10.05    0.50
   7  -3  23   11.04    0.49
   7  -3  23   10.37    0.49
   7   3  24    0.44    0.26
   7   3  24    0.34    0.26
   7  -3  24    0.31    0.43
   7  -3  24    0.08    0.27
   7   5 -25    0.26    0.17
   7   5 -25    0.01    0.15
  -7   5  25    0.32    0.25
  -7   5  25    0.12    0.34
   7  -5 -25   -0.22    0.35
  -7  -5  25    0.25    0.16
   7  -5 -25    0.16    0.15
  -7  -5  25   -0.03    0.27
   7   5 -24    0.29    0.16
   7   5 -24    0.00    0.15
  -7   5  24    0.21    0.21
  -7   5  24    0.13    0.25
   7  -5 -24    0.13    0.20
  -7  -5  24    0.16    0.26
   7  -5 -24   -0.09    0.14
  -7  -5  24    0.26    0.16
   7   5 -23    8.30    0.33
   7   5 -23    7.56    0.44
  -7   5  23    7.77    0.42
  -7   5  23    8.32    0.58
  -7  -5  23    8.01    0.45
   7  -5 -23    7.35    0.40
   7  -5 -23    8.22    0.41
  -7  -5  23    8.05    0.46
   7   5 -22    2.68    0.22
   7   5 -22    2.50    0.37
  -7   5  22    2.76    0.32
  -7   5  22    2.70    0.28
  -7  -5  22    2.50    0.21
   7  -5 -22    2.96    0.30
   7  -5 -22    2.69    0.20
  -7  -5  22    3.55    0.35
   7   5 -21    3.19    0.36
   7   5 -21    3.07    0.22
  -7   5  21    2.57    0.45
  -7   5  21    2.90    0.20
   7  -5 -21    2.26    0.29
  -7  -5  21    3.07    0.21
   7  -5 -21    3.17    0.20
  -7  -5  21    2.86    0.24
   7   5 -20    0.57    0.16
   7   5 -20    0.80    0.19
  -7   5  20    1.10    0.23
  -7   5  20    1.19    0.16
   7  -5 -20    0.47    0.38
  -7  -5  20    0.69    0.17
   7  -5 -20    0.94    0.15
  -7  -5  20    1.02    0.20
   7   5 -19    0.20    0.14
   7   5 -19    0.34    0.16
  -7   5  19    0.24    0.13
  -7   5  19    0.56    0.31
   7  -5 -19    0.26    0.13
   7  -5 -19    0.14    0.33
  -7  -5  19    0.27    0.26
  -7  -5  19    0.15    0.14
   7   5 -18    0.30    0.15
   7   5 -18    0.09    0.13
  -7   5  18    0.01    0.17
  -7   5  18    0.19    0.11
   7  -5 -18    0.13    0.12
   7  -5 -18    0.03    0.19
  -7  -5  18   -0.06    0.12
  -7  -5  18    0.13    0.14
   7   5 -17   10.82    0.33
   7   5 -17   11.08    0.42
  -7   5  17   10.71    0.39
   7  -5 -17   10.53    0.39
  -7  -5  17   10.71    0.33
  -7  -5  17   10.33    0.42
   7  -5 -17   11.05    0.28
   7   5 -16    2.55    0.21
   7   5 -16    2.49    0.29
  -7   5  16    2.71    0.17
  -7   5  16    2.74    0.25
   7  -5 -16    2.87    0.17
   7  -5 -16    2.70    0.26
  -7  -5  16    3.08    0.21
  -7  -5  16    2.87    0.18
   7   5 -15    8.06    0.36
  -7   5  15    7.74    0.47
   7   5 -15    7.31    0.28
  -7   5  15    7.26    0.22
   7  -5 -15    7.53    0.23
  -7  -5  15    7.20    0.41
   7  -5 -15    7.47    0.33
  -7  -5  15    7.29    0.24
   7   5 -14   10.55    0.45
   7   5 -14    9.80    0.38
  -7   5  14    9.99    0.25
  -7   5  14    9.67    0.34
  -7  -5  14    9.42    0.38
   7  -5 -14   10.47    0.26
   7  -5 -14   10.24    0.36
  -7  -5  14   11.38    0.32
   7   5 -13    6.63    0.39
   7   5 -13    6.39    0.33
  -7   5  13    6.74    0.28
  -7   5  13    6.24    0.21
   7  -5 -13    6.15    0.29
  -7  -5  13    6.40    0.26
   7  -5 -13    5.93    0.20
  -7  -5  13    6.21    0.22
   7   5 -12    0.37    0.20
   7   5 -12    0.16    0.16
  -7   5  12    0.24    0.17
  -7   5  12    0.30    0.11
   7  -5 -12    0.23    0.18
   7  -5 -12    0.44    0.11
  -7  -5  12    0.29    0.20
  -7  -5  12    0.15    0.24
   7   5 -11   55.56    0.92
   7   5 -11   57.85    0.88
  -7   5  11   54.71    0.82
  -7   5  11   56.56    0.94
  -7  -5  11   57.58    0.93
   7  -5 -11   56.97    0.85
   7  -5 -11   57.17    0.96
  -7  -5  11   54.70    0.85
   7   5 -10    9.67    0.26
   7   5 -10    8.67    0.31
  -7   5  10    8.50    0.24
  -7   5  10    8.86    0.31
  -7  -5  10    8.82    0.24
   7  -5 -10    9.48    0.34
   7  -5 -10    8.53    0.48
  -7  -5  10    9.14    0.30
   7   5  -9   19.96    0.38
   7   5  -9   19.56    0.58
  -7   5   9   18.72    0.46
  -7   5   9   19.51    0.43
   7  -5  -9   20.06    0.44
   7  -5  -9   19.16    0.36
  -7  -5   9   19.01    0.37
  -7  -5   9   19.92    0.55
   7   5  -8    0.05    0.15
   7   5  -8    0.35    0.12
  -7   5   8    0.18    0.11
  -7   5   8    0.24    0.23
  -7  -5   8    0.15    0.14
   7  -5  -8    0.28    0.11
   7  -5  -8    0.33    0.16
  -7  -5   8    0.27    0.11
   7   5  -7   56.81    0.85
   7   5  -7   58.09    0.91
  -7   5   7   53.74    0.79
  -7   5   7   55.53    0.88
   7  -5  -7   57.09    0.83
   7  -5  -7   57.83    0.92
  -7  -5   7   54.98    0.91
  -7  -5   7   57.92    0.89
   7   5  -6    0.57    0.25
   7   5  -6    0.54    0.13
  -7   5   6    0.31    0.11
  -7   5   6    0.34    0.14
   7  -5  -6    0.50    0.12
  -7  -5   6    0.32    0.22
   7  -5  -6    0.21    0.25
  -7  -5   6    0.43    0.12
   7   5  -5    4.45    0.19
   7   5  -5    4.40    0.22
  -7   5   5    4.08    0.26
  -7   5   5    4.26    0.20
   7  -5  -5    4.06    0.17
  -7  -5   5    4.33    0.21
   7  -5  -5    4.36    0.22
  -7  -5   5    4.42    0.18
   7   5  -4    5.05    0.23
   7   5  -4    4.68    0.19
  -7   5   4    4.32    0.18
  -7   5   4    4.79    0.20
   7  -5  -4    4.81    0.22
  -7  -5   4    4.66    0.22
   7  -5  -4    4.89    0.19
  -7  -5   4    4.82    0.19
   7   5  -3   90.87    1.34
   7   5  -3   92.01    1.32
  -7   5   3   86.94    1.24
  -7   5   3   89.65    1.41
   7  -5  -3   91.12    1.28
   7  -5  -3   92.08    1.34
  -7  -5   3   91.42    1.33
  -7  -5   3   89.68    1.38
   7   5  -2   -0.02    0.12
   7   5  -2    0.07    0.13
  -7   5   2    0.19    0.11
  -7   5   2   -0.02    0.11
   7  -5  -2    0.22    0.12
  -7  -5   2    0.06    0.13
   7  -5  -2    0.07    0.12
  -7  -5   2    0.14    0.11
   7   5  -1   21.87    0.41
   7   5  -1   22.16    0.44
  -7   5   1   20.99    0.39
  -7   5   1   20.79    0.50
   7  -5  -1   21.66    0.41
  -7  -5   1   20.93    0.41
   7  -5  -1   21.74    0.41
  -7  -5   1   21.07    0.40
   7   5   0   30.09    0.54
   7   5   0   28.88    0.51
  -7   5   0   28.32    0.57
  -7   5   0   27.53    0.48
   7  -5   0   29.55    0.62
  -7  -5   0   28.63    0.50
   7  -5   0   29.64    0.51
  -7  -5   0   28.60    0.51
   7   5   1   79.80    1.19
   7   5   1   79.36    1.17
  -7   5  -1   76.32    1.12
  -7   5  -1   75.70    1.08
   7  -5   1   80.11    1.14
  -7  -5  -1   77.54    1.13
   7  -5   1   79.78    1.17
  -7  -5  -1   77.81    1.13
   7   5   2    2.19    0.19
   7   5   2    2.27    0.29
  -7   5  -2    2.17    0.17
   7  -5   2    2.25    0.18
  -7  -5  -2    2.01    0.17
   7  -5   2    2.40    0.15
  -7  -5  -2    2.58    0.27
   7   5   3    2.47    0.18
   7   5   3    2.38    0.18
  -7   5  -3    1.87    0.20
  -7   5  -3    2.09    0.27
   7  -5   3    2.09    0.14
  -7  -5  -3    1.94    0.17
   7  -5   3    1.97    0.18
  -7  -5  -3    1.86    0.16
   7   5   4    1.35    0.18
   7   5   4    1.32    0.27
  -7   5  -4    1.20    0.17
  -7   5  -4    1.12    0.11
  -7  -5  -4    1.38    0.17
   7  -5   4    1.27    0.18
   7  -5   4    1.69    0.13
  -7  -5  -4    1.46    0.25
   7   5   5   58.75    0.91
   7   5   5   57.93    0.92
  -7   5  -5   55.87    0.79
  -7   5  -5   57.39    0.91
   7  -5   5   57.60    0.91
  -7  -5  -5   58.07    0.91
   7  -5   5   59.12    0.83
  -7  -5  -5   56.10    0.86
   7   5   6   10.33    0.34
   7   5   6   12.02    0.32
  -7   5  -6   10.50    0.22
  -7   5  -6   10.53    0.48
   7  -5   6   10.70    0.35
  -7  -5  -6   10.56    0.29
   7  -5   6   11.34    0.24
  -7  -5  -6   10.82    0.32
   7   5   7   65.49    1.07
   7   5   7   65.40    1.02
  -7   5  -7   64.35    1.05
  -7   5  -7   64.42    0.88
   7  -5   7   68.64    1.02
  -7  -5  -7   64.91    1.06
   7  -5   7   65.12    1.06
  -7  -5  -7   65.03    1.14
   7   5   8   53.81    1.13
   7   5   8   53.28    0.87
  -7   5  -8   53.39    0.93
  -7   5  -8   52.83    0.73
   7  -5   8   54.19    0.94
  -7  -5  -8   52.62    0.85
   7  -5   8   55.47    0.76
  -7  -5  -8   53.66    0.92
   7   5   9   79.74    1.33
   7   5   9   80.73    1.40
  -7   5  -9   78.89    1.50
  -7   5  -9   76.89    1.03
   7  -5   9   81.71    1.18
  -7  -5  -9   78.67    1.29
   7  -5   9   78.33    1.32
  -7  -5  -9   77.93    1.20
   7   5  10   64.95    1.18
   7   5  10   64.23    1.12
  -7   5 -10   63.33    0.85
  -7   5 -10   64.24    1.12
   7  -5  10   64.24    1.12
  -7  -5 -10   62.54    1.00
   7  -5  10   65.01    0.87
  -7  -5 -10   64.80    1.11
   7   5  11   31.62    0.67
   7   5  11   31.22    0.57
  -7   5 -11   30.99    0.44
  -7   5 -11   31.08    0.66
  -7  -5 -11   30.12    0.56
   7  -5  11   31.74    0.51
   7  -5  11   31.36    0.88
  -7  -5 -11   31.94    0.85
   7   5  12    8.04    0.51
   7   5  12    7.77    0.26
  -7   5 -12    7.07    0.16
  -7   5 -12    7.87    0.36
   7  -5  12    7.54    0.22
  -7  -5 -12    7.78    0.37
   7  -5  12    7.24    0.34
  -7  -5 -12    7.81    0.34
   7   5  13    0.74    0.15
   7   5  13    0.81    0.22
  -7   5 -13    0.75    0.23
  -7   5 -13    0.76    0.11
   7  -5  13    0.89    0.12
  -7  -5 -13    0.76    0.22
   7  -5  13    0.81    0.22
  -7  -5 -13    0.89    0.24
   7   5  14    2.08    0.17
   7   5  14    1.75    0.26
  -7   5 -14    1.75    0.08
  -7   5 -14    1.95    0.26
   7  -5  14    1.83    0.12
  -7  -5 -14    2.01    0.26
   7  -5  14    2.02    0.27
  -7  -5 -14    1.87    0.26
   7   5  15   10.48    0.41
   7   5  15    9.66    0.28
  -7   5 -15   10.43    0.42
  -7  -5 -15    9.95    0.40
  -7  -5 -15    9.80    0.41
   7  -5  15   10.53    0.42
   7   5  16   20.96    0.44
   7   5  16   21.49    0.59
  -7   5 -16   20.78    0.59
  -7  -5 -16   20.67    0.55
  -7  -5 -16   22.21    0.80
   7  -5  16   21.43    0.59
   7   5  17    1.43    0.28
   7   5  17    1.51    0.17
   7  -5  17    1.47    0.28
   7  -5  17    1.43    0.29
  -7  -5 -17    1.42    0.27
  -7  -5 -17    1.30    0.17
   7   5  18    4.18    0.35
   7   5  18    3.91    0.20
   7  -5  18    4.13    0.36
   7  -5  18    3.77    0.55
  -7  -5 -18    4.22    0.34
  -7  -5 -18    3.59    0.21
   7   5  19   17.09    0.57
   7   5  19   15.20    0.37
   7  -5  19   17.07    0.58
   7  -5  19   16.85    0.58
  -7  -5 -19   17.24    0.57
  -7  -5 -19   16.18    0.38
   7   5  20    0.22    0.13
   7   5  20    0.30    0.25
   7  -5  20    0.21    0.26
   7  -5  20    0.41    0.41
  -7  -5 -20    0.20    0.14
  -7  -5 -20    0.13    0.25
   7   5  21    6.82    0.43
   7  -5  21    7.11    0.44
   7  -5  21    6.09    0.42
  -7  -5 -21    6.89    0.43
   7   7 -21    0.60    0.24
   7   7 -21    0.67    0.22
  -7   7  21    1.58    0.33
  -7   7  21    0.77    0.29
   7  -7 -21    0.96    0.20
  -7  -7  21    0.73    0.23
   7  -7 -21    0.57    0.50
  -7  -7  21    0.76    0.23
   7   7 -20    2.92    0.27
   7   7 -20    2.50    0.28
  -7   7  20    2.52    0.54
  -7   7  20    2.57    0.24
   7  -7 -20    2.76    0.37
  -7  -7  20    2.16    0.42
   7  -7 -20    3.01    0.24
  -7  -7  20    2.94    0.27
   7   7 -19    0.56    0.22
   7   7 -19    0.37    0.32
  -7   7  19    0.61    0.26
  -7   7  19    0.41    0.19
   7  -7 -19    0.44    0.28
  -7  -7  19    0.54    0.21
   7  -7 -19    0.49    0.18
  -7  -7  19    0.58    0.21
   7   7 -18    0.21    0.19
   7   7 -18    0.20    0.21
  -7   7  18    0.42    0.25
  -7   7  18    0.16    0.18
   7  -7 -18    0.38    0.26
  -7  -7  18    0.50    0.21
   7  -7 -18    0.22    0.17
  -7  -7  18    0.44    0.20
   7   7 -17   26.78    0.62
   7   7 -17   26.79    0.65
  -7   7  17   25.63    0.58
  -7   7  17   26.52    0.71
   7  -7 -17   26.39    0.75
  -7  -7  17   26.75    0.64
   7  -7 -17   26.99    0.75
  -7  -7  17   25.84    0.61
   7   7 -16    5.85    0.34
   7   7 -16    5.34    0.31
  -7   7  16    5.19    0.38
  -7   7  16    5.03    0.44
   7  -7 -16    5.59    0.43
  -7  -7  16    5.95    0.33
   7  -7 -16    5.71    0.41
  -7  -7  16    5.17    0.31
   7   7 -15   15.66    0.49
   7   7 -15   16.70    0.46
  -7   7  15   15.47    0.43
  -7   7  15   16.58    0.53
   7  -7 -15   16.77    0.43
  -7  -7  15   16.79    0.48
   7  -7 -15   17.36    0.57
  -7  -7  15   16.39    0.62
   7   7 -14   14.57    0.60
   7   7 -14   14.57    0.47
  -7   7  14   14.72    0.51
  -7   7  14   14.91    0.41
   7  -7 -14   14.93    0.41
  -7  -7  14   15.05    0.45
   7  -7 -14   14.98    0.53
  -7  -7  14   14.14    0.43
   7   7 -13   18.31    0.47
   7   7 -13   17.93    0.51
  -7   7  13   19.11    0.76
  -7   7  13   17.34    0.60
   7  -7 -13   17.67    0.44
  -7  -7  13   18.68    0.50
   7  -7 -13   17.99    0.58
  -7  -7  13   17.04    0.47
   7   7 -12    1.48    0.26
   7   7 -12    2.21    0.23
  -7   7  12    1.81    0.21
  -7   7  12    2.23    0.28
   7  -7 -12    2.06    0.49
  -7  -7  12    1.92    0.25
   7  -7 -12    2.16    0.21
  -7  -7  12    1.49    0.36
   7   7 -11    0.28    0.18
   7   7 -11    0.43    0.34
  -7   7  11    0.37    0.22
  -7   7  11    0.48    0.17
   7  -7 -11    0.27    0.17
  -7  -7  11   -0.06    0.33
   7  -7 -11    0.15    0.23
  -7  -7  11    0.22    0.18
   7   7 -10   40.76    0.82
   7   7 -10   41.12    0.78
  -7   7  10   38.45    0.72
  -7   7  10   39.72    0.83
   7  -7 -10   41.70    0.87
  -7  -7  10   41.93    0.82
   7  -7 -10   41.20    0.76
  -7  -7  10   38.74    0.74
   7   7  -9   26.12    0.63
   7   7  -9   25.72    0.57
  -7   7   9   24.40    0.53
  -7   7   9   24.09    0.60
   7  -7  -9   26.34    0.72
  -7  -7   9   24.71    0.54
   7  -7  -9   25.91    0.66
  -7  -7   9   25.29    0.59
   7   7  -8   11.14    0.43
   7   7  -8   12.56    0.57
  -7   7   8   11.06    0.52
  -7   7   8   10.38    0.61
   7  -7  -8   11.11    0.36
  -7  -7   8   11.04    0.37
   7  -7  -8   11.18    0.45
  -7  -7   8   10.52    0.40
   7   7  -7   37.53    0.79
   7   7  -7   38.19    0.73
  -7   7   7   35.33    0.69
  -7   7   7   36.73    0.75
   7  -7  -7   37.80    0.71
  -7  -7   7   38.33    0.77
   7  -7  -7   37.18    1.02
  -7  -7   7   37.24    0.73
   7   7  -6   15.79    0.51
   7   7  -6   16.57    0.48
  -7   7   6   16.82    0.65
  -7   7   6   15.19    0.48
   7  -7  -6   16.89    0.45
  -7  -7   6   15.88    0.45
   7  -7  -6   15.77    0.52
  -7  -7   6   16.29    0.50
   7   7  -5  188.78    3.04
   7   7  -5  189.97    2.98
  -7   7   5  181.32    3.11
  -7   7   5  181.38    2.83
   7  -7  -5  187.24    2.92
  -7  -7   5  181.52    2.84
   7  -7  -5  192.65    3.09
  -7  -7   5  186.55    2.94
   7   7  -4    2.98    0.31
   7   7  -4    4.97    0.48
  -7   7   4    2.96    0.24
  -7   7   4    3.25    0.27
  -7  -7   4    2.43    0.29
   7  -7  -4    3.12    0.47
   7  -7  -4    5.12    0.45
   7   7  -3   12.15    0.40
   7   7  -3   11.49    0.41
  -7   7   3   11.37    0.36
  -7   7   3   11.39    0.37
   7  -7  -3   12.49    0.40
  -7  -7   3   11.36    0.36
   7  -7  -3   11.90    0.38
  -7  -7   3   11.75    0.40
   7   7  -2    1.39    0.22
   7   7  -2    1.32    0.24
  -7   7   2    1.00    0.20
  -7   7   2    1.52    0.20
   7  -7  -2    1.87    0.22
  -7  -7   2    1.16    0.33
   7  -7  -2    1.15    0.22
  -7  -7   2    1.38    0.23
   7   7  -1   22.26    0.73
   7   7  -1   22.54    0.51
  -7   7   1   21.06    0.47
  -7   7   1   21.52    0.49
   7  -7  -1   22.52    0.50
  -7  -7   1   22.45    0.70
   7  -7  -1   22.81    0.51
  -7  -7   1   21.25    0.49
   7   7   0    1.41    0.25
   7   7   0    1.74    0.23
  -7   7   0    1.77    0.19
  -7   7   0    1.62    0.22
  -7  -7   0    1.33    0.23
   7  -7   0    1.74    0.22
   7  -7   0    1.55    0.21
  -7  -7   0    1.62    0.21
   7   7   1    7.03    0.33
   7   7   1    7.23    0.50
  -7   7  -1    6.65    0.46
  -7   7  -1    5.61    0.26
   7  -7   1    6.84    0.32
  -7  -7  -1    5.94    0.31
   7  -7   1    6.20    0.29
  -7  -7  -1    6.16    0.29
   7   7   2   44.87    1.03
   7   7   2   44.13    0.84
  -7   7  -2   42.22    0.73
  -7   7  -2   42.07    0.78
   7  -7   2   44.44    1.02
  -7  -7  -2   43.83    0.80
   7  -7   2   45.08    0.95
  -7  -7  -2   42.60    0.80
   7   7   3   12.74    0.41
   7   7   3   11.70    0.41
  -7   7  -3   11.16    0.45
  -7   7  -3   10.73    0.38
   7  -7   3   11.91    0.40
  -7  -7  -3   11.59    0.55
   7  -7   3   12.06    0.34
  -7  -7  -3   12.19    0.38
   7   7   4    6.84    0.33
   7   7   4    7.18    0.51
  -7   7  -4    6.36    0.25
  -7   7  -4    6.22    0.32
  -7  -7  -4    6.46    0.31
   7  -7   4    7.44    0.50
   7  -7   4    7.04    0.27
  -7  -7  -4    6.42    0.31
   7   7   5   30.88    0.64
   7   7   5   31.03    0.67
  -7   7  -5   28.88    0.54
  -7   7  -5   29.39    0.63
   7  -7   5   31.66    0.71
  -7  -7  -5   30.11    0.80
   7  -7   5   30.49    0.66
  -7  -7  -5   29.15    0.62
   7   7   6   -0.10    0.16
   7   7   6    0.11    0.18
  -7   7  -6    0.03    0.11
  -7   7  -6    0.30    0.26
   7  -7   6    0.10    0.28
  -7  -7  -6   -0.03    0.16
   7  -7   6    0.05    0.19
  -7  -7  -6   -0.09    0.15
   7   7   7    3.16    0.29
   7   7   7    3.06    0.26
  -7   7  -7    3.28    0.27
  -7   7  -7    3.08    0.18
   7  -7   7    2.99    0.29
  -7  -7  -7    3.49    0.25
   7  -7   7    3.22    0.19
  -7  -7  -7    3.02    0.28
   7   7   8    7.01    0.47
   7   7   8    5.72    0.35
  -7   7  -8    6.21    0.34
  -7   7  -8    5.78    0.22
   7  -7   8    6.12    0.22
  -7  -7  -8    6.27    0.51
   7  -7   8    5.85    0.35
  -7  -7  -8    6.03    0.30
   7   7   9    0.10    0.16
   7   7   9   -0.05    0.19
  -7   7  -9   -0.13    0.20
  -7   7  -9    0.12    0.11
   7  -7   9   -0.09    0.11
  -7  -7  -9    0.00    0.19
   7  -7   9    0.00    0.31
  -7  -7  -9    0.13    0.16
   7   7  10   20.49    0.59
   7   7  10   20.98    0.52
  -7   7 -10   19.77    0.40
  -7   7 -10   20.52    0.57
   7  -7  10   21.00    0.60
  -7  -7 -10   20.51    0.50
   7  -7  10   21.80    0.42
  -7  -7 -10   20.18    0.56
   7   7  11   20.06    0.58
   7   7  11   20.34    0.69
  -7   7 -11   18.67    0.38
  -7   7 -11   19.21    0.57
   7  -7  11   19.35    0.48
  -7  -7 -11   19.46    0.56
   7  -7  11   18.83    0.58
  -7  -7 -11   19.65    0.67
   7   7  12    0.39    0.25
   7   7  12    0.60    0.20
  -7   7 -12    0.28    0.12
  -7   7 -12    0.29    0.25
   7  -7  12    0.40    0.26
  -7  -7 -12    0.38    0.23
   7  -7  12    0.33    0.19
  -7  -7 -12    0.26    0.30
   7   7  13   16.83    0.55
   7   7  13   17.32    0.47
  -7   7 -13   15.38    0.42
  -7   7 -13   17.13    0.80
  -7  -7 -13   17.10    0.54
   7  -7  13   15.99    0.33
   7  -7  13   16.11    0.81
  -7  -7 -13   16.48    0.62
   7   7  14    0.12    0.27
   7   7  14    0.12    0.37
  -7   7 -14   -0.04    0.25
   7  -7  14   -0.08    0.38
  -7  -7 -14    0.02    0.28
  -7  -7 -14    0.41    0.23
   7   7  15    0.59    0.27
   7   7  15    0.70    0.20
  -7   7 -15    0.52    0.44
  -7  -7 -15    0.32    0.42
  -7  -7 -15    0.39    0.31
   7  -7  15    0.40    0.28
   7   7  16    0.78    0.21
   7   7  16    1.17    0.30
  -7   7 -16    0.78    0.30
  -7  -7 -16    0.85    0.34
  -7  -7 -16    1.15    0.29
   7  -7  16    1.01    0.31
   7   7  17    0.57    0.19
   7   7  17    0.05    0.28
  -7   7 -17    0.16    0.48
  -7  -7 -17    0.22    0.28
  -7  -7 -17    0.97    0.32
   7  -7  17    0.12    0.29
   7   7  18    8.44    0.52
   7   7  18    9.83    0.50
  -7   7 -18    9.78    0.51
  -7  -7 -18    9.23    0.49
  -7  -7 -18    9.12    0.36
   7  -7  18    9.49    0.52
   7   9 -15    0.23    0.22
   7   9 -15    0.24    0.25
  -7   9  15    0.38    0.27
  -7   9  15    0.20    0.21
   7  -9 -15    0.17    0.30
  -7  -9  15    0.13    0.36
   7  -9 -15    0.35    0.33
  -7  -9  15    0.07    0.37
   7   9 -14   -0.01    0.23
   7   9 -14   -0.10    0.32
  -7   9  14   -0.10    0.23
  -7   9  14    0.11    0.17
   7  -9 -14    0.00    0.27
  -7  -9  14    0.10    0.19
   7  -9 -14    0.16    0.18
  -7  -9  14   -0.11    0.20
   7   9 -13    6.60    0.38
   7   9 -13    6.56    0.42
  -7   9  13    6.73    0.54
  -7   9  13    6.22    0.45
   7  -9 -13    6.68    0.35
  -7  -9  13    5.82    0.37
   7  -9 -13    6.24    0.49
  -7  -9  13    7.39    0.41
   7   9 -12    0.19    0.22
   7   9 -12   -0.14    0.24
  -7   9  12    0.11    0.21
  -7   9  12    0.39    0.26
   7  -9 -12    0.28    0.21
  -7  -9  12    0.22    0.22
   7  -9 -12    0.14    0.28
  -7  -9  12    0.15    0.24
   7   9 -11    9.73    0.47
   7   9 -11    8.95    0.65
  -7   9  11    9.00    0.40
  -7   9  11    9.54    0.73
   7  -9 -11    9.71    0.53
  -7  -9  11    9.30    0.42
   7  -9 -11    9.59    0.40
  -7  -9  11   10.31    0.45
   7   9 -10    1.28    0.27
   7   9 -10    0.62    0.49
  -7   9  10    0.07    0.24
  -7   9  10    1.10    0.29
   7  -9 -10    0.71    0.25
  -7  -9  10    0.86    0.26
   7  -9 -10    1.46    0.54
  -7  -9  10    0.87    0.27
   7   9  -9    3.26    0.36
   7   9  -9    3.87    0.33
  -7   9   9    3.97    0.31
  -7   9   9    2.90    0.35
   7  -9  -9    3.59    0.31
  -7  -9   9    2.95    0.32
   7  -9  -9    2.95    0.40
  -7  -9   9    3.11    0.34
   7   9  -8    0.59    0.29
   7   9  -8    0.68    0.43
  -7   9   8   -0.07    0.23
  -7   9   8    0.84    0.43
   7  -9  -8    0.90    0.40
  -7  -9   8    0.78    0.25
   7  -9  -8    0.70    0.31
  -7  -9   8    0.63    0.26
   7   9  -7   19.98    0.59
   7   9  -7   20.26    0.63
  -7   9   7   19.36    0.55
  -7   9   7   19.98    0.60
   7  -9  -7   21.07    0.57
  -7  -9   7   19.20    0.57
   7  -9  -7   20.74    0.66
  -7  -9   7   20.48    0.60
   7   9  -6   -0.14    0.20
   7   9  -6    0.05    0.23
  -7   9   6    0.24    0.20
  -7   9   6    0.06    0.22
   7  -9  -6    0.07    0.24
  -7  -9   6   -0.14    0.22
   7  -9  -6   -0.08    0.19
  -7  -9   6    0.10    0.33
   7   9  -5    0.41    0.23
   7   9  -5    0.09    0.24
  -7   9   5   -0.09    0.19
  -7   9   5    0.05    0.20
   7  -9  -5    0.24    0.24
  -7  -9   5   -0.05    0.34
   7  -9  -5    0.04    0.21
  -7  -9   5   -0.03    0.19
   7   9  -4    0.24    0.23
   7   9  -4    0.16    0.25
  -7   9   4    0.22    0.36
  -7   9   4    0.38    0.35
   7  -9  -4    0.19    0.22
  -7  -9   4    0.22    0.22
   7  -9  -4    0.23    0.24
  -7  -9   4    0.11    0.23
   7   9  -3    4.57    0.55
   7   9  -3    4.10    0.38
  -7   9   3    4.16    0.33
  -7   9   3    3.47    0.33
   7  -9  -3    4.50    0.53
  -7  -9   3    3.77    0.34
   7  -9  -3    4.77    0.36
  -7  -9   3    4.54    0.36
   7   9  -2    0.24    0.41
   7   9  -2    0.20    0.24
  -7   9   2    0.04    0.20
  -7   9   2    0.07    0.35
   7  -9  -2    0.12    0.22
  -7  -9   2    0.22    0.23
   7  -9  -2    0.25    0.36
  -7  -9   2    0.16    0.22
   7   9  -1   18.71    0.60
   7   9  -1   18.61    0.82
  -7   9   1   17.09    0.52
  -7   9   1   17.12    0.53
   7  -9  -1   17.94    0.56
  -7  -9   1   17.41    0.58
   7  -9  -1   17.37    0.54
  -7  -9   1   16.56    0.54
   7   9   0    1.04    0.29
   7   9   0    0.67    0.31
  -7   9   0    0.91    0.39
  -7   9   0    0.97    0.45
   7  -9   0    1.11    0.29
  -7  -9   0    1.07    0.27
   7  -9   0    0.83    0.42
  -7  -9   0    0.82    0.30
   7   9   1   10.83    0.74
   7   9   1   10.88    0.75
  -7   9  -1   10.45    0.60
  -7   9  -1   10.44    0.47
   7  -9   1   11.75    0.45
  -7  -9  -1   10.55    0.47
   7  -9   1   11.27    0.50
  -7  -9  -1   10.16    0.48
   7   9   2   16.93    0.60
   7   9   2   18.76    0.62
  -7   9  -2   17.49    0.50
  -7   9  -2   17.97    0.57
   7  -9   2   18.92    0.75
  -7  -9  -2   17.59    0.58
   7  -9   2   18.58    0.60
  -7  -9  -2   17.84    0.60
   7   9   3    2.07    0.59
   7   9   3    3.04    0.36
  -7   9  -3    2.98    0.35
  -7   9  -3    2.53    0.28
   7  -9   3    2.31    0.57
  -7  -9  -3    3.60    0.36
   7  -9   3    2.47    0.29
  -7  -9  -3    2.78    0.35
   7   9   4    4.76    0.43
   7   9   4    4.43    0.41
  -7   9  -4    4.66    0.39
  -7   9  -4    4.80    0.32
   7  -9   4    4.63    0.43
  -7  -9  -4    5.12    0.41
   7  -9   4    4.11    0.50
  -7  -9  -4    3.92    0.40
   7   9   5   45.72    1.01
   7   9   5   45.54    1.04
  -7   9  -5   42.41    0.85
  -7   9  -5   44.00    0.98
   7  -9   5   44.45    0.89
  -7  -9  -5   42.70    0.95
   7  -9   5   44.80    1.02
  -7  -9  -5   44.49    1.26
   7   9   6    2.15    0.37
   7   9   6    2.09    0.35
  -7   9  -6    1.79    0.37
  -7   9  -6    2.37    0.25
   7  -9   6    2.66    0.38
  -7  -9  -6    2.02    0.37
   7  -9   6    2.43    0.26
  -7  -9  -6    2.84    0.34
   7   9   7    7.66    0.45
   7   9   7    8.12    0.49
  -7   9  -7    7.46    0.45
  -7   9  -7    7.41    0.33
  -7  -9  -7    7.56    0.44
   7  -9   7    6.73    0.48
  -7  -9  -7    7.17    0.44
   7   9   8    1.43    0.33
   7   9   8    1.47    0.37
  -7   9  -8    1.54    0.35
  -7   9  -8    1.70    0.23
   7  -9   8    1.58    0.37
  -7  -9  -8    1.95    0.36
   7  -9   8    1.91    0.24
  -7  -9  -8    2.75    0.33
   7   9   9   30.49    1.15
   7   9   9   30.45    0.78
  -7   9  -9   27.89    0.62
  -7   9  -9   30.23    0.82
   7  -9   9   30.10    0.65
  -7  -9  -9   28.98    0.79
   7  -9   9   29.76    0.84
  -7  -9  -9   29.46    0.76
   7   9  10    2.42    0.41
   7   9  10    3.05    0.35
  -7   9 -10    2.46    0.24
  -7   9 -10    2.45    0.40
   7  -9  10    2.63    0.42
  -7  -9 -10    2.91    0.39
   7  -9  10    3.02    0.23
  -7  -9 -10    2.44    0.33
   7   9  11   -0.08    0.24
   7   9  11    0.03    0.30
  -7   9 -11    0.02    0.23
  -7   9 -11   -0.06    0.13
   7  -9  11    0.23    0.16
  -7  -9 -11    0.11    0.23
   7  -9  11    0.46    0.29
  -7  -9 -11    0.02    0.20
   7   9  12    2.68    0.32
   7   9  12    1.73    0.39
  -7   9 -12    2.27    0.37
  -7   9 -12    2.06    0.21
   7  -9  12    2.29    0.33
  -7  -9 -12    2.12    0.37
   7  -9  12    2.10    0.39
  -7  -9 -12    2.56    0.50
   8   0 -28    0.95    0.21
   8   0 -28    1.04    0.19
   8   0 -27   -0.03    0.16
   8   0 -27   -0.22    0.16
   8   0 -26    1.89    0.22
   8   0 -26    2.09    0.22
   8   0 -25    0.00    0.15
   8   0 -25   -0.07    0.24
  -8   0  25    0.04    0.10
  -8   0  25    0.07    0.10
   8   0 -24  114.89    1.97
   8   0 -24  115.42    1.98
  -8   0  24  110.59    1.67
  -8   0  24  112.54    1.82
   8   0 -23   -0.20    0.24
   8   0 -23    0.03    0.15
  -8   0  23   -0.03    0.13
  -8   0  23   -0.04    0.08
   8   0 -22    0.46    0.16
   8   0 -22    0.21    0.16
  -8   0  22    0.39    0.09
  -8   0  22    0.28    0.09
   8   0 -21    0.03    0.13
   8   0 -21   -0.05    0.12
  -8   0  21    0.01    0.07
  -8   0  21    0.04    0.07
   8   0 -20    0.23    0.24
   8   0 -20    0.23    0.15
  -8   0  20    0.28    0.08
  -8   0  20    0.40    0.13
   8   0 -19    0.05    0.12
   8   0 -19   -0.09    0.13
  -8   0  19    0.09    0.07
  -8   0  19    0.06    0.06
   8   0 -18   14.96    0.39
   8   0 -18   15.51    0.39
  -8   0  18   15.00    0.25
  -8   0  18   15.51    0.31
   8   0 -17   -0.03    0.14
   8   0 -17   -0.16    0.23
  -8   0  17    0.14    0.09
  -8   0  17    0.00    0.06
   8   0 -16  282.72    4.41
   8   0 -16  287.99    4.70
  -8   0  16  292.91    4.14
  -8   0  16  287.50    3.99
   8   0 -15   -0.05    0.19
   8   0 -15    0.07    0.12
  -8   0  15   -0.02    0.04
  -8   0  15    0.04    0.04
   8   0 -14  109.60    1.58
   8   0 -14  110.30    1.60
  -8   0  14  109.70    1.34
  -8   0  14  109.48    1.30
   8   0 -13    0.00    0.08
   8   0 -13   -0.01    0.09
  -8   0  13   -0.01    0.02
  -8   0  13   -0.02    0.04
   8   0 -12   36.33    0.56
   8   0 -12   35.00    0.54
  -8   0  12   35.66    0.37
   8   0 -11   -0.05    0.08
   8   0 -11    0.03    0.14
  -8   0  11   -0.01    0.02
  -8   0  11   -0.01    0.01
   8   0 -10   28.25    0.51
   8   0 -10   27.87    0.51
  -8   0  10   27.44    0.23
  -8   0  10   25.38    0.22
   8   0  -9   -0.04    0.07
   8   0  -9   -0.01    0.07
   8   0  -8   21.15    0.33
   8   0  -8   20.34    0.32
   8   0  -7   -0.02    0.11
   8   0  -7   -0.01    0.07
   8   0  -6  115.93    1.49
   8   0  -6  115.84    1.48
   8   0  -5    0.04    0.01
   8   0  -5   -0.02    0.06
   8   0  -5   -0.02    0.06
   8   0  -5    0.06    0.02
   8   0  -4   25.74    0.35
   8   0  -4   26.42    0.28
   8   0  -4   26.19    0.26
   8   0  -4   25.90    0.35
   8   0  -3    0.00    0.05
   8   0  -3    0.03    0.09
   8   0  -3    0.05    0.04
   8   0  -3    0.02    0.04
   8   0  -2  253.09    3.25
   8   0  -2  250.73    3.29
   8   0  -2  252.52    3.22
   8   0  -2  250.28    3.31
   8   0  -1   -0.02    0.05
   8   0  -1    0.02    0.04
   8   0  -1   -0.03    0.04
  -8   0   1   -0.03    0.05
   8   0   0  691.20   10.50
   8   0   0  680.90   10.42
  -8   0   0  673.01   10.21
  -8   0   0  674.18   10.27
   8   0   1    0.05    0.04
   8   0   1    0.05    0.06
  -8   0  -1    0.03    0.04
  -8   0  -1    0.04    0.06
   8   0   2   48.37    0.54
   8   0   2   47.78    0.61
  -8   0  -2   47.60    0.54
  -8   0  -2   47.84    0.61
   8   0   3    0.03    0.03
   8   0   3   -0.04    0.06
  -8   0  -3   -0.03    0.06
  -8   0  -3    0.01    0.02
   8   0   4   41.03    0.43
   8   0   4   39.87    0.55
  -8   0  -4   39.18    0.41
   8   0   5    0.00    0.02
   8   0   5    0.06    0.02
   8   0   5    0.09    0.08
   8   0   5    0.03    0.08
   8   0   6   91.91    0.97
   8   0   6   90.88    0.95
   8   0   6   85.98    1.17
   8   0   6   84.32    1.16
   8   0   7   -0.09    0.09
   8   0   7   -0.02    0.09
   8   0   8   96.54    1.44
   8   0   8   99.09    1.38
   8   0   9    0.12    0.18
   8   0   9   -0.12    0.10
   8   0  10  105.04    1.52
   8   0  10  106.21    1.53
   8   0  11   -0.13    0.13
   8   0  11    0.03    0.12
   8   0  12    7.42    0.27
   8   0  12    7.05    0.27
   8   0  13   -0.08    0.21
   8   0  13    0.04    0.20
   8   0  14   17.06    0.42
   8   0  14   17.79    0.41
   8   0  15   -0.07    0.14
   8   0  15   -0.03    0.14
   8   0  16    0.11    0.17
   8   0  16    0.19    0.17
   8   0  17   -0.12    0.28
   8   0  17   -0.08    0.28
   8   0  18    0.58    0.21
   8   0  18    0.60    0.21
   8   0  19   -0.09    0.19
   8   0  19   -0.04    0.18
   8   0  20    5.08    0.34
   8   0  20    5.66    0.54
   8   0  21    0.01    0.21
   8   0  21    0.19    0.21
   8   0  22    5.09    0.36
   8   0  22    5.08    0.36
   8   0  23    0.07    0.21
   8   0  23    0.08    0.36
   8   0  24    2.87    0.34
   8   0  24    2.01    0.34
   8   2 -28    0.75    0.18
   8   2 -28    0.52    0.18
   8  -2 -28    0.43    0.20
   8  -2 -28    0.33    0.20
   8   2 -27    2.43    0.23
   8   2 -27    2.11    0.22
   8  -2 -27    2.72    0.39
   8   2 -26    0.01    0.24
   8   2 -26    0.11    0.15
   8  -2 -26    0.01    0.17
   8  -2 -26    0.33    0.17
  -8  -2  26    0.14    0.19
  -8  -2  26    0.18    0.18
   8   2 -25    0.87    0.31
   8   2 -25    1.50    0.19
  -8   2  25    1.33    0.14
  -8   2  25    1.48    0.14
   8  -2 -25    1.40    0.35
  -8  -2  25    1.30    0.23
   8  -2 -25    1.59    0.21
  -8  -2  25    1.47    0.14
   8   2 -24    0.01    0.13
   8   2 -24    0.04    0.13
  -8   2  24    0.08    0.09
  -8   2  24    0.13    0.15
  -8  -2  24    0.02    0.16
   8  -2 -24    0.00    0.15
   8  -2 -24    0.15    0.15
  -8  -2  24    0.08    0.10
   8   2 -23    0.12    0.15
  -8   2  23    0.14    0.09
   8   2 -23    0.61    0.15
  -8   2  23    0.10    0.14
   8  -2 -23    0.15    0.17
[truncated: 1,939,208 more chars]
