# Supplementary material for: Crystal structures of 3-chloro-2-nitro­benzoic acid with quinoline derivatives: 3-chloro-2-nitro­benzoic acid–5-nitro­quinoline (1/1), 3-chloro-2-nitro­benzoic acid–6-nitro­quinoline (1/1) and 8-hy­droxy­quinolinium 3-chloro-2-nitro­benzoate
Source: Acta Crystallogr E Crystallogr Commun. 2019 Sep 27;75(Pt 10):1552–7. doi: 10.1107/S2056989019012799 (PMC6775735; doi:10.1107/S2056989019012799)
Supplement: Supplementary file 2 [file e-75-01552-Isup2.hkl]

data_I                                                                          
_shelx_title ' 10092811'                                                        
_shelx_refln_list_code          4                                               
_shelx_F_calc_maximum      872.12                                               
_exptl_crystal_F_000      1536.00                                               
_reflns_d_resolution_high  0.7111                                               
                                                                                
loop_                                                                           
 _space_group_symop_operation_xyz                                               
 'x, y, z'                                                                      
 '-x, y, -z+1/2'                                                                
 'x+1/2, y+1/2, z'                                                              
 '-x+1/2, y+1/2, -z+1/2'                                                        
 '-x, -y, -z'                                                                   
 'x, -y, z-1/2'                                                                 
 '-x+1/2, -y+1/2, -z'                                                           
 'x+1/2, -y+1/2, z-1/2'                                                         
                                                                                
_cell_length_a    20.5876                                                       
_cell_length_b     7.6889                                                       
_cell_length_c    20.4312                                                       
_cell_angle_alpha  90.000                                                       
_cell_angle_beta  104.534                                                       
_cell_angle_gamma  90.000                                                       
                                                                                
_shelx_F_squared_multiplier     1.000                                           
                                                                                
loop_                                                                           
 _refln_index_h                                                                 
 _refln_index_k                                                                 
 _refln_index_l                                                                 
 _refln_F_squared_calc                                                          
 _refln_F_squared_meas                                                          
 _refln_F_squared_sigma                                                         
 _refln_observed_status                                                         
   4   0   0       8378.41       8452.14        51.24 o                         
   6   0   0       9164.82       8980.64        55.68 o                         
   8   0   0      28801.21      31876.80       242.64 o                         
  10   0   0      36956.73      41399.46       335.17 o                         
  12   0   0      10900.13      11661.87        79.88 o                         
  14   0   0        580.95        704.08         7.01 o                         
  16   0   0       7997.06       8147.66        57.03 o                         
  18   0   0          0.43         12.14         2.26 o                         
  20   0   0         49.71         19.93         2.97 o                         
  22   0   0        134.77        103.71         4.35 o                         
  24   0   0          8.03          5.88         3.10 o                         
  26   0   0        618.29        583.45        10.72 o                         
   3   1   0       2641.36       2746.64        10.55 o                         
   5   1   0       2353.02       2408.05         9.75 o                         
   7   1   0      17437.41      18588.36       143.86 o                         
   9   1   0       8602.18       9825.71        52.31 o                         
  11   1   0        495.71        431.30         4.31 o                         
  13   1   0        323.74        309.32         3.39 o                         
  15   1   0         82.33         85.96         2.65 o                         
  17   1   0         40.80         62.59         4.23 o                         
  19   1   0         69.75         39.48         2.16 o                         
  21   1   0          0.03          0.97         1.75 o                         
  23   1   0          0.73          1.39         1.86 o                         
  25   1   0          9.50         10.42         2.37 o                         
  27   1   0        147.65        170.74         5.84 o                         
   0   2   0       4962.47       4973.69        29.77 o                         
   2   2   0      14300.11      14344.00        67.72 o                         
   4   2   0      14562.95      15082.65        72.03 o                         
   6   2   0       5886.09       6179.58        27.72 o                         
   8   2   0       5968.92       5972.40        32.44 o                         
  10   2   0        268.55        189.08         2.89 o                         
  12   2   0          0.74          1.49         1.04 o                         
  14   2   0      17758.18      17850.62       107.95 o                         
  16   2   0       2969.50       2828.32        21.31 o                         
  18   2   0        685.46        504.85         4.70 o                         
  20   2   0       1735.38       1628.11        10.99 o                         
  22   2   0         20.68         12.62         2.52 o                         
  24   2   0       1406.66       1395.84        13.12 o                         
  26   2   0       1281.11       1326.02        13.41 o                         
   1   3   0       5371.47       5388.01        24.18 o                         
   3   3   0          6.35          6.24         1.57 o                         
   5   3   0      16049.30      17417.38        88.51 o                         
   7   3   0       9177.53       9979.82        49.25 o                         
   9   3   0        198.78        182.55         2.63 o                         
  11   3   0        557.21        580.58         5.91 o                         
  13   3   0        459.49        402.83         3.87 o                         
  15   3   0       1924.01       1868.51        22.27 o                         
  17   3   0        100.12         89.55         2.63 o                         
  19   3   0        405.00        337.41         4.02 o                         
  21   3   0        187.38        193.33         4.23 o                         
  23   3   0        565.63        586.76         8.06 o                         
  25   3   0         51.72         48.99         5.24 o                         
   0   4   0       4922.50       5250.03        35.05 o                         
   2   4   0        991.36        755.44         5.14 o                         
   4   4   0       1194.42       1529.46         8.12 o                         
   6   4   0         42.74         37.05         1.90 o                         
   8   4   0        401.46        361.82         3.81 o                         
  10   4   0       2098.63       2035.07        16.72 o                         
  12   4   0       7152.63       6967.61        56.94 o                         
  14   4   0        982.76        858.38         9.89 o                         
  16   4   0       1035.27       1119.76        15.91 o                         
  18   4   0       4003.20       3870.92        28.49 o                         
  20   4   0        118.42        111.28         3.45 o                         
  22   4   0       1377.83       1467.68        11.41 o                         
  24   4   0         19.70         20.22         2.81 o                         
   1   5   0        372.66        343.96         3.81 o                         
   3   5   0         96.98        133.52         3.30 o                         
   5   5   0       1279.31       1149.86        14.51 o                         
   7   5   0       1370.31       1353.97        11.26 o                         
   9   5   0          6.71          2.97         2.09 o                         
  11   5   0         30.20         20.83         2.48 o                         
  13   5   0       3950.34       3459.81        28.85 o                         
  15   5   0        769.46        618.93         6.53 o                         
  17   5   0         98.88        104.60         3.83 o                         
  19   5   0         46.76         38.95         3.48 o                         
  21   5   0         34.29         44.35         3.57 o                         
  23   5   0         13.82         12.22         2.75 o                         
   0   6   0       9241.91       8557.19        67.48 o                         
   2   6   0       8825.20       8639.77        45.51 o                         
   4   6   0      12795.26      11685.00        63.88 o                         
   6   6   0       2997.52       2817.39        25.39 o                         
   8   6   0         11.34         12.30         2.82 o                         
  10   6   0         12.64         12.38         2.55 o                         
  12   6   0       1062.41       1102.41        15.13 o                         
  14   6   0       2841.95       2661.74        36.54 o                         
  16   6   0        222.32        220.85         4.53 o                         
  18   6   0        122.57        117.49         5.05 o                         
  20   6   0         16.70         30.91         4.02 o                         
  22   6   0        121.09        150.22         6.47 o                         
   1   7   0         46.41         43.33         3.55 o                         
   3   7   0         17.69         33.72         4.61 o                         
   5   7   0        132.26         94.27         6.23 o                         
   7   7   0         51.71         76.17         3.62 o                         
   9   7   0        197.65        177.11         4.64 o                         
  11   7   0         39.87         37.86         3.60 o                         
  13   7   0         78.65         84.44         4.72 o                         
  15   7   0         85.73         72.07         6.72 o                         
  17   7   0         27.12         28.50         3.64 o                         
  19   7   0        181.88        191.11         5.21 o                         
  21   7   0         67.54         76.34         4.40 o                         
   0   8   0         54.75         59.60         5.45 o                         
   2   8   0       1502.29       1463.37        11.15 o                         
   4   8   0        143.06        118.69         5.14 o                         
   6   8   0          0.03          9.55         3.83 o                         
   8   8   0        414.13        381.42         6.66 o                         
  10   8   0        466.82        462.77         8.73 o                         
  12   8   0         14.61         20.53         3.75 o                         
  14   8   0         26.77         21.61         3.87 o                         
  16   8   0        255.58        255.58         6.40 o                         
  18   8   0       1180.90       1192.70        19.90 o                         
   1   9   0         72.03        104.03         4.87 o                         
   3   9   0          8.59         11.38         4.06 o                         
   5   9   0        185.55        188.57         6.05 o                         
   7   9   0         38.36         44.52         5.37 o                         
   9   9   0         64.33         88.45         5.49 o                         
  11   9   0        170.68        167.59         5.93 o                         
  13   9   0        388.20        437.84         8.23 o                         
  15   9   0         83.09         85.78         5.19 o                         
   0  10   0         44.15         62.12        10.08 o                         
   2  10   0          2.28          3.14         4.43 o                         
   4  10   0         50.03         49.81         5.48 o                         
   6  10   0         14.82          9.43         4.82 o                         
   8  10   0        287.71        329.89         8.39 o                         
  10  10   0        201.89        238.50        10.06 o                         
 -27   1   1         52.99         72.43         3.04 o                         
 -25   1   1        666.19        672.07         7.51 o                         
 -23   1   1       3424.57       3426.80        18.94 o                         
 -21   1   1        406.24        421.54         4.12 o                         
 -19   1   1        376.09        357.57         3.72 o                         
 -17   1   1       7110.40       6008.39       396.43 o                         
 -15   1   1         70.29         63.67         2.36 o                         
 -13   1   1         57.48         67.23         2.02 o                         
 -11   1   1       5216.06       5651.85        35.80 o                         
  -9   1   1      15071.73      17001.31        85.82 o                         
  -7   1   1      20532.32      22553.64       114.06 o                         
  -5   1   1        736.73        665.69         3.10 o                         
  -3   1   1        169.80        173.18         1.31 o                         
   1   1   1      74778.87      71563.88       720.88 o                         
   3   1   1        281.67        228.97         1.54 o                         
   5   1   1      10227.39      10906.35        48.79 o                         
   7   1   1       2212.83       2046.60        15.24 o                         
   9   1   1      17220.68      20041.75       107.72 o                         
  11   1   1         38.67         20.32         3.23 o                         
  13   1   1       5010.22       5162.99        37.15 o                         
  15   1   1       1116.82       1056.28         9.88 o                         
  17   1   1        126.78         97.79         2.28 o                         
  19   1   1        113.48        182.56         3.30 o                         
  21   1   1        609.08        636.61         5.05 o                         
  23   1   1        931.67        946.42         7.60 o                         
  25   1   1        261.94        224.34         4.83 o                         
  27   1   1         55.61         57.26         5.75 o                         
 -26   2   1         10.53          7.92         2.99 o                         
 -24   2   1          0.02         -0.32         2.24 o                         
 -22   2   1          2.49          4.38         1.98 o                         
 -20   2   1          1.49          3.01         1.86 o                         
 -18   2   1        116.60         60.56         2.35 o                         
 -16   2   1       3952.56       3962.61        31.49 o                         
 -14   2   1       1802.29       1644.94         9.28 o                         
 -12   2   1        216.35        199.45         2.61 o                         
 -10   2   1        532.76        628.13         5.52 o                         
  -8   2   1         68.26         62.47         1.73 o                         
  -6   2   1       2546.67       2820.84        12.68 o                         
  -4   2   1        455.32        356.41         2.41 o                         
  -2   2   1       2515.06       2730.92        11.41 o                         
   0   2   1      15041.55      14611.16        73.91 o                         
   2   2   1      11840.52      11794.67        54.19 o                         
   4   2   1        369.74        424.01         2.82 o                         
   6   2   1      30305.39      33386.22       183.43 o                         
   8   2   1       6035.17       6572.38        42.16 o                         
  10   2   1       1421.43       1750.77        10.79 o                         
  12   2   1        605.41        719.26         5.44 o                         
  14   2   1        548.02        530.49         5.77 o                         
  16   2   1       9009.04       8782.79        52.13 o                         
  18   2   1        818.27        725.50         6.32 o                         
  20   2   1          1.45         -0.07         1.62 o                         
  22   2   1          5.33          8.69         2.10 o                         
  24   2   1         33.51         51.84         2.85 o                         
  26   2   1        172.72        178.01         7.40 o                         
 -27   3   1         16.80         14.19         6.43 o                         
 -25   3   1       3159.96       3185.35        23.73 o                         
 -23   3   1        964.18        972.53        10.41 o                         
 -21   3   1       1143.54       1129.89         8.98 o                         
 -19   3   1         61.08         69.70         2.62 o                         
 -17   3   1        901.85        863.63         6.25 o                         
 -15   3   1         25.52         29.23         2.26 o                         
 -13   3   1       1223.75       1153.18        12.25 o                         
 -11   3   1       1619.22       1526.76        11.50 o                         
  -9   3   1       2532.30       2564.09        14.01 o                         
  -7   3   1      14334.05      16154.83        81.52 o                         
  -5   3   1      17790.45      19749.24       101.70 o                         
  -3   3   1      21748.37      23550.15       123.18 o                         
  -1   3   1       8607.91       9416.23        43.85 o                         
   1   3   1      12226.13      13390.73        65.07 o                         
   3   3   1       2946.42       2887.52        13.51 o                         
   5   3   1         49.55         51.44         2.19 o                         
   7   3   1        847.03        615.32         5.07 o                         
   9   3   1      15901.02      15866.61        88.25 o                         
  11   3   1       1134.90       1094.81         8.37 o                         
  13   3   1       5933.15       5618.25        46.79 o                         
  15   3   1       4853.55       4507.40        28.28 o                         
  17   3   1       3346.73       3215.00        25.03 o                         
  19   3   1        332.17        372.10         4.75 o                         
  21   3   1       2080.14       1950.21        15.13 o                         
  23   3   1         31.58         22.87         2.60 o                         
  25   3   1        547.53        534.95         7.46 o                         
 -26   4   1          4.57          6.35         4.26 o                         
 -24   4   1        393.53        418.97         7.00 o                         
 -22   4   1        720.81        738.29        10.35 o                         
 -20   4   1        128.54        131.93         3.82 o                         
 -18   4   1        111.22        106.12         3.51 o                         
 -16   4   1         56.53         63.44         2.63 o                         
 -14   4   1       1278.41       1323.85        12.87 o                         
 -12   4   1       3785.17       3562.82        32.57 o                         
 -10   4   1        352.66        364.71         4.33 o                         
  -8   4   1        189.30        240.22         3.99 o                         
  -6   4   1       1273.08       1342.28         7.73 o                         
  -4   4   1       1570.43       1872.74        10.11 o                         
  -2   4   1      10874.43      11568.50        57.13 o                         
   0   4   1       3210.97       3271.43        16.05 o                         
   2   4   1       3860.51       4205.88        20.06 o                         
   4   4   1        239.38        278.12         3.08 o                         
   6   4   1        943.14        778.42         5.19 o                         
   8   4   1       3669.82       3614.41        20.32 o                         
  10   4   1        821.38        667.22         8.47 o                         
  12   4   1        554.04        545.74         5.04 o                         
  14   4   1       1162.59       1033.52        10.00 o                         
  16   4   1          4.77          6.64         2.30 o                         
  18   4   1        249.05        230.80         4.00 o                         
  20   4   1         69.88         57.84         2.88 o                         
  22   4   1         73.31         90.45         3.94 o                         
  24   4   1         87.39        104.36         4.79 o                         
 -25   5   1         46.02         20.79         7.44 o                         
 -23   5   1         56.91         42.02         3.86 o                         
 -21   5   1       4248.45       4493.81        44.17 o                         
 -19   5   1        606.33        595.27         6.12 o                         
 -17   5   1         85.23         91.31         3.69 o                         
 -15   5   1        376.77        305.03         6.03 o                         
 -13   5   1         96.37        165.33         5.39 o                         
 -11   5   1       2462.12       2302.02        23.87 o                         
  -9   5   1       1690.94       1443.86         8.88 o                         
  -7   5   1       1069.37       1004.34         8.09 o                         
  -5   5   1       9152.83       8696.10        45.77 o                         
  -3   5   1        146.78        180.24         3.16 o                         
  -1   5   1       5866.66       5604.19        28.09 o                         
   1   5   1        405.57        416.96         4.13 o                         
   3   5   1         80.91         70.34         3.37 o                         
   5   5   1       5175.68       5021.96        26.94 o                         
   7   5   1       3680.23       3669.81        25.88 o                         
   9   5   1        623.79        578.46         6.27 o                         
  11   5   1          0.41          6.79         3.39 o                         
  13   5   1       2152.66       2022.05        20.27 o                         
  15   5   1        239.62        204.21         4.34 o                         
  17   5   1        261.95        243.02         4.26 o                         
  19   5   1        254.26        218.80         4.74 o                         
  21   5   1        216.76        241.43         6.85 o                         
  23   5   1        379.03        357.16        15.36 o                         
 -22   6   1          0.02         -0.86         3.24 o                         
 -20   6   1         22.57         27.17         4.12 o                         
 -18   6   1          0.01          2.98         2.67 o                         
 -16   6   1         22.21         22.53         3.05 o                         
 -14   6   1        457.03        399.30         5.64 o                         
 -12   6   1        835.71        624.35         8.64 o                         
 -10   6   1          0.25          1.65         2.25 o                         
  -8   6   1        187.57        152.81         5.01 o                         
  -6   6   1       2707.57       2462.28        20.12 o                         
  -4   6   1       5415.10       5073.29        27.85 o                         
  -2   6   1        543.18        509.43         6.18 o                         
   0   6   1        620.86        637.78        12.63 o                         
   2   6   1        371.51        338.54         7.84 o                         
   4   6   1        136.39        203.27         4.94 o                         
   6   6   1       1676.20       1653.90        14.39 o                         
   8   6   1        903.35        791.78         8.13 o                         
  10   6   1         88.90        117.18         4.05 o                         
  12   6   1         99.70         69.52         6.51 o                         
  14   6   1       1302.54       1181.05        15.86 o                         
  16   6   1         20.57         28.65         3.55 o                         
  18   6   1        271.30        266.40         7.24 o                         
  20   6   1         10.84          8.91         3.11 o                         
  22   6   1         32.93         27.54         5.10 o                         
 -21   7   1        482.50        486.24         8.02 o                         
 -19   7   1        459.79        483.82         8.46 o                         
 -17   7   1        192.95        186.38         5.13 o                         
 -15   7   1        368.86        372.57         7.51 o                         
 -13   7   1        233.88        198.66         5.45 o                         
 -11   7   1        695.73        636.36         7.80 o                         
  -9   7   1       1689.70       1541.24        19.72 o                         
  -7   7   1       1194.56       1031.48        10.54 o                         
  -5   7   1       3390.61       3065.98        22.98 o                         
  -3   7   1       6274.51       5710.61        32.75 o                         
  -1   7   1         15.80         13.28         3.02 o                         
   1   7   1        665.46        650.24         7.46 o                         
   3   7   1        467.74        499.26         6.26 o                         
   5   7   1       4469.43       3869.59        32.99 o                         
   7   7   1        243.30        297.76         8.51 o                         
   9   7   1        231.33        251.38         5.23 o                         
  11   7   1       2438.67       2227.13        30.52 o                         
  13   7   1          3.15          0.43         2.53 o                         
  15   7   1        299.20        317.83         5.68 o                         
  17   7   1         78.59        117.64         5.11 o                         
  19   7   1        343.99        319.55         7.62 o                         
  21   7   1         27.15         25.70         3.88 o                         
 -18   8   1        835.30        928.64        19.34 o                         
 -16   8   1        121.03        155.53         7.25 o                         
 -14   8   1        389.44        398.61        10.46 o                         
 -12   8   1        141.89        105.54         5.05 o                         
 -10   8   1         52.30         43.36         4.58 o                         
  -8   8   1        114.23        125.47         4.69 o                         
  -6   8   1          1.73          9.05         3.33 o                         
  -4   8   1          2.75          4.55         3.36 o                         
  -2   8   1        176.22        173.58         5.88 o                         
   0   8   1         59.40         72.13         5.25 o                         
   2   8   1        133.81        143.78         5.54 o                         
   4   8   1        272.71        231.90         5.64 o                         
   6   8   1       1175.28        982.36        13.71 o                         
   8   8   1        209.49        207.51         7.91 o                         
  10   8   1        447.59        425.51        10.81 o                         
  12   8   1        349.71        374.43         6.58 o                         
  14   8   1          8.92          9.87         4.16 o                         
  16   8   1        187.42        226.85         5.89 o                         
  18   8   1         26.71         28.14         4.34 o                         
 -15   9   1         92.12         93.55         5.61 o                         
 -13   9   1         84.99         98.76         5.34 o                         
 -11   9   1         40.96         48.47         4.68 o                         
  -9   9   1       2026.46       2085.59        19.59 o                         
  -7   9   1        749.77        821.09        10.48 o                         
  -5   9   1        429.56        479.88         8.11 o                         
  -3   9   1       1393.75       1392.97        12.64 o                         
  -1   9   1          8.85         17.02         4.42 o                         
   1   9   1          2.58          7.92         3.86 o                         
   3   9   1        218.99        215.16         6.67 o                         
   5   9   1         23.26         28.34         4.72 o                         
   7   9   1        483.72        508.15         8.75 o                         
   9   9   1        586.88        576.25        10.57 o                         
  11   9   1        203.44        220.72         6.01 o                         
  13   9   1         79.91         90.21         5.90 o                         
  15   9   1        122.90        117.36         6.86 o                         
 -10  10   1          5.68         10.35         5.05 o                         
  -8  10   1        248.52        250.37         7.21 o                         
  -6  10   1         31.23         29.78         5.00 o                         
  -4  10   1         10.73         16.05         4.65 o                         
  -2  10   1        345.60        333.62         8.59 o                         
   0  10   1         47.06         52.01         5.07 o                         
   2  10   1         67.75        102.35         7.54 o                         
   4  10   1         79.35         81.76         5.97 o                         
   6  10   1          0.18         -0.32         4.41 o                         
   8  10   1         13.88         16.27         5.09 o                         
  10  10   1        185.91        211.99         6.98 o                         
 -28   0   2        372.84        318.86        10.32 o                         
 -26   0   2       1018.57       1028.43        11.41 o                         
 -24   0   2        175.98        179.19         4.67 o                         
 -22   0   2        295.67        282.24         5.58 o                         
 -20   0   2        487.78        450.61         6.08 o                         
 -18   0   2       1293.56       1308.10        13.59 o                         
 -16   0   2        478.26        466.91         5.61 o                         
 -14   0   2       4730.96       4843.74        32.23 o                         
 -12   0   2        574.00        666.48         5.60 o                         
 -10   0   2       2838.86       3290.64        20.44 o                         
  -8   0   2      11377.52      11802.72        76.60 o                         
  -6   0   2       6265.34       6467.44        50.70 o                         
  -4   0   2        630.13        504.21       175.51 o                         
   2   0   2      15711.28      15362.54       728.28 o                         
   4   0   2       1036.18        986.53         6.39 o                         
   6   0   2       9170.44      10120.96        63.21 o                         
   8   0   2       2338.45       2246.75        13.41 o                         
  10   0   2      20367.35      24112.92       204.15 o                         
  12   0   2      23015.36      24265.11       260.46 o                         
  14   0   2        817.61        779.45         6.68 o                         
  16   0   2        151.66        142.82         4.54 o                         
  18   0   2       8692.57       8503.12        61.26 o                         
  20   0   2        135.11        118.99         3.93 o                         
  22   0   2         31.37         17.95         3.14 o                         
  24   0   2        928.26       1070.12        11.22 o                         
  26   0   2          2.23         -1.71         4.80 o                         
 -27   1   2        129.36        144.28         3.68 o                         
 -25   1   2        338.06        387.76         4.88 o                         
 -23   1   2          0.03         -0.79         1.85 o                         
 -21   1   2         77.16         66.87         2.39 o                         
 -19   1   2       1986.83       1783.10        10.00 o                         
 -17   1   2        501.47        552.53        27.31 o                         
 -15   1   2       2342.55       2447.73        16.48 o                         
 -13   1   2       1596.83       1698.79        11.41 o                         
 -11   1   2         71.13         90.87         1.65 o                         
  -9   1   2        107.54         77.68         1.84 o                         
  -7   1   2       2365.87       2330.68        13.34 o                         
  -5   1   2      14363.77      15059.13        70.19 o                         
  -3   1   2         16.46         13.22         0.80 o                         
  -1   1   2      14387.81      15163.04        83.99 o                         
   1   1   2       1091.95       1126.70         5.38 o                         
   3   1   2       1824.68       1958.12         9.37 o                         
   5   1   2        327.62        416.97         2.45 o                         
   7   1   2       6459.79       6856.37        52.60 o                         
   9   1   2       1353.85       1306.88         9.84 o                         
  11   1   2        672.68        779.95         4.51 o                         
  13   1   2        924.88        817.35         7.62 o                         
  15   1   2       1335.99       1171.41         9.59 o                         
  17   1   2         64.73         71.98         2.06 o                         
  19   1   2       1864.78       1702.28        10.80 o                         
  21   1   2        563.80        621.62         5.53 o                         
  23   1   2        210.75        203.02         4.14 o                         
  25   1   2        140.61        154.27         4.90 o                         
  27   1   2        104.88        114.79         7.67 o                         
 -26   2   2        643.05        637.67         6.29 o                         
 -24   2   2          0.89          4.29         2.38 o                         
 -22   2   2        182.10        204.38         4.82 o                         
 -20   2   2         90.65         78.89         2.81 o                         
 -18   2   2        256.25        266.09         3.59 o                         
 -16   2   2      15886.22      15364.58       101.91 o                         
 -14   2   2       3561.36       3778.12        24.37 o                         
 -12   2   2       2852.83       2708.23        27.87 o                         
 -10   2   2       1247.54       1239.48         9.93 o                         
  -8   2   2       5350.14       5630.05        25.49 o                         
  -6   2   2      28134.62      30630.31       165.04 o                         
  -4   2   2       5499.31       5344.88        23.06 o                         
  -2   2   2       6824.87       6936.78        30.78 o                         
   0   2   2       1937.39       2057.25         9.02 o                         
   2   2   2      39807.87      40891.92       229.92 o                         
   4   2   2       6412.51       6230.03        27.22 o                         
   6   2   2       3275.19       3399.28        20.08 o                         
   8   2   2        839.23        987.76         9.20 o                         
  10   2   2       2198.93       2262.45        16.99 o                         
  12   2   2        671.78        563.51         4.87 o                         
  14   2   2       4235.14       4336.27        27.04 o                         
  16   2   2        259.84        250.64         3.28 o                         
  18   2   2       2483.58       2452.36        15.22 o                         
  20   2   2        708.11        610.75         5.48 o                         
  22   2   2          9.19         10.66         2.12 o                         
  24   2   2         33.83         20.18         3.32 o                         
  26   2   2        311.20        295.73         9.88 o                         
 -27   3   2        235.89        245.01         8.50 o                         
 -25   3   2          2.97          1.95         2.98 o                         
 -23   3   2         52.28         51.41         2.79 o                         
 -21   3   2        427.68        404.52         5.03 o                         
 -19   3   2         67.53         63.05         2.77 o                         
 -17   3   2         83.84         89.19         3.37 o                         
 -15   3   2       2260.66       2166.83        24.13 o                         
 -13   3   2        425.92        349.54         5.05 o                         
 -11   3   2        695.81        639.54         4.66 o                         
  -9   3   2        197.75        227.19         2.40 o                         
  -7   3   2       6179.23       6649.98        31.52 o                         
  -5   3   2       2179.58       2377.16        11.24 o                         
  -3   3   2          1.82          9.69         1.26 o                         
  -1   3   2       1653.12       1845.31         8.60 o                         
   1   3   2        965.26        944.87         7.70 o                         
   3   3   2       1804.37       1664.87         8.11 o                         
   5   3   2         23.10         55.12         1.67 o                         
   7   3   2       3356.74       3838.35        17.90 o                         
   9   3   2         13.00         18.44         1.85 o                         
  11   3   2       2946.84       2887.85        22.40 o                         
  13   3   2        127.06        154.76         3.88 o                         
  15   3   2        169.28        167.31         2.98 o                         
  17   3   2          5.69          5.91         2.00 o                         
  19   3   2          0.72          0.90         1.87 o                         
  21   3   2         48.60         52.14         3.06 o                         
  23   3   2          3.01          3.87         3.04 o                         
  25   3   2         78.56         81.24         6.86 o                         
 -26   4   2         16.38         16.04         4.74 o                         
 -24   4   2          9.25         10.81         2.72 o                         
 -22   4   2        268.65        257.26         5.78 o                         
 -20   4   2        356.13        385.75         4.86 o                         
 -18   4   2        615.14        560.51         7.80 o                         
 -16   4   2       2234.21       2160.12        22.73 o                         
 -14   4   2       6107.70       5652.06        53.86 o                         
 -12   4   2       9640.46       9334.40        83.11 o                         
 -10   4   2        139.79        113.22         2.46 o                         
  -8   4   2        424.30        455.14         3.93 o                         
  -6   4   2       1559.21       1857.22         9.61 o                         
  -4   4   2        998.21        908.32         5.58 o                         
  -2   4   2      15041.40      15681.43        80.48 o                         
   0   4   2      10475.01      10628.89        52.39 o                         
   2   4   2          1.90         19.30         1.81 o                         
   4   4   2       6087.23       6242.49        30.63 o                         
   6   4   2         89.26         74.19         3.12 o                         
   8   4   2        977.08       1132.86         9.78 o                         
  10   4   2        245.45        291.90         5.71 o                         
  12   4   2       1310.05       1263.81         9.66 o                         
  14   4   2          0.67          1.41         2.08 o                         
  16   4   2       1122.61       1131.14        12.58 o                         
  18   4   2        148.48        159.94         4.50 o                         
  20   4   2        544.25        508.48         7.50 o                         
  22   4   2        137.03        128.88         4.64 o                         
  24   4   2        197.51        202.60         6.21 o                         
 -25   5   2          3.93          4.95         3.64 o                         
 -23   5   2          0.55          0.08         2.60 o                         
 -21   5   2        199.84        209.12         5.08 o                         
 -19   5   2        613.16        610.45         7.41 o                         
 -17   5   2         32.74         29.51         2.83 o                         
 -15   5   2        337.57        304.58         5.30 o                         
 -13   5   2        837.70        666.48         6.15 o                         
 -11   5   2        368.09        299.43         5.07 o                         
  -9   5   2        189.37        211.13         3.60 o                         
  -7   5   2          1.75          4.21         1.96 o                         
  -5   5   2        216.15        217.93         5.57 o                         
  -3   5   2          5.83          6.99         2.13 o                         
  -1   5   2       1010.40        933.47         6.20 o                         
   1   5   2        699.40        688.39         5.47 o                         
   3   5   2       1572.51       1497.64         8.84 o                         
   5   5   2        134.00        117.74         3.27 o                         
   7   5   2        126.04        105.71         3.33 o                         
   9   5   2       1764.08       1558.26        16.73 o                         
  11   5   2       1634.56       1644.79        20.80 o                         
  13   5   2       1025.46        967.32         8.02 o                         
  15   5   2          9.46         14.36         2.79 o                         
  17   5   2        260.59        247.17         4.17 o                         
  19   5   2        358.21        394.19         7.49 o                         
  21   5   2        155.86        180.53         4.18 o                         
  23   5   2         69.33         83.43        10.54 o                         
 -22   6   2        147.61        142.35         5.43 o                         
 -20   6   2        500.12        516.78         9.53 o                         
 -18   6   2        122.03        124.45         4.16 o                         
 -16   6   2       1036.35        987.38        18.72 o                         
 -14   6   2         14.19         17.32         3.08 o                         
 -12   6   2        165.00         83.33         3.35 o                         
 -10   6   2        307.24        384.77         4.90 o                         
  -8   6   2       1180.46        999.37         9.05 o                         
  -6   6   2        129.47        141.66         4.06 o                         
  -4   6   2       2040.64       1947.90        19.43 o                         
  -2   6   2       1319.99       1207.49         8.50 o                         
   0   6   2       1197.83       1188.70         8.42 o                         
   2   6   2          2.04          2.99         2.63 o                         
   4   6   2        297.13        249.89         4.55 o                         
   6   6   2        223.47        290.44         5.01 o                         
   8   6   2       1286.95       1051.43         9.02 o                         
  10   6   2       2271.87       1899.05        17.19 o                         
  12   6   2       1589.09       1462.11        13.49 o                         
  14   6   2       1088.45       1072.14        13.03 o                         
  16   6   2       1325.16       1361.14        17.24 o                         
  18   6   2        386.33        417.33         6.42 o                         
  20   6   2        240.67        231.00         5.27 o                         
  22   6   2        153.30        162.24         7.22 o                         
 -21   7   2        426.04        448.54         7.67 o                         
 -19   7   2        524.38        517.24         7.11 o                         
 -17   7   2         15.40         23.78         3.73 o                         
 -15   7   2          2.06          3.98         3.12 o                         
 -13   7   2          7.94         10.47         3.28 o                         
 -11   7   2          4.74         11.69         3.35 o                         
  -9   7   2        266.89        264.37         5.15 o                         
  -7   7   2         68.94         66.00         3.74 o                         
  -5   7   2         59.66         78.58         8.44 o                         
  -3   7   2       4594.25       4609.54        26.54 o                         
  -1   7   2       1050.70       1035.13         8.54 o                         
   1   7   2        982.35        904.03        11.39 o                         
   3   7   2         72.73         54.43         3.93 o                         
   5   7   2         38.93         25.73         3.33 o                         
   7   7   2       2307.34       2037.88        18.94 o                         
   9   7   2         45.29         34.26         3.36 o                         
  11   7   2        630.17        586.30         8.44 o                         
  13   7   2        101.81        107.43         3.89 o                         
  15   7   2         71.33         84.24         4.49 o                         
  17   7   2         31.40         34.69         4.24 o                         
  19   7   2        522.11        564.11         8.15 o                         
 -18   8   2        825.53        804.89        11.62 o                         
 -16   8   2        512.02        528.78        12.71 o                         
 -14   8   2         51.21         44.87         5.68 o                         
 -12   8   2       1784.01       1824.14        19.92 o                         
 -10   8   2          3.55          4.56         3.38 o                         
  -8   8   2          0.06          4.33         3.49 o                         
  -6   8   2        482.71        484.09         8.34 o                         
  -4   8   2        455.05        440.78         6.88 o                         
  -2   8   2         71.20         81.07         4.04 o                         
   0   8   2        238.90        247.06         5.31 o                         
   2   8   2       1039.69       1010.35         9.34 o                         
   4   8   2       1354.58       1281.48        10.62 o                         
   6   8   2        128.48        109.83         4.64 o                         
   8   8   2         59.35         55.06         4.25 o                         
  10   8   2        634.12        651.68        10.41 o                         
  12   8   2          4.95          3.85         3.54 o                         
  14   8   2        172.89        174.07         5.54 o                         
  16   8   2         95.21        112.81         5.00 o                         
  18   8   2        365.73        398.47         8.06 o                         
 -15   9   2         16.38         15.58         4.43 o                         
 -13   9   2         49.39         69.00         5.11 o                         
 -11   9   2         17.77         16.57         4.80 o                         
  -9   9   2         36.26         45.20         4.81 o                         
  -7   9   2          2.37          7.25         4.20 o                         
  -5   9   2        106.81        114.15         6.53 o                         
  -3   9   2         23.66         28.02         4.44 o                         
  -1   9   2         67.54         66.08         4.71 o                         
   1   9   2        314.11        311.44         6.62 o                         
   3   9   2          8.36         17.72         4.39 o                         
   5   9   2         64.28         66.18         4.88 o                         
   7   9   2        754.80        841.92         9.83 o                         
   9   9   2        195.96        231.66         7.56 o                         
  11   9   2          1.09          0.84         3.60 o                         
  13   9   2         89.01        103.07         7.36 o                         
 -10  10   2         69.67         77.42         5.57 o                         
  -8  10   2         15.05          4.81         5.04 o                         
  -6  10   2         81.51        106.32         6.21 o                         
  -4  10   2        676.75        714.58        11.17 o                         
  -2  10   2        235.68        276.76         7.97 o                         
   0  10   2         78.40         64.77         5.66 o                         
   2  10   2       1032.13       1085.14        11.84 o                         
   4  10   2        165.97        194.91         6.50 o                         
   6  10   2        452.46        494.08        10.54 o                         
   8  10   2         65.99         60.91         5.33 o                         
 -27   1   3         32.89         28.92         4.68 o                         
 -25   1   3        575.45        556.10         5.41 o                         
 -23   1   3       1064.62       1030.42         7.66 o                         
 -21   1   3       3951.86       3819.93        20.57 o                         
 -19   1   3         82.72         75.44         2.48 o                         
 -17   1   3       1608.36       1593.10         8.81 o                         
 -15   1   3        150.00        184.20         2.46 o                         
 -13   1   3       1643.25       1491.34         9.62 o                         
 -11   1   3        118.94         79.10         1.65 o                         
  -9   1   3        182.48        160.85         1.96 o                         
  -7   1   3       7470.50       7857.38        36.34 o                         
  -5   1   3      37110.30      38030.23       207.87 o                         
  -3   1   3       2610.20       2623.15        12.23 o                         
  -1   1   3        402.72        405.54         2.07 o                         
   1   1   3         69.82         61.72         1.62 o                         
   3   1   3      42356.32      43232.27       258.79 o                         
   5   1   3       5276.87       5647.31        37.78 o                         
   7   1   3         24.21         16.15         0.89 o                         
   9   1   3        427.56        357.03         2.47 o                         
  11   1   3       5834.32       5635.67        34.54 o                         
  13   1   3        938.19        814.35         7.80 o                         
  15   1   3       1599.30       1478.98        11.99 o                         
  17   1   3         23.58         14.81         1.66 o                         
  19   1   3       2823.54       2659.85        14.75 o                         
  21   1   3        941.84        867.74         6.56 o                         
  23   1   3       1543.43       1549.65        12.38 o                         
  25   1   3        371.41        366.91         9.05 o                         
 -28   2   3         93.07        113.62         9.58 o                         
 -26   2   3        194.18        227.88         4.19 o                         
 -24   2   3          9.13          6.95         2.20 o                         
 -22   2   3         19.65         23.73         2.66 o                         
 -20   2   3        580.10        558.05         4.85 o                         
 -18   2   3         24.92         19.32         2.22 o                         
 -16   2   3        381.90        353.55         3.88 o                         
 -14   2   3       1935.36       1795.88        10.34 o                         
 -12   2   3         49.81         43.24         1.65 o                         
 -10   2   3       1064.77        989.78         9.50 o                         
  -8   2   3       3878.24       4444.20        22.98 o                         
  -6   2   3       9919.10      10846.30        50.31 o                         
  -4   2   3        208.58        197.49         1.82 o                         
  -2   2   3       4893.11       5251.93        28.56 o                         
   0   2   3       6291.93       6818.47        36.03 o                         
   2   2   3        201.95        202.42         1.81 o                         
   4   2   3       4692.00       4962.76        21.77 o                         
   6   2   3       2402.89       2945.44        14.58 o                         
   8   2   3       1324.27       1278.52         9.19 o                         
  10   2   3        277.69        245.40         2.28 o                         
  12   2   3        244.78        223.37         4.63 o                         
  14   2   3        116.72        135.15         5.20 o                         
  16   2   3        170.65        158.46         2.88 o                         
  18   2   3        739.20        732.26         6.27 o                         
  20   2   3        423.16        445.89         4.71 o                         
  22   2   3          0.26          1.48         1.90 o                         
  24   2   3         59.35         85.69         4.02 o                         
  26   2   3        324.68        372.32         8.93 o                         
 -27   3   3          0.21         -0.76         3.91 o                         
 -25   3   3        359.15        362.83         4.93 o                         
 -23   3   3        681.45        643.53         6.29 o                         
 -21   3   3        146.20        159.42         3.30 o                         
 -19   3   3        943.47        972.55         8.53 o                         
 -17   3   3       1562.75       1529.75        13.34 o                         
 -15   3   3       2599.32       2415.35        20.38 o                         
 -13   3   3       1446.72       1384.41        13.38 o                         
 -11   3   3       1755.44       1679.83        14.80 o                         
  -9   3   3       2363.89       2254.87        12.88 o                         
  -7   3   3        154.77         92.28         1.88 o                         
  -5   3   3       3028.19       3502.98        16.33 o                         
  -3   3   3      11411.06      11475.16        54.78 o                         
  -1   3   3          2.90          6.84         1.30 o                         
   1   3   3       3826.59       3569.38        17.17 o                         
   3   3   3       8214.36       9370.84        43.98 o                         
   5   3   3        610.74        740.83         6.33 o                         
   7   3   3       8912.49       8991.32        56.44 o                         
   9   3   3       5516.14       5493.31        38.22 o                         
  11   3   3       1962.66       1909.82        13.45 o                         
  13   3   3       3821.44       3519.63        30.26 o                         
  15   3   3       4615.23       4552.51        30.29 o                         
  17   3   3        237.74        234.37         3.58 o                         
  19   3   3        967.51        942.84         7.80 o                         
  21   3   3        565.43        543.17         5.66 o                         
  23   3   3        600.39        610.99         7.73 o                         
  25   3   3          0.18          3.52         4.06 o                         
 -26   4   3        247.06        262.71         5.23 o                         
 -24   4   3         68.51         75.23         4.67 o                         
 -22   4   3         28.84         33.55         3.57 o                         
 -20   4   3          2.80          2.51         2.27 o                         
 -18   4   3          0.61         -0.80         2.04 o                         
 -16   4   3         14.82         15.29         2.33 o                         
 -14   4   3       2365.63       2253.94        16.71 o                         
 -12   4   3        584.83        588.44         5.53 o                         
 -10   4   3       1684.13       1483.06        10.75 o                         
  -8   4   3        445.19        494.34         3.92 o                         
  -6   4   3        164.90        223.74         2.73 o                         
  -4   4   3       1521.13       1489.30         9.94 o                         
  -2   4   3       2108.88       2442.79        12.41 o                         
   0   4   3       4431.56       4988.23        24.06 o                         
   2   4   3        920.15        930.45         5.54 o                         
   4   4   3        674.57        594.24         4.53 o                         
   6   4   3        267.53        296.68         3.10 o                         
   8   4   3       6336.04       5999.68        41.19 o                         
  10   4   3        794.76        801.40         6.55 o                         
  12   4   3        300.72        266.66         5.85 o                         
  14   4   3        130.49        124.76         3.81 o                         
  16   4   3        244.23        226.38         4.96 o                         
  18   4   3          6.99          5.33         2.22 o                         
  20   4   3         77.64         75.71         3.04 o                         
  22   4   3          8.88          9.04         3.05 o                         
  24   4   3        101.97        119.73         8.46 o                         
 -25   5   3        276.70        250.49         5.99 o                         
 -23   5   3        647.59        630.28        10.06 o                         
 -21   5   3       1748.82       1809.75        17.64 o                         
 -19   5   3        280.86        275.23         5.84 o                         
 -17   5   3       1158.91       1180.31        13.18 o                         
 -15   5   3       2655.91       2568.34        25.51 o                         
 -13   5   3        647.80        592.82         6.14 o                         
 -11   5   3       1309.34       1369.41        16.71 o                         
  -9   5   3       1527.53       1507.59         9.43 o                         
  -7   5   3       4304.61       4242.11        22.85 o                         
  -5   5   3        350.71        290.11         4.45 o                         
  -3   5   3        604.48        661.83         5.31 o                         
  -1   5   3       1077.63       1014.21         7.06 o                         
   1   5   3        278.93        327.29         4.48 o                         
   3   5   3        506.01        442.66         4.41 o                         
   5   5   3       5955.57       5930.80        29.92 o                         
   7   5   3         86.40         98.53         3.18 o                         
   9   5   3       2142.54       2298.94        18.61 o                         
  11   5   3        276.91        271.18         4.38 o                         
  13   5   3       4061.40       3960.53        37.73 o                         
  15   5   3       1044.16       1097.56        15.55 o                         
  17   5   3        242.01        211.76         4.34 o                         
  19   5   3        826.42        900.03         8.21 o                         
  21   5   3       1073.39       1045.65        22.81 o                         
  23   5   3        391.23        342.29         7.33 o                         
 -22   6   3        194.36        246.81         5.08 o                         
 -20   6   3         35.50         24.55         3.33 o                         
 -18   6   3         21.95         17.52         3.34 o                         
 -16   6   3          0.60          0.41         2.86 o                         
 -14   6   3        138.33        156.59         4.40 o                         
 -12   6   3        144.29        130.42         4.50 o                         
 -10   6   3        245.82        268.40         4.52 o                         
  -8   6   3        637.73        667.80         7.27 o                         
  -6   6   3          0.08          4.98         2.48 o                         
  -4   6   3        145.07        144.40         5.32 o                         
  -2   6   3        455.05        368.18         5.13 o                         
   0   6   3         59.52         35.96         3.14 o                         
   2   6   3        505.98        499.75         5.56 o                         
   4   6   3        433.77        428.80         5.30 o                         
   6   6   3          0.10         -1.30         2.55 o                         
   8   6   3        330.20        401.46         5.17 o                         
  10   6   3         99.50         71.41         3.41 o                         
  12   6   3        663.20        700.94         7.82 o                         
  14   6   3        158.56        166.67         4.02 o                         
  16   6   3         65.29         53.40         3.28 o                         
  18   6   3         13.01          7.88         2.87 o                         
  20   6   3        316.68        380.63         7.31 o                         
  22   6   3          5.80          8.18         5.02 o                         
 -21   7   3        925.94        940.33        15.52 o                         
 -19   7   3        630.13        713.99        11.72 o                         
 -17   7   3         48.43         37.02         8.70 o                         
 -15   7   3         34.53         20.42         3.46 o                         
 -13   7   3         15.08         13.34         3.31 o                         
 -11   7   3         79.76        100.67         4.08 o                         
  -9   7   3          6.85          4.03         2.66 o                         
  -7   7   3        540.00        549.93         6.36 o                         
  -5   7   3       2040.61       2061.51        15.78 o                         
  -3   7   3       2564.17       2600.22        20.20 o                         
  -1   7   3        290.52        273.25         5.00 o                         
   1   7   3        973.53       1027.19         9.41 o                         
   3   7   3        107.97        126.69         4.25 o                         
   5   7   3        684.05        686.89         8.19 o                         
   7   7   3        445.14        554.15         8.24 o                         
   9   7   3         17.81         34.43         3.33 o                         
  11   7   3          5.88          3.19         2.77 o                         
  13   7   3        156.66        188.28         5.83 o                         
  15   7   3          8.98          6.53         3.13 o                         
  17   7   3        493.69        588.73         7.59 o                         
  19   7   3        941.76        946.25        20.68 o                         
 -18   8   3        206.07        222.47         6.43 o                         
 -16   8   3         12.33         12.67         3.56 o                         
 -14   8   3        211.95        205.58         7.02 o                         
 -12   8   3        140.08        169.71         6.36 o                         
 -10   8   3         11.63         20.53         3.91 o                         
  -8   8   3        371.35        389.75         9.01 o                         
  -6   8   3         61.40         49.67         4.07 o                         
  -4   8   3         30.51         33.43         3.81 o                         
  -2   8   3         78.19         76.88         4.13 o                         
   0   8   3         86.93        104.27         4.53 o                         
   2   8   3        264.05        281.51         5.48 o                         
   4   8   3          1.36         11.10         4.00 o                         
   6   8   3         14.62         10.25         3.33 o                         
   8   8   3        185.53        199.68         5.28 o                         
  10   8   3          9.24         11.80         3.68 o                         
  12   8   3         93.20         96.24         4.44 o                         
  14   8   3          8.79         11.41         4.15 o                         
  16   8   3        281.18        291.40         6.33 o                         
 -15   9   3        265.10        288.97         7.76 o                         
 -13   9   3         88.46        101.24         5.13 o                         
 -11   9   3        295.85        319.24         7.56 o                         
  -9   9   3         27.72         37.20         4.70 o                         
  -7   9   3        207.23        197.29         6.38 o                         
  -5   9   3         70.58         69.96         4.62 o                         
  -3   9   3        172.59        192.52         6.08 o                         
  -1   9   3        256.25        240.83         6.30 o                         
   1   9   3        197.36        223.20         6.22 o                         
   3   9   3        339.59        323.39         6.62 o                         
   5   9   3          4.76         13.38         4.27 o                         
   7   9   3         89.71        132.81         6.92 o                         
   9   9   3       1538.35       1546.92        20.65 o                         
  11   9   3        254.53        269.47         6.86 o                         
  13   9   3        106.12        118.97         5.64 o                         
 -10  10   3         16.61         19.21         5.31 o                         
  -8  10   3         19.76         26.30         5.25 o                         
  -6  10   3        206.42        214.88         7.37 o                         
  -4  10   3        195.00        217.68         7.00 o                         
  -2  10   3        374.45        421.34         7.87 o                         
   0  10   3        134.84        171.78         6.74 o                         
   2  10   3          7.98         14.27         4.66 o                         
   4  10   3        173.92        187.90         7.45 o                         
   6  10   3        209.78        240.69         7.48 o                         
   8  10   3         91.18         89.22         5.79 o                         
 -28   0   4        185.37        175.08         9.79 o                         
 -26   0   4       1106.37       1213.09        15.23 o                         
 -24   0   4        113.07         99.97         4.20 o                         
 -22   0   4          2.88          6.58         2.45 o                         
 -20   0   4       1258.03       1158.46        11.30 o                         
 -18   0   4        608.56        612.01         9.48 o                         
 -16   0   4       3036.96       3173.20        29.78 o                         
 -14   0   4      10707.89      10918.35       126.17 o                         
 -12   0   4      12371.38      14336.28       131.52 o                         
 -10   0   4      13964.00      14842.13       177.48 o                         
  -8   0   4       1169.70       1224.98         7.08 o                         
  -6   0   4       5394.46       5741.46       116.49 o                         
  -4   0   4      60082.29      61370.98       742.29 o                         
  -2   0   4       4839.23       5056.50        75.67 o                         
   0   0   4       1659.21       1651.11         8.94 o                         
   2   0   4        823.64        835.95         7.65 o                         
   4   0   4       2511.66       2618.95        30.73 o                         
   6   0   4      60892.67      64031.52       813.08 o                         
   8   0   4       1463.59       1877.43        22.27 o                         
  10   0   4        368.07        299.54         3.38 o                         
  12   0   4        296.60        289.67         5.41 o                         
  14   0   4        151.59        160.50         4.03 o                         
  16   0   4       5315.68       5280.91        36.59 o                         
  18   0   4       2849.23       2697.90        20.60 o                         
  20   0   4         72.71         81.76         2.95 o                         
  22   0   4          2.49          1.72         2.08 o                         
  24   0   4        423.28        458.10        26.73 o                         
  26   0   4        345.07        325.96        13.27 o                         
 -27   1   4        327.78        348.62         7.26 o                         
 -25   1   4        461.40        471.31         5.94 o                         
 -23   1   4         39.52         53.58         2.68 o                         
 -21   1   4        188.61        152.16         3.66 o                         
 -19   1   4        136.52        153.70         2.51 o                         
 -17   1   4       3064.77       3079.46        15.61 o                         
 -15   1   4          6.95          4.37         1.34 o                         
 -13   1   4       9217.58       9997.03        74.46 o                         
 -11   1   4       3066.79       3086.04        19.47 o                         
  -9   1   4        774.09        772.16         3.63 o                         
  -7   1   4          6.42         25.37         0.83 o                         
  -5   1   4       2351.54       2657.00        12.21 o                         
  -3   1   4        179.50        197.88         1.84 o                         
  -1   1   4       8530.06       9105.89        39.45 o                         
   1   1   4         74.53         68.57         1.19 o                         
   3   1   4      34980.80      37056.95       269.22 o                         
   5   1   4      25355.04      27360.33       152.45 o                         
   7   1   4        110.94         90.51         9.89 o                         
   9   1   4       4866.49       5192.22        39.19 o                         
  11   1   4       1790.93       1914.10        11.85 o                         
  13   1   4      10274.40      10706.87        91.70 o                         
  15   1   4       1015.10       1123.79         6.39 o                         
  17   1   4         88.91         53.03         1.83 o                         
  19   1   4        743.47        673.17         4.96 o                         
  21   1   4         38.98         22.12         2.58 o                         
  23   1   4        554.95        602.60        10.91 o                         
  25   1   4         13.13         14.62         5.47 o                         
 -28   2   4         30.68         38.02         6.12 o                         
 -26   2   4        379.06        345.94         8.46 o                         
 -24   2   4        354.18        351.91         6.89 o                         
 -22   2   4        388.99        336.21         3.82 o                         
 -20   2   4       2349.55       2353.39        13.40 o                         
 -18   2   4       2299.39       2258.75        15.38 o                         
 -16   2   4       1118.14       1147.32         9.84 o                         
 -14   2   4        524.37        521.54         5.70 o                         
 -12   2   4       4323.89       4584.81        41.05 o                         
 -10   2   4         79.62        124.24         1.81 o                         
  -8   2   4       2310.52       2365.69        10.63 o                         
  -6   2   4         11.42         49.24         1.93 o                         
  -4   2   4      34990.47      36473.35       314.64 o                         
  -2   2   4          0.96          4.70         0.99 o                         
   0   2   4       9664.83       9979.34        45.41 o                         
   2   2   4      22145.27      23567.04       120.92 o                         
   4   2   4      29325.49      31915.98       173.16 o                         
   6   2   4       7676.46       8105.83        56.56 o                         
   8   2   4          0.27          2.35         0.83 o                         
  10   2   4        479.53        514.90         4.34 o                         
  12   2   4      10875.09      11332.50        83.46 o                         
  14   2   4      20735.35      20231.45       190.12 o                         
  16   2   4          1.51          7.53         1.45 o                         
  18   2   4        108.32         89.62         2.71 o                         
  20   2   4       2670.34       2662.52        19.48 o                         
  22   2   4        119.86        126.90         4.28 o                         
  24   2   4       1013.39       1046.97        13.82 o                         
  26   2   4        564.33        622.73        13.35 o                         
 -27   3   4         16.81         18.55         5.17 o                         
 -25   3   4         68.81         80.23         4.26 o                         
 -23   3   4         52.44         64.55         2.89 o                         
 -21   3   4         84.53         74.76         2.83 o                         
 -19   3   4         59.94         54.63         2.91 o                         
 -17   3   4         22.83         25.26         2.30 o                         
 -15   3   4        315.19        329.98         3.70 o                         
 -13   3   4       2007.76       1928.01        17.46 o                         
 -11   3   4         25.67         16.49         1.54 o                         
  -9   3   4       4776.57       5193.09        27.23 o                         
  -7   3   4        411.14        472.22         3.71 o                         
  -5   3   4       2086.19       2005.84         9.64 o                         
  -3   3   4       1829.65       1856.47         8.83 o                         
  -1   3   4        218.44        289.02         2.86 o                         
   1   3   4       1464.83       1110.19         6.49 o                         
   3   3   4       1017.54       1051.79         6.80 o                         
   5   3   4       1029.50       1166.78         6.58 o                         
   7   3   4        174.45        186.50         3.01 o                         
   9   3   4          7.39          8.94         1.64 o                         
  11   3   4        182.19        154.80         2.88 o                         
  13   3   4        165.97        164.24         3.74 o                         
  15   3   4        137.03        107.05         3.15 o                         
  17   3   4          8.09         14.33         1.81 o                         
  19   3   4         89.08         77.68         2.45 o                         
  21   3   4        198.15        181.97         4.69 o                         
  23   3   4        136.36        134.80         5.68 o                         
  25   3   4        287.68        307.82         9.75 o                         
 -26   4   4         59.08         47.57         4.86 o                         
 -24   4   4         12.54          7.43         3.05 o                         
 -22   4   4          0.51          3.39         2.40 o                         
 -20   4   4          2.86          3.15         2.38 o                         
 -18   4   4       1004.14        999.56        11.32 o                         
 -16   4   4        187.54        186.41         3.50 o                         
 -14   4   4       1143.83       1033.74         7.98 o                         
 -12   4   4       2848.86       2773.44        21.80 o                         
 -10   4   4       1554.85       1655.13        12.17 o                         
  -8   4   4          9.95          5.25         1.58 o                         
  -6   4   4       1144.43       1233.27         7.76 o                         
  -4   4   4        459.67        559.28         4.32 o                         
  -2   4   4      14917.02      15345.83        92.61 o                         
   0   4   4      14844.29      15517.32        79.65 o                         
   2   4   4        371.82        345.02         5.77 o                         
   4   4   4       6025.15       6486.10        31.62 o                         
   6   4   4       3921.82       3988.58        25.98 o                         
   8   4   4         87.48         70.39         2.63 o                         
  10   4   4      10194.15       9992.42        80.51 o                         
  12   4   4       3359.23       3030.53        23.57 o                         
  14   4   4       1686.75       1675.11        14.82 o                         
  16   4   4       1906.71       1808.42        12.83 o                         
  18   4   4        903.09        969.59         9.50 o                         
  20   4   4        209.51        208.42         5.21 o                         
  22   4   4        360.05        378.19         7.85 o                         
  24   4   4         20.13         20.86         4.39 o                         
 -25   5   4         77.43         89.69         4.81 o                         
 -23   5   4         27.80         32.53         3.95 o                         
 -21   5   4        440.30        468.16         6.06 o                         
 -19   5   4          5.36          4.05         2.53 o                         
 -17   5   4          5.70          7.90         2.65 o                         
 -15   5   4        268.77        250.25         4.76 o                         
 -13   5   4        264.83        282.12         4.25 o                         
 -11   5   4       1777.86       1607.82        13.65 o                         
  -9   5   4         74.73         96.04         3.99 o                         
  -7   5   4        257.77        222.39         3.32 o                         
  -5   5   4          1.21          3.61         1.77 o                         
  -3   5   4          4.53          4.78         1.94 o                         
  -1   5   4        125.51        129.70         2.91 o                         
   1   5   4       1075.63       1008.90         6.89 o                         
   3   5   4        277.28        276.48         3.81 o                         
   5   5   4        621.25        657.19         5.45 o                         
   7   5   4         46.08         64.10         2.70 o                         
   9   5   4       1761.93       1557.87        13.45 o                         
  11   5   4       2270.95       1871.49        15.70 o                         
  13   5   4        110.88         91.88         3.50 o                         
  15   5   4        243.48        232.10         4.58 o                         
  17   5   4        607.32        621.26         8.30 o                         
  19   5   4         31.59         30.51         3.18 o                         
  21   5   4          0.40          1.01         3.60 o                         
  23   5   4          7.02          2.40         3.88 o                         
 -22   6   4        228.63        238.49         5.10 o                         
 -20   6   4          4.74          0.46         2.40 o                         
 -18   6   4        515.72        547.86         6.35 o                         
 -16   6   4       2174.25       2069.57        26.74 o                         
 -14   6   4       1493.62       1357.06        16.54 o                         
 -12   6   4       1044.35        852.07         8.05 o                         
 -10   6   4       1822.40       1653.42        16.29 o                         
  -8   6   4       1781.39       1511.29        15.54 o                         
  -6   6   4       1264.08       1118.80         8.63 o                         
  -4   6   4         50.62         31.10         2.94 o                         
  -2   6   4         31.63         38.30         3.39 o                         
   0   6   4       2144.72       1984.23        11.99 o                         
   2   6   4       7194.14       6901.23        37.94 o                         
   4   6   4         16.84         23.99         3.01 o                         
   6   6   4       1473.76       1268.07         9.39 o                         
   8   6   4        265.91        181.82         4.27 o                         
  10   6   4         69.07         23.72         2.89 o                         
  12   6   4         19.09         26.12         3.48 o                         
  14   6   4        835.05        802.83         8.73 o                         
  16   6   4        235.71        230.56         4.46 o                         
  18   6   4       1779.39       1793.07        21.80 o                         
  20   6   4         34.83         32.71         5.01 o                         
 -21   7   4        189.52        214.70         5.44 o                         
 -19   7   4          0.50          4.44         3.35 o                         
 -17   7   4        285.14        306.56         5.96 o                         
 -15   7   4         40.53         35.69         3.68 o                         
 -13   7   4          5.02          2.37         2.85 o                         
 -11   7   4        182.24        153.81         4.67 o                         
  -9   7   4        513.32        422.77         6.04 o                         
  -7   7   4        166.57        160.10        15.29 o                         
  -5   7   4       1276.48       1158.47         9.29 o                         
  -3   7   4        781.51        762.98         7.82 o                         
  -1   7   4          6.58         11.23         3.12 o                         
   1   7   4       2309.84       2429.37        17.26 o                         
   3   7   4         85.67         94.32         4.49 o                         
   5   7   4         49.12         40.85         3.93 o                         
   7   7   4        308.88        312.22         6.74 o                         
   9   7   4        146.36        151.97         4.50 o                         
  11   7   4        203.84        187.19         4.76 o                         
  13   7   4         75.60         94.67         4.87 o                         
  15   7   4        183.44        214.11         6.02 o                         
  17   7   4        157.74        164.59         5.83 o                         
  19   7   4        536.70        545.52        10.18 o                         
 -18   8   4         42.42         30.48         6.62 o                         
 -16   8   4          3.55          5.62         3.29 o                         
 -14   8   4         44.67         35.53         4.12 o                         
 -12   8   4       1959.75       1985.71        27.12 o                         
 -10   8   4          1.31         -0.09         2.79 o                         
  -8   8   4          2.47          7.73         3.49 o                         
  -6   8   4        139.11        136.31         4.92 o                         
  -4   8   4        276.96        268.19         6.29 o                         
  -2   8   4        303.74        309.98         6.74 o                         
   0   8   4        493.57        504.53         6.95 o                         
   2   8   4        311.51        298.50         5.98 o                         
   4   8   4       1000.95        972.06         9.79 o                         
   6   8   4        144.69        151.03         4.79 o                         
   8   8   4          6.86         10.18         3.99 o                         
  10   8   4       1111.64       1179.42        11.87 o                         
  12   8   4         85.97         88.82         4.41 o                         
  14   8   4        621.83        613.05         8.35 o                         
  16   8   4       1244.84       1235.15        16.98 o                         
 -15   9   4        484.86        554.86        12.66 o                         
 -13   9   4        224.84        204.45         7.39 o                         
 -11   9   4         63.43         67.60         4.94 o                         
  -9   9   4        217.15        274.31         9.33 o                         
  -7   9   4          9.18          9.92         4.14 o                         
  -5   9   4         50.56         43.30         5.42 o                         
  -3   9   4        120.27        125.69         6.13 o                         
  -1   9   4          8.57         13.90         4.01 o                         
   1   9   4         55.13         64.33         4.85 o                         
   3   9   4         90.14         91.23         5.64 o                         
   5   9   4         44.73         40.07         4.38 o                         
   7   9   4        180.93        216.28         6.68 o                         
   9   9   4         10.77          8.41         4.73 o                         
  11   9   4         14.32         25.68         4.44 o                         
  13   9   4         46.89         34.62         4.74 o                         
 -10  10   4          4.17          3.85         4.33 o                         
  -8  10   4       1273.20       1364.91        18.72 o                         
  -6  10   4        141.58        168.30         6.51 o                         
  -4  10   4       1242.28       1345.22        13.42 o                         
  -2  10   4        115.49         93.35         7.10 o                         
   0  10   4         50.51         58.40         5.44 o                         
   2  10   4        805.69        833.49        11.46 o                         
   4  10   4        548.12        612.41         9.55 o                         
   6  10   4          7.85         12.68         5.25 o                         
   8  10   4          4.13          1.23         4.05 o                         
 -27   1   5          1.17         -0.37         4.34 o                         
 -25   1   5        424.28        427.95         6.51 o                         
 -23   1   5        417.31        431.39         4.51 o                         
 -21   1   5        302.82        367.51         4.01 o                         
 -19   1   5         18.22         12.35         1.75 o                         
 -17   1   5       1400.38       1382.93         7.45 o                         
 -15   1   5        253.27        256.88         2.95 o                         
 -13   1   5        504.30        633.44         5.80 o                         
 -11   1   5      16709.98      19001.83       126.90 o                         
  -9   1   5       1630.27       1418.04         8.60 o                         
  -7   1   5        297.91        282.85         1.99 o                         
  -5   1   5       5283.35       5512.00        32.36 o                         
  -3   1   5      92800.25      94890.82       626.22 o                         
  -1   1   5        927.98        971.84         4.99 o                         
   1   1   5         60.05         43.69         1.18 o                         
   3   1   5        755.01        772.40         5.12 o                         
   5   1   5      18257.70      19560.20       113.65 o                         
   7   1   5      16232.95      18530.36       125.06 o                         
   9   1   5       3307.40       3581.48        27.64 o                         
  11   1   5       2681.64       2697.62        12.79 o                         
  13   1   5        309.71        322.16         3.19 o                         
  15   1   5       4657.11       4159.64        22.80 o                         
  17   1   5        182.81        157.09         2.33 o                         
  19   1   5          7.87          7.41         1.48 o                         
  21   1   5       4811.54       4836.74        31.19 o                         
  23   1   5        985.74        991.24        13.28 o                         
  25   1   5          8.18         11.79         5.67 o                         
 -28   2   5         35.13         33.32         6.65 o                         
 -26   2   5         21.42         35.34         5.17 o                         
 -24   2   5         12.57          7.73         2.48 o                         
 -22   2   5        302.47        256.35         3.72 o                         
 -20   2   5        712.66        631.09         4.88 o                         
 -18   2   5       4043.85       3906.54        24.37 o                         
 -16   2   5         37.22         41.58         2.16 o                         
 -14   2   5        170.83        144.23         3.16 o                         
 -12   2   5         83.89        123.28         3.47 o                         
 -10   2   5          1.18          1.18         0.96 o                         
  -8   2   5       2890.22       3056.57        13.53 o                         
  -6   2   5         20.25         33.04         1.15 o                         
  -4   2   5        155.64        134.25         3.27 o                         
  -2   2   5       9936.93      10050.72        49.21 o                         
   0   2   5        860.94        792.42         3.89 o                         
   2   2   5        632.92        760.39         5.01 o                         
   4   2   5       1116.70       1283.89         8.10 o                         
   6   2   5        379.67        472.53         6.74 o                         
   8   2   5       1845.95       2069.13        16.64 o                         
  10   2   5        180.62        166.01         2.39 o                         
  12   2   5       4242.57       4205.48        25.21 o                         
  14   2   5       2063.90       2096.05        11.10 o                         
  16   2   5          0.87          6.54         1.44 o                         
  18   2   5        115.85        108.12         2.14 o                         
  20   2   5         10.89         14.28         2.72 o                         
  22   2   5         47.95         36.21         4.16 o                         
  24   2   5         30.63         37.86         6.03 o                         
 -27   3   5        278.39        278.16        10.94 o                         
 -25   3   5         32.11         26.79         4.27 o                         
 -23   3   5        916.19        882.70         7.36 o                         
 -21   3   5        107.26        126.00         3.29 o                         
 -19   3   5       6584.14       6486.90        40.76 o                         
 -17   3   5       9778.76       9563.54        51.63 o                         
 -15   3   5        811.21        762.27         7.69 o                         
 -13   3   5        339.54        339.18         4.03 o                         
 -11   3   5       1068.44        930.62         8.82 o                         
  -9   3   5        464.30        351.00         3.32 o                         
  -7   3   5      10188.35      10194.88        49.09 o                         
  -5   3   5        183.81        144.61         2.23 o                         
  -3   3   5       2969.39       3153.31        23.86 o                         
  -1   3   5         52.58         35.19         1.47 o                         
   1   3   5       6854.52       7407.75        40.10 o                         
   3   3   5      19456.82      21763.09       113.58 o                         
   5   3   5       8286.29       9084.59        51.25 o                         
   7   3   5       1180.12       1175.56         8.64 o                         
   9   3   5       5542.98       5377.32        39.81 o                         
  11   3   5       1192.54       1201.29        10.13 o                         
  13   3   5        684.53        664.36         4.96 o                         
  15   3   5         13.47         22.81         1.83 o                         
  17   3   5         57.14         52.75         3.66 o                         
  19   3   5       2633.68       2621.35        25.25 o                         
  21   3   5        640.80        664.28         7.55 o                         
  23   3   5       2949.79       2996.65        26.53 o                         
  25   3   5         74.55         60.35         6.83 o                         
 -26   4   5          5.23         12.46         4.44 o                         
 -24   4   5          5.17          8.88         2.84 o                         
 -22   4   5        176.55        188.17         5.13 o                         
 -20   4   5          0.16          0.49         2.12 o                         
 -18   4   5        443.35        435.47         4.78 o                         
 -16   4   5       2420.23       2279.48        22.91 o                         
 -14   4   5       4204.56       4164.46        27.12 o                         
 -12   4   5       5130.54       4869.12        29.42 o                         
 -10   4   5        227.99        215.73         2.88 o                         
  -8   4   5       1672.69       1798.19        12.78 o                         
  -6   4   5          9.09          2.73         1.42 o                         
  -4   4   5      11380.14      12126.62        61.93 o                         
  -2   4   5        508.79        530.66         4.11 o                         
   0   4   5        426.03        507.05         4.01 o                         
   2   4   5         87.18        140.05         2.92 o                         
   4   4   5       1001.15        986.46         7.42 o                         
   6   4   5        417.35        428.68         5.49 o                         
   8   4   5         17.36         29.46         2.02 o                         
  10   4   5       2602.99       2429.94        15.80 o                         
  12   4   5       2709.22       2825.09        20.59 o                         
  14   4   5        308.55        319.90         3.70 o                         
  16   4   5         52.87         47.70         3.42 o                         
  18   4   5         19.26         19.43         2.32 o                         
  20   4   5        808.47        881.91        11.49 o                         
  22   4   5        753.83        801.58         9.49 o                         
  24   4   5        120.05        109.49         8.39 o                         
 -25   5   5          0.40          0.91         3.75 o                         
 -23   5   5         10.45          9.70         2.83 o                         
 -21   5   5        729.26        682.42         8.06 o                         
 -19   5   5         34.03         29.19         2.83 o                         
 -17   5   5         72.90         65.64         3.11 o                         
 -15   5   5        333.25        341.07         5.24 o                         
 -13   5   5          4.26          3.28         2.09 o                         
 -11   5   5       2596.40       2516.70        26.49 o                         
  -9   5   5       2048.82       2049.11        12.65 o                         
  -7   5   5        238.36        201.71         3.34 o                         
  -5   5   5       2469.92       2389.15        16.06 o                         
  -3   5   5       1828.05       1719.10        11.48 o                         
  -1   5   5       3603.35       3464.55        18.56 o                         
   1   5   5        141.27        189.03         3.58 o                         
   3   5   5       5270.89       4800.29        24.39 o                         
   5   5   5        115.10        116.68         2.99 o                         
   7   5   5       3010.67       2699.94        15.43 o                         
   9   5   5       2284.45       2195.14        12.98 o                         
  11   5   5        263.05        167.65         4.08 o                         
  13   5   5         42.81         20.75         2.41 o                         
  15   5   5        151.14        145.99         3.23 o                         
  17   5   5        476.74        501.22         7.24 o                         
  19   5   5       2271.85       2493.07        21.55 o                         
  21   5   5        192.67        177.81         5.36 o                         
  23   5   5        398.62        385.22        13.16 o                         
 -24   6   5         37.07         -0.28         6.16 o                         
 -22   6   5        129.36        149.77         5.92 o                         
 -20   6   5         63.39         60.26         4.13 o                         
 -18   6   5        260.87        281.65         4.75 o                         
 -16   6   5        669.11        596.48         6.42 o                         
 -14   6   5        194.06        230.15         4.51 o                         
 -12   6   5        206.12        170.41         4.36 o                         
 -10   6   5         93.92         86.09         4.87 o                         
  -8   6   5         80.06         94.74         4.32 o                         
  -6   6   5        367.36        461.17        12.05 o                         
  -4   6   5          5.82         17.88         2.64 o                         
  -2   6   5         52.10         63.57         3.41 o                         
   0   6   5         25.98         36.87         3.83 o                         
   2   6   5       5696.54       5432.61        29.87 o                         
   4   6   5       2161.32       1954.13        12.81 o                         
   6   6   5         79.98         65.85         3.20 o                         
   8   6   5          4.12          4.57         2.35 o                         
  10   6   5        659.83        505.59         6.04 o                         
  12   6   5        586.30        501.63         8.13 o                         
  14   6   5         25.60         25.64         2.80 o                         
  16   6   5         54.05         30.43         3.25 o                         
  18   6   5         41.09         26.26         5.08 o                         
  20   6   5         10.19          3.80         4.09 o                         
 -21   7   5        128.34        132.18         5.82 o                         
 -19   7   5         67.94         40.58         7.86 o                         
 -17   7   5         11.52         11.81         3.46 o                         
 -15   7   5         34.89         22.95         3.54 o                         
 -13   7   5       1296.04       1209.29        16.60 o                         
 -11   7   5         70.13         64.18         3.58 o                         
  -9   7   5          9.47         19.79         3.08 o                         
  -7   7   5       9520.62       8728.55        63.62 o                         
  -5   7   5        327.93        375.30         5.94 o                         
  -3   7   5        772.23        750.87         7.42 o                         
  -1   7   5        411.05        393.90         5.55 o                         
   1   7   5       9247.52       8608.53        47.59 o                         
   3   7   5       2856.96       2576.59        18.09 o                         
   5   7   5       1513.46       1338.35        11.37 o                         
   7   7   5       1532.73       1411.82        14.49 o                         
   9   7   5       1090.19        991.80        10.17 o                         
  11   7   5        106.85        105.09         3.81 o                         
  13   7   5         23.86         25.49         3.85 o                         
  15   7   5          2.13          5.79         2.87 o                         
  17   7   5        359.91        366.26         8.20 o                         
  19   7   5        688.64        704.04        14.23 o                         
 -18   8   5        202.61        237.17         7.18 o                         
 -16   8   5          4.67          6.94         4.13 o                         
 -14   8   5        122.73        127.83         5.03 o                         
 -12   8   5        168.26        174.75         5.78 o                         
 -10   8   5         68.35         77.83         4.45 o                         
  -8   8   5        491.79        413.19         6.61 o                         
  -6   8   5        314.50        277.15         5.37 o                         
  -4   8   5         49.15         52.62         4.55 o                         
  -2   8   5        122.85        143.09         5.06 o                         
   0   8   5        495.68        473.93         7.01 o                         
   2   8   5         22.40         10.68         3.40 o                         
   4   8   5          1.19          4.17         3.41 o                         
   6   8   5         88.86        101.26         4.29 o                         
   8   8   5          6.98          2.21         3.17 o                         
  10   8   5         17.92         11.71         3.58 o                         
  12   8   5        428.87        450.82         7.07 o                         
  14   8   5        178.30        214.80         5.68 o                         
  16   8   5       1015.86       1090.67        19.42 o                         
 -15   9   5        143.88        162.25         8.75 o                         
 -13   9   5        376.30        400.27        10.28 o                         
 -11   9   5        347.40        337.41         7.55 o                         
  -9   9   5        438.04        473.61         9.00 o                         
  -7   9   5          2.03          3.68         3.65 o                         
  -5   9   5        306.71        285.60         6.22 o                         
  -3   9   5         30.85         31.56         4.18 o                         
  -1   9   5         90.41        111.99         5.05 o                         
   1   9   5        826.33        853.98         9.68 o                         
   3   9   5        283.63        306.03         6.74 o                         
   5   9   5        476.86        508.08         8.57 o                         
   7   9   5       1955.69       2071.15        16.75 o                         
   9   9   5         57.89         53.53         5.19 o                         
  11   9   5          0.44          6.01         4.27 o                         
  13   9   5        299.87        317.34         8.07 o                         
 -10  10   5          3.09          3.75         4.82 o                         
  -8  10   5         11.35         13.25         5.74 o                         
  -6  10   5         70.94         65.34         5.98 o                         
  -4  10   5         68.41        103.65         7.78 o                         
  -2  10   5         92.35        103.71         7.23 o                         
   0  10   5        188.17        175.60         6.98 o                         
   2  10   5          8.26         14.44         5.30 o                         
   4  10   5         16.81         15.44         5.66 o                         
   6  10   5        224.20        247.21         7.44 o                         
   8  10   5         27.49         33.49         5.52 o                         
 -28   0   6        766.74        753.28        15.42 o                         
 -26   0   6         59.58         36.34        23.45 o                         
 -24   0   6        405.27        364.57         6.77 o                         
 -22   0   6        455.88        432.79         5.37 o                         
 -20   0   6        479.45        375.73         6.15 o                         
 -18   0   6       4255.98       4401.12        29.89 o                         
 -16   0   6        807.64        693.88         7.22 o                         
 -14   0   6       2250.85       2387.21        28.29 o                         
 -12   0   6      19416.38      22112.05       328.96 o                         
 -10   0   6       4012.04       4482.71        94.15 o                         
  -8   0   6       4961.73       5434.44        49.24 o                         
  -6   0   6       4528.21       5101.48        44.93 o                         
  -4   0   6       4311.11       4447.53        52.28 o                         
  -2   0   6     760599.81     447090.81      6634.52 o                         
   0   0   6         99.53        111.81         2.44 o                         
   2   0   6       4241.46       4828.25        51.76 o                         
   4   0   6      15335.33      15636.47       114.92 o                         
   6   0   6       1164.28       1468.58        15.64 o                         
   8   0   6       3567.66       4172.32        84.54 o                         
  10   0   6       3405.02       3546.25        36.69 o                         
  12   0   6         89.85        121.34         2.37 o                         
  14   0   6       7228.17       7277.27        65.93 o                         
  16   0   6         17.70         56.37         2.57 o                         
  18   0   6         49.17         91.18         2.48 o                         
  20   0   6         91.92        121.65         7.31 o                         
  22   0   6          2.83         -0.39         5.13 o                         
  24   0   6         14.08         14.12         8.31 o                         
 -27   1   6         15.52          6.26         4.10 o                         
 -25   1   6          6.89          1.64         3.63 o                         
 -23   1   6         61.49         40.64         2.93 o                         
 -21   1   6          4.46         10.55         2.12 o                         
 -19   1   6          0.65          8.70         1.59 o                         
 -17   1   6        910.11        889.26         5.26 o                         
 -15   1   6         30.84         25.80         1.22 o                         
 -13   1   6       1440.12       1529.25         8.88 o                         
 -11   1   6       2219.59       2551.65        11.76 o                         
  -9   1   6        346.77        371.47         2.58 o                         
  -7   1   6         58.35         55.08         0.93 o                         
  -5   1   6       8160.51       8935.75        66.47 o                         
  -3   1   6       1877.58       2209.88         9.37 o                         
  -1   1   6      35162.59      39156.56       217.58 o                         
   1   1   6       4166.44       4745.15        25.95 o                         
   3   1   6       1848.21       1868.02        15.57 o                         
   5   1   6        336.62        325.41         2.80 o                         
   7   1   6      10972.73      12301.38        94.10 o                         
   9   1   6        721.26        804.08         7.43 o                         
  11   1   6        691.25        677.28         8.21 o                         
  13   1   6       1350.10       1368.40         8.97 o                         
  15   1   6        130.39        105.25         2.75 o                         
  17   1   6        146.72        115.29         3.57 o                         
  19   1   6          4.85          8.97         1.27 o                         
  21   1   6          4.55         -1.61         4.64 o                         
  23   1   6          9.75          9.49         5.09 o                         
  25   1   6        363.40        396.53        16.85 o                         
 -28   2   6       1591.06       1706.02        31.29 o                         
 -26   2   6       1397.39       1397.34        15.39 o                         
 -24   2   6         26.04         23.97         3.07 o                         
 -22   2   6        558.69        520.16         4.57 o                         
 -20   2   6        923.42        806.47         5.75 o                         
 -18   2   6       1878.54       1791.20        10.86 o                         
 -16   2   6       5466.43       5465.45        36.69 o                         
 -14   2   6        610.86        614.26         4.31 o                         
 -12   2   6       1950.15       2034.75        15.11 o                         
 -10   2   6       2644.27       2714.62        12.77 o                         
  -8   2   6        292.07        318.94         3.82 o                         
  -6   2   6        730.32        836.69         5.60 o                         
  -4   2   6        511.34        412.14         4.20 o                         
  -2   2   6       4325.39       4614.76        20.44 o                         
   0   2   6      11628.16      11923.61        65.71 o                         
   2   2   6        712.89        589.48         4.19 o                         
   4   2   6       1631.84       1759.71        16.96 o                         
   6   2   6       2133.25       2186.19        16.79 o                         
   8   2   6         52.67         33.41         1.25 o                         
  10   2   6        217.06        192.46         1.95 o                         
  12   2   6      12015.27      12086.87       121.14 o                         
  14   2   6       1589.78       1541.11         8.23 o                         
  16   2   6         13.36          1.99         1.01 o                         
  18   2   6       2554.50       2428.76        19.19 o                         
  20   2   6        117.36         82.60         3.43 o                         
  22   2   6        430.59        418.58        10.18 o                         
  24   2   6        686.53        724.38        14.96 o                         
 -27   3   6          0.20          1.31         6.76 o                         
 -25   3   6        117.74        134.97         6.52 o                         
 -23   3   6         15.54         21.13         2.34 o                         
 -21   3   6        318.27        280.10         4.03 o                         
 -19   3   6          2.70          3.37         1.73 o                         
 -17   3   6       1192.57       1172.59         8.20 o                         
 -15   3   6       1585.97       1513.74        15.95 o                         
 -13   3   6         63.74         59.37         1.90 o                         
 -11   3   6        165.07        168.93         2.68 o                         
  -9   3   6        121.75        149.16         2.24 o                         
  -7   3   6       6837.20       7299.33        42.71 o                         
  -5   3   6       2345.27       2640.91        18.19 o                         
  -3   3   6       3515.35       3332.18        17.85 o                         
  -1   3   6        562.33        632.70         4.01 o                         
   1   3   6       1310.46       1405.98         8.50 o                         
   3   3   6       4346.09       4561.86        32.46 o                         
   5   3   6       3093.46       3246.08        15.73 o                         
   7   3   6       1575.30       1491.02        10.35 o                         
   9   3   6         24.24         32.79         1.36 o                         
  11   3   6          8.02         13.02         1.71 o                         
  13   3   6        180.01        188.38         3.11 o                         
  15   3   6         49.24         45.44         1.91 o                         
  17   3   6        562.31        502.09         4.53 o                         
  19   3   6        192.82        203.43         5.13 o                         
  21   3   6        889.81        941.41        11.64 o                         
  23   3   6        192.62        186.48         9.44 o                         
 -26   4   6        137.12        160.98         7.04 o                         
 -24   4   6       1965.33       2078.74        21.34 o                         
 -22   4   6         28.63         33.46         2.98 o                         
 -20   4   6       2166.93       2106.02        13.30 o                         
 -18   4   6         93.64        117.78         3.12 o                         
 -16   4   6        705.09        654.68         5.69 o                         
 -14   4   6       7409.76       7269.27        55.08 o                         
 -12   4   6        837.00        802.28         8.78 o                         
 -10   4   6         35.89         45.35         2.21 o                         
  -8   4   6       1604.41       1687.06        15.09 o                         
  -6   4   6       1799.69       2081.44        16.29 o                         
  -4   4   6       2299.39       2133.63        12.52 o                         
  -2   4   6       1113.03       1108.73         7.05 o                         
   0   4   6          0.79         10.79         1.76 o                         
   2   4   6        416.68        281.17         3.09 o                         
   4   4   6       1620.25       1573.17        10.97 o                         
   6   4   6        202.20        190.77         3.00 o                         
   8   4   6       1114.19       1087.79         7.32 o                         
  10   4   6       1740.58       1668.22        14.05 o                         
  12   4   6       1269.92       1100.89         8.97 o                         
  14   4   6       2472.44       2605.53        23.20 o                         
  16   4   6       3099.99       3057.10        30.97 o                         
  18   4   6        237.86        218.03         5.66 o                         
  20   4   6        300.67        340.61         6.40 o                         
  22   4   6          9.82          2.53         3.43 o                         
 -25   5   6         75.93         90.00         6.08 o                         
 -23   5   6         67.55         73.95         3.60 o                         
 -21   5   6         29.35         29.13         2.90 o                         
 -19   5   6          0.00          1.80         2.22 o                         
 -17   5   6        218.37        177.79         3.90 o                         
 -15   5   6       2369.26       2095.26        21.85 o                         
 -13   5   6        125.43        136.86         3.76 o                         
 -11   5   6        406.36        356.49         4.51 o                         
  -9   5   6        534.23        546.65         5.28 o                         
  -7   5   6         19.73         19.72         2.39 o                         
  -5   5   6         40.54         28.62         2.54 o                         
  -3   5   6       1408.73       1357.92         9.36 o                         
  -1   5   6          0.16          5.57         1.93 o                         
   1   5   6        838.67        841.64         6.00 o                         
   3   5   6       4099.50       3861.92        21.10 o                         
   5   5   6       1089.28       1080.98         7.09 o                         
   7   5   6        473.08        510.91         7.75 o                         
   9   5   6        690.25        616.16         6.01 o                         
  11   5   6       3903.77       3531.21        23.93 o                         
  13   5   6       1220.83       1070.57         9.70 o                         
  15   5   6        264.85        279.53         4.11 o                         
  17   5   6        462.68        459.75         7.66 o                         
  19   5   6          0.26         -0.27         3.55 o                         
  21   5   6          1.78          1.58         3.65 o                         
 -24   6   6        169.56        195.95         7.79 o                         
 -22   6   6        214.10        251.59         5.64 o                         
 -20   6   6         21.39         17.30         4.03 o                         
 -18   6   6        302.12        306.96         5.62 o                         
 -16   6   6       3107.77       2960.71        34.01 o                         
 -14   6   6        159.87        177.63         4.49 o                         
 -12   6   6         71.71         76.77         3.43 o                         
 -10   6   6       1764.15       1654.22        13.49 o                         
  -8   6   6       3037.15       2905.05        26.20 o                         
  -6   6   6      14529.41      13644.32        88.19 o                         
  -4   6   6       3469.75       3439.36        19.78 o                         
  -2   6   6       4325.52       4133.57        22.61 o                         
   0   6   6      11751.62      11711.71        64.27 o                         
   2   6   6      10331.55       9556.77        51.75 o                         
   4   6   6       2244.57       2088.51        16.97 o                         
   6   6   6        416.33        387.62         4.80 o                         
   8   6   6        190.90        188.49         6.00 o                         
  10   6   6       1079.53       1126.46         8.75 o                         
  12   6   6       1361.30       1266.75        11.63 o                         
  14   6   6         80.88         72.57         3.70 o                         
  16   6   6        577.52        546.87         8.50 o                         
  18   6   6         10.56          3.09         4.14 o                         
  20   6   6         54.17         77.61         5.25 o                         
 -21   7   6          0.42          1.32         3.91 o                         
 -19   7   6         97.45         93.09         4.27 o                         
 -17   7   6         38.73         30.78         5.64 o                         
 -15   7   6        158.45        165.68         4.90 o                         
 -13   7   6        594.03        574.64         8.69 o                         
 -11   7   6        707.17        665.27         9.53 o                         
  -9   7   6        363.07        314.44         5.24 o                         
  -7   7   6        621.01        757.29         8.73 o                         
  -5   7   6          3.60         13.07         3.49 o                         
  -3   7   6        581.82        579.06         7.37 o                         
  -1   7   6        154.66        150.42         5.27 o                         
   1   7   6        387.89        377.06         6.42 o                         
   3   7   6        719.99        607.92         7.03 o                         
   5   7   6          7.71         17.66         3.01 o                         
   7   7   6          4.08          1.26         2.75 o                         
   9   7   6          4.03          5.77         2.80 o                         
  11   7   6        129.20        116.81         4.37 o                         
  13   7   6        166.93        156.52         7.49 o                         
  15   7   6          0.01          4.33         3.00 o                         
  17   7   6        511.93        523.01         8.96 o                         
  19   7   6        263.69        291.96        20.87 o                         
 -18   8   6         33.06         17.05         4.77 o                         
 -16   8   6         76.93         85.80         4.44 o                         
 -14   8   6        624.12        630.73        12.76 o                         
 -12   8   6        539.65        531.47         7.33 o                         
 -10   8   6        201.87        180.71         5.64 o                         
  -8   8   6         21.48         16.85         3.66 o                         
  -6   8   6        254.03        290.05         6.14 o                         
  -4   8   6       1122.38       1116.64        10.26 o                         
  -2   8   6        525.41        526.66         6.71 o                         
   0   8   6        618.83        610.57         8.69 o                         
   2   8   6        154.72        126.29         5.12 o                         
   4   8   6         27.34         45.81         4.02 o                         
   6   8   6          1.34          5.00         3.46 o                         
   8   8   6        376.67        387.36         6.22 o                         
  10   8   6         76.05         76.86         4.95 o                         
  12   8   6        132.01        127.58         4.88 o                         
  14   8   6        224.80        230.41         5.56 o                         
  16   8   6        964.15        961.83        14.15 o                         
 -15   9   6         67.82         66.47         5.82 o                         
 -13   9   6        351.02        333.58         7.07 o                         
 -11   9   6        128.23        139.57         5.74 o                         
  -9   9   6        275.22        292.41         6.79 o                         
  -7   9   6          1.50          0.69         3.66 o                         
  -5   9   6        104.38        121.19         5.45 o                         
  -3   9   6          8.77         16.16         4.24 o                         
  -1   9   6          3.38          0.13         3.83 o                         
   1   9   6        116.89        130.69         8.77 o                         
   3   9   6         87.93        102.95         5.14 o                         
   5   9   6        103.22        117.92         5.48 o                         
   7   9   6        102.23        110.63         5.36 o                         
   9   9   6        134.61        142.24        10.69 o                         
  11   9   6        359.68        400.19         7.74 o                         
 -10  10   6        573.66        644.23        11.82 o                         
  -8  10   6         22.40         17.82         5.11 o                         
  -6  10   6         37.55         29.24         5.25 o                         
  -4  10   6          0.26         -1.32         4.12 o                         
  -2  10   6        244.39        274.61         7.19 o                         
   0  10   6          5.39         10.12         4.78 o                         
   2  10   6        237.36        218.53         9.75 o                         
   4  10   6        166.38        169.65        10.09 o                         
   6  10   6        323.94        346.64         7.56 o                         
 -27   1   7        339.41        364.23         8.95 o                         
 -25   1   7       1292.05       1335.14        14.70 o                         
 -23   1   7        603.44        593.09         6.37 o                         
 -21   1   7        127.95        128.56         2.30 o                         
 -19   1   7       5874.77       5582.77        27.69 o                         
 -17   1   7         38.12         51.73         1.55 o                         
 -15   1   7        976.51        962.06        45.68 o                         
 -13   1   7       3101.00       3311.37        20.63 o                         
 -11   1   7       9352.66       5297.93      2016.07 o                         
  -9   1   7       3832.09       3910.60        43.13 o                         
  -7   1   7        304.60        225.10         2.66 o                         
  -5   1   7       1813.58       1716.00        12.85 o                         
  -3   1   7       1037.45       1015.69         7.00 o                         
  -1   1   7      27999.58      32123.26       173.21 o                         
   1   1   7       2562.72       2613.97        17.35 o                         
   3   1   7       2128.22       2094.67         9.40 o                         
   5   1   7        418.00        365.43         2.77 o                         
   7   1   7      16748.12      18374.27       124.51 o                         
   9   1   7        810.24        745.03         5.16 o                         
  11   1   7       4731.02       4827.52        32.61 o                         
  13   1   7         34.96         37.75         2.42 o                         
  15   1   7        999.78        949.32         5.80 o                         
  17   1   7          2.67          2.52         2.23 o                         
  19   1   7        464.66        475.22         5.30 o                         
  21   1   7        779.21        772.57        11.94 o                         
  23   1   7        589.91        566.51        10.97 o                         
  25   1   7        212.09        204.10         8.03 o                         
 -28   2   7          5.57          1.05         5.61 o                         
 -26   2   7          0.97          0.20         3.63 o                         
 -24   2   7          1.99         -1.60         3.94 o                         
 -22   2   7          0.40          0.53         1.81 o                         
 -20   2   7        267.15        226.90         5.06 o                         
 -18   2   7       3836.28       3850.89        19.51 o                         
 -16   2   7         43.27         32.61         2.00 o                         
 -14   2   7         69.85         71.39         1.73 o                         
 -12   2   7        510.45        463.13         4.41 o                         
 -10   2   7         37.98         20.04         0.96 o                         
  -8   2   7        719.19        727.35         4.06 o                         
  -6   2   7       1774.48       1635.42        13.10 o                         
  -4   2   7        563.52        570.66         3.25 o                         
  -2   2   7       9790.04      10305.37        48.31 o                         
   0   2   7        379.37        336.51         2.46 o                         
   2   2   7        533.60        521.78         4.23 o                         
   4   2   7      10798.54      11544.80       123.95 o                         
   6   2   7       2409.55       2528.06        24.34 o                         
   8   2   7         30.61         67.78         2.06 o                         
  10   2   7         45.25         63.13         2.00 o                         
  12   2   7         57.02         61.64         1.17 o                         
  14   2   7       4838.76       4701.20        24.57 o                         
  16   2   7        606.22        544.57         6.22 o                         
  18   2   7          3.54          1.94         2.67 o                         
  20   2   7         51.69         59.72         3.44 o                         
  22   2   7          8.76         12.90         5.90 o                         
  24   2   7        282.83        332.69        10.69 o                         
 -27   3   7       1542.60       1607.47        28.32 o                         
 -25   3   7        419.29        443.64         8.70 o                         
 -23   3   7        203.83        202.37         5.63 o                         
 -21   3   7        510.03        497.94         4.71 o                         
 -19   3   7       1936.34       1955.30        11.36 o                         
 -17   3   7         20.15         18.32         1.82 o                         
 -15   3   7        989.71        972.76        13.23 o                         
 -13   3   7         38.62         40.50         1.92 o                         
 -11   3   7          1.51          6.68         1.48 o                         
  -9   3   7      19686.86      21478.39       142.14 o                         
  -7   3   7      18327.14      20038.89       147.51 o                         
  -5   3   7       5238.55       5591.59        36.09 o                         
  -3   3   7       2377.77       2342.06        17.00 o                         
  -1   3   7        276.87        217.12         2.64 o                         
   1   3   7         57.77         47.70         2.85 o                         
   3   3   7       1534.07       1482.77         9.08 o                         
   5   3   7       1668.87       1436.18        10.79 o                         
   7   3   7       4833.32       4702.33        37.01 o                         
   9   3   7       1188.35       1164.54        12.24 o                         
  11   3   7       1843.67       1782.42        10.59 o                         
  13   3   7       1899.17       1720.96        12.05 o                         
  15   3   7       1849.58       1794.35        12.47 o                         
  17   3   7         91.21        103.68         3.98 o                         
  19   3   7       1024.59        954.31         9.12 o                         
  21   3   7         68.65         71.29         5.45 o                         
  23   3   7        643.11        633.39        11.60 o                         
 -26   4   7        397.21        404.11        19.16 o                         
 -24   4   7        244.20        254.84         7.41 o                         
 -22   4   7         20.30         18.91         2.84 o                         
 -20   4   7        342.25        329.52         4.65 o                         
 -18   4   7          3.31          2.42         1.91 o                         
 -16   4   7          0.43          4.56         2.22 o                         
 -14   4   7       3983.57       3870.38        27.19 o                         
 -12   4   7          2.53          5.83         1.90 o                         
 -10   4   7         63.33         56.50         2.12 o                         
  -8   4   7       1337.25       1212.84        12.21 o                         
  -6   4   7       1956.80       2028.40        14.59 o                         
  -4   4   7        765.28        855.78         6.23 o                         
  -2   4   7       1229.15       1266.09        13.02 o                         
   0   4   7      11201.84      11848.50        59.96 o                         
   2   4   7         30.03         25.07         1.99 o                         
   4   4   7        455.42        452.53         3.99 o                         
   6   4   7        422.38        457.43         3.84 o                         
   8   4   7       1268.81       1152.88         8.95 o                         
  10   4   7        486.74        514.21         4.41 o                         
  12   4   7       1991.29       1830.06        10.62 o                         
  14   4   7         61.47         57.65         2.00 o                         
  16   4   7        200.59        184.17         3.42 o                         
  18   4   7         57.09         49.23         3.73 o                         
  20   4   7        233.61        268.63         6.75 o                         
  22   4   7         91.84        101.93         8.33 o                         
 -25   5   7         56.96         51.31         6.74 o                         
 -23   5   7       3357.30       3525.23        29.96 o                         
 -21   5   7         55.91         50.27         3.03 o                         
 -19   5   7          0.62          2.34         2.21 o                         
 -17   5   7       1159.29       1076.74        11.81 o                         
 -15   5   7        896.15        990.94         7.61 o                         
 -13   5   7       2061.05       1927.99        15.20 o                         
 -11   5   7       1458.76       1383.15        12.23 o                         
  -9   5   7         74.85         72.74         2.65 o                         
  -7   5   7       2839.58       2647.33        23.45 o                         
  -5   5   7       2005.90       2045.88        11.62 o                         
  -3   5   7        209.59        192.01         3.85 o                         
  -1   5   7         39.46         37.89         2.34 o                         
   1   5   7          2.45          1.26         1.88 o                         
   3   5   7        645.20        594.47         5.69 o                         
   5   5   7        772.44        797.39         6.09 o                         
   7   5   7       3180.53       3068.19        17.07 o                         
   9   5   7         56.17         66.36         2.58 o                         
  11   5   7       2260.43       2192.23        18.57 o                         
  13   5   7        119.73        106.91         2.77 o                         
  15   5   7         28.00         33.86         4.08 o                         
  17   5   7          4.51          9.81         3.92 o                         
  19   5   7        103.17        114.38         5.08 o                         
  21   5   7        568.16        532.33         8.53 o                         
 -24   6   7         53.88         73.57         7.72 o                         
 -22   6   7          0.62         -0.13         2.25 o                         
 -20   6   7         38.54         40.20         4.89 o                         
 -18   6   7        188.63        184.15         4.89 o                         
 -16   6   7         59.15         55.00         3.66 o                         
 -14   6   7        207.27        151.73         4.64 o                         
 -12   6   7         39.78         38.63         2.85 o                         
 -10   6   7        189.28        183.01         3.98 o                         
  -8   6   7        475.15        447.23         6.19 o                         
  -6   6   7       3089.47       3046.26        18.25 o                         
  -4   6   7          9.20          9.26         2.53 o                         
  -2   6   7        717.47        691.14         6.89 o                         
   0   6   7         70.87         95.17         4.09 o                         
   2   6   7         56.51         77.20         4.46 o                         
   4   6   7         49.18         61.96         3.59 o                         
   6   6   7        447.90        410.74         5.11 o                         
   8   6   7         17.70         10.45         2.64 o                         
  10   6   7        221.84        180.00         4.87 o                         
  12   6   7        130.82        103.99         3.88 o                         
  14   6   7         94.77        109.16         5.55 o                         
  16   6   7         53.06         47.59         4.59 o                         
  18   6   7         13.07         13.10         4.69 o                         
  20   6   7          0.38         -2.24         4.26 o                         
 -21   7   7        842.99        847.35        17.10 o                         
 -19   7   7        152.19        158.33         5.79 o                         
 -17   7   7        247.78        249.07         5.07 o                         
 -15   7   7         27.26         19.08         3.14 o                         
 -13   7   7         50.45         45.99         3.78 o                         
 -11   7   7       1181.23       1078.67        13.86 o                         
  -9   7   7        867.30        775.41        11.37 o                         
  -7   7   7       1829.79       1748.27        12.59 o                         
  -5   7   7       2852.72       2682.69        19.50 o                         
  -3   7   7         26.12         26.23         3.56 o                         
  -1   7   7         34.11         30.03         3.23 o                         
   1   7   7          0.48          3.66         2.90 o                         
   3   7   7       1543.70       1352.33        10.67 o                         
   5   7   7       1412.32       1444.16        10.70 o                         
   7   7   7        147.51        148.78         3.97 o                         
   9   7   7       1091.11        975.60        10.66 o                         
  11   7   7        490.07        443.23         7.98 o                         
  13   7   7       1130.76       1178.79        11.62 o                         
  15   7   7        144.62        179.30         7.84 o                         
  17   7   7        471.97        472.15         9.64 o                         
 -18   8   7        375.01        414.10         8.25 o                         
 -16   8   7        207.33        212.87         5.34 o                         
 -14   8   7          3.64          6.24         3.60 o                         
 -12   8   7          8.11         10.04         3.85 o                         
 -10   8   7        298.07        292.81         6.11 o                         
  -8   8   7         44.12         37.02         4.14 o                         
  -6   8   7          5.07          7.61         3.15 o                         
  -4   8   7         15.34         19.06         4.10 o                         
  -2   8   7         25.15         23.70         3.80 o                         
   0   8   7        106.09         99.27         4.50 o                         
   2   8   7          0.71          1.63         3.34 o                         
   4   8   7        606.12        513.37         7.17 o                         
   6   8   7        567.53        546.61        10.45 o                         
   8   8   7         69.53         67.30         4.48 o                         
  10   8   7        628.06        638.48         8.36 o                         
  12   8   7        368.23        384.45         6.64 o                         
  14   8   7        274.49        299.58         7.06 o                         
 -15   9   7         28.12         26.63         4.64 o                         
 -13   9   7         31.17         27.04         4.89 o                         
 -11   9   7        461.27        507.69         9.73 o                         
  -9   9   7        976.93       1046.08        15.41 o                         
  -7   9   7        896.18        943.53         9.84 o                         
  -5   9   7        545.13        543.51         8.36 o                         
  -3   9   7          0.39          2.06         3.61 o                         
  -1   9   7        607.87        611.16         8.10 o                         
   1   9   7        192.37        200.13         5.72 o                         
   3   9   7        227.33        227.35         5.85 o                         
   5   9   7          4.53          6.73         3.87 o                         
   7   9   7        366.98        349.56         7.62 o                         
   9   9   7         16.90         14.64         4.34 o                         
  11   9   7        107.44        126.78         5.52 o                         
  -8  10   7        431.81        442.35         8.48 o                         
  -6  10   7         35.10         34.09         5.68 o                         
  -4  10   7         20.75         22.52         5.43 o                         
  -2  10   7        185.36        186.35         6.95 o                         
   0  10   7        301.47        352.54        11.18 o                         
   2  10   7         35.14         33.19         5.14 o                         
   4  10   7          0.14          2.68         4.22 o                         
   6  10   7         34.74         29.78         5.39 o                         
 -28   0   8        423.02        456.54        17.82 o                         
 -26   0   8        228.53        228.34        10.11 o                         
 -24   0   8          4.24          0.76         5.97 o                         
 -22   0   8         73.38         73.58         2.57 o                         
 -20   0   8        441.94        440.98         5.16 o                         
 -18   0   8       1044.27        971.36         7.39 o                         
 -16   0   8        795.03        815.86         5.73 o                         
 -14   0   8       2985.76       3279.45        51.92 o                         
 -12   0   8         13.40          8.91         3.32 o                         
 -10   0   8       4085.66       4075.14        38.96 o                         
  -8   0   8        964.33        972.63        18.99 o                         
  -6   0   8        353.72        329.51         2.79 o                         
  -4   0   8       7288.43       8441.29        52.70 o                         
  -2   0   8       2960.74       3490.72        28.41 o                         
   0   0   8      16507.52      16530.83       113.56 o                         
   2   0   8       1237.19       1200.52        42.10 o                         
   4   0   8          7.88         16.29         3.40 o                         
   6   0   8         18.70         13.13         3.14 o                         
   8   0   8       4076.46       4590.38        59.79 o                         
  10   0   8      12020.65      11947.97       123.85 o                         
  12   0   8       1325.41       1273.15        23.21 o                         
  14   0   8         28.00         25.23         1.04 o                         
  16   0   8      10594.61      10335.31        70.14 o                         
  18   0   8        131.27        129.09         8.12 o                         
  20   0   8        255.22        248.95        12.29 o                         
  22   0   8        115.41        179.79        10.79 o                         
  24   0   8         48.43         57.21        10.72 o                         
 -27   1   8        435.98        487.63        10.34 o                         
 -25   1   8          0.12          1.20         4.10 o                         
 -23   1   8        221.60        215.38         7.60 o                         
 -21   1   8       2037.42       1956.00        10.41 o                         
 -19   1   8       1029.39       1040.15         6.03 o                         
 -17   1   8        238.58        238.96         2.10 o                         
 -15   1   8        345.48        326.12         3.74 o                         
 -13   1   8          0.54          0.99         0.53 o                         
 -11   1   8       2705.49       2942.16        14.92 o                         
  -9   1   8          5.66          4.39         0.47 o                         
  -7   1   8       2733.09       2894.61        27.17 o                         
  -5   1   8        821.06        831.64         5.32 o                         
  -3   1   8        476.76        493.53         3.30 o                         
  -1   1   8        418.47        476.31         2.94 o                         
   1   1   8       8328.52       9268.60        49.98 o                         
   3   1   8       1919.55       2005.92        17.36 o                         
   5   1   8         30.16         35.40         1.40 o                         
   7   1   8        560.89        596.97         4.00 o                         
   9   1   8          9.58         18.77         1.23 o                         
  11   1   8       1267.35       1201.57         8.02 o                         
  13   1   8       1639.75       1543.33         9.89 o                         
  15   1   8         15.43         15.63         1.56 o                         
  17   1   8       1362.78       1233.75        11.16 o                         
  19   1   8        895.38        976.05        14.12 o                         
  21   1   8        211.01        212.99         8.13 o                         
  23   1   8          3.16          6.51         5.36 o                         
 -28   2   8        441.19        462.31        14.26 o                         
 -26   2   8        142.90        126.56         8.45 o                         
 -24   2   8          7.09          4.99         4.47 o                         
 -22   2   8          2.32          3.50         1.69 o                         
 -20   2   8         37.64         40.40         1.94 o                         
 -18   2   8       5250.10       5195.51        25.75 o                         
 -16   2   8       2796.08       2891.56        14.42 o                         
 -14   2   8       7577.36       7622.30        57.65 o                         
 -12   2   8         16.93         20.88         1.57 o                         
 -10   2   8        417.71        371.17         3.08 o                         
  -8   2   8        362.42        372.42         3.64 o                         
  -6   2   8        120.85        162.92         2.97 o                         
  -4   2   8       9348.52       9822.94        51.73 o                         
  -2   2   8       4435.96       4619.05        33.29 o                         
   0   2   8       2335.33       2199.11        16.79 o                         
   2   2   8       8164.39       8243.28        56.79 o                         
   4   2   8        176.23        160.45         2.72 o                         
   6   2   8       2129.94       2331.41        20.10 o                         
   8   2   8       1046.47       1066.17         7.21 o                         
  10   2   8       2279.04       2144.00        13.12 o                         
  12   2   8       2057.14       2007.18        12.75 o                         
  14   2   8          3.55          1.95         2.24 o                         
  16   2   8       1907.43       1919.48        13.40 o                         
  18   2   8       1809.28       1676.08        12.51 o                         
  20   2   8        266.79        293.06         8.59 o                         
  22   2   8          6.45         13.26         5.69 o                         
  24   2   8        201.37        199.27         9.02 o                         
 -27   3   8          1.66         -0.87         5.00 o                         
 -25   3   8          2.72         -0.41         4.03 o                         
 -23   3   8         36.95         26.04         3.06 o                         
 -21   3   8         17.31         18.19         2.36 o                         
 -19   3   8          4.07          7.51         1.75 o                         
 -17   3   8       1736.69       1720.80         9.93 o                         
 -15   3   8       2512.43       2438.20        20.60 o                         
 -13   3   8         38.99         32.34         1.71 o                         
 -11   3   8        610.47        576.97         4.50 o                         
  -9   3   8        958.35       1045.34         6.67 o                         
  -7   3   8       3397.54       3488.55        24.02 o                         
  -5   3   8        345.25        279.63         3.17 o                         
  -3   3   8       4015.77       4278.14        35.66 o                         
  -1   3   8       2876.38       2957.08        23.75 o                         
   1   3   8        367.66        340.88         3.52 o                         
   3   3   8         85.84        117.63         1.95 o                         
   5   3   8        780.36        901.40         6.19 o                         
   7   3   8        108.11        129.00         3.37 o                         
   9   3   8       1636.00       1589.26        12.19 o                         
  11   3   8         72.33         80.69         1.95 o                         
  13   3   8        112.80        108.65         3.59 o                         
  15   3   8         78.45         68.06         3.66 o                         
  17   3   8          2.13          3.90         2.80 o                         
  19   3   8        134.70        143.01         4.05 o                         
  21   3   8          0.10         -4.67         4.80 o                         
  23   3   8        235.85        242.63         8.91 o                         
 -26   4   8          1.60          1.77         4.44 o                         
 -24   4   8        406.13        401.12         9.97 o                         
 -22   4   8         23.20         18.13         2.17 o                         
 -20   4   8        447.40        422.09         4.65 o                         
 -18   4   8       2222.72       2191.51        15.52 o                         
 -16   4   8       1602.80       1534.42         9.50 o                         
 -14   4   8       5151.16       5193.77        53.00 o                         
 -12   4   8        711.29        656.12         7.70 o                         
 -10   4   8         13.89         18.70         1.96 o                         
  -8   4   8       1753.52       1936.10        12.78 o                         
  -6   4   8        211.81        222.83         2.87 o                         
  -4   4   8       3129.62       3128.56        20.06 o                         
  -2   4   8       8808.21       8987.35        45.02 o                         
   0   4   8         92.14         71.73         2.64 o                         
   2   4   8       2652.24       2764.63        19.25 o                         
   4   4   8        925.27        784.07         8.37 o                         
   6   4   8         14.49          7.00         1.63 o                         
   8   4   8          4.48          2.79         1.53 o                         
  10   4   8       1882.11       1888.56        12.80 o                         
  12   4   8        101.58         97.95         6.06 o                         
  14   4   8       1125.36       1138.16         9.75 o                         
  16   4   8        836.33        867.74         9.82 o                         
  18   4   8        676.87        654.29         7.60 o                         
  20   4   8        349.30        335.96         6.51 o                         
  22   4   8         20.03         16.74         5.79 o                         
 -25   5   8          6.89          8.60         5.33 o                         
 -23   5   8         74.80         78.40         4.61 o                         
 -21   5   8        352.64        357.98         5.18 o                         
 -19   5   8        169.66        157.41         3.93 o                         
 -17   5   8        134.10        134.66         3.24 o                         
 -15   5   8        794.99        715.68         6.51 o                         
 -13   5   8        733.30        688.58         8.35 o                         
 -11   5   8         60.06         66.66         2.70 o                         
  -9   5   8        431.98        399.57         4.45 o                         
  -7   5   8         10.85         10.99         2.16 o                         
  -5   5   8        497.70        443.86         5.52 o                         
  -3   5   8         27.33         21.17         2.25 o                         
  -1   5   8        213.18        218.27         3.81 o                         
   1   5   8         29.57         38.05         2.41 o                         
   3   5   8          6.02          3.69         2.12 o                         
   5   5   8        546.73        521.63         5.55 o                         
   7   5   8       2723.30       2517.32        14.43 o                         
   9   5   8        561.04        594.80         5.29 o                         
  11   5   8        198.63        195.22         6.34 o                         
  13   5   8        140.12        139.93         2.74 o                         
  15   5   8         51.88         52.20         3.98 o                         
  17   5   8        224.91        261.51         6.69 o                         
  19   5   8         19.75         27.78         3.95 o                         
  21   5   8        129.56        115.68         6.69 o                         
 -22   6   8        106.70        110.98         4.26 o                         
 -20   6   8          2.50          2.59         2.44 o                         
 -18   6   8        373.80        360.80         5.70 o                         
 -16   6   8        111.87        126.64         3.81 o                         
 -14   6   8        433.15        355.81         5.83 o                         
 -12   6   8        161.27        201.65         3.97 o                         
 -10   6   8         17.22         29.07         3.03 o                         
  -8   6   8        699.85        667.46         7.16 o                         
  -6   6   8       1783.98       1716.72        12.62 o                         
  -4   6   8        662.63        661.34         6.08 o                         
  -2   6   8        289.99        264.78         4.71 o                         
   0   6   8        921.82        922.88         8.47 o                         
   2   6   8       1609.28       1532.56        10.61 o                         
   4   6   8        100.72        128.29         3.48 o                         
   6   6   8       1615.64       1407.27        10.40 o                         
   8   6   8         93.89         63.63         3.79 o                         
  10   6   8        520.51        470.97         6.23 o                         
  12   6   8       1877.82       1829.16        12.26 o                         
  14   6   8        733.57        776.46         8.70 o                         
  16   6   8        495.18        519.46         8.52 o                         
  18   6   8        421.79        420.07         8.76 o                         
 -21   7   8        480.69        478.42         8.54 o                         
 -19   7   8          9.13         10.53         3.30 o                         
 -17   7   8         57.57         46.36         8.00 o                         
 -15   7   8         17.97         15.15         3.18 o                         
 -13   7   8         28.34         38.27         3.50 o                         
 -11   7   8        322.67        328.01         5.62 o                         
  -9   7   8        161.39        171.50         4.82 o                         
  -7   7   8        542.92        520.48         7.32 o                         
  -5   7   8       1821.34       1869.72        15.62 o                         
  -3   7   8         19.17         19.50         3.54 o                         
  -1   7   8        336.02        322.64         6.78 o                         
   1   7   8       1050.73        986.81         9.08 o                         
   3   7   8          1.77          4.53         2.90 o                         
   5   7   8        101.68         90.62         4.41 o                         
   7   7   8        323.26        283.23         5.06 o                         
   9   7   8         90.67         94.44         3.84 o                         
  11   7   8          2.98          2.60         2.74 o                         
  13   7   8        203.51        201.98         5.20 o                         
  15   7   8         45.22         38.68         5.26 o                         
  17   7   8        427.86        441.50         8.84 o                         
 -18   8   8        190.50        218.56         5.77 o                         
 -16   8   8         12.95          9.15         4.11 o                         
 -14   8   8       1701.06       1726.79        21.99 o                         
 -12   8   8         33.33         44.01         5.14 o                         
 -10   8   8         86.68         99.78         4.78 o                         
  -8   8   8          3.85          5.00         3.18 o                         
  -6   8   8         21.02         18.48         3.87 o                         
  -4   8   8         14.68         21.26         3.58 o                         
  -2   8   8       1331.52       1310.72        11.03 o                         
   0   8   8        165.46        160.84         5.06 o                         
   2   8   8        435.00        425.90         6.87 o                         
   4   8   8        134.74        145.29         4.66 o                         
   6   8   8        741.49        732.05         8.76 o                         
   8   8   8        752.34        756.34         8.49 o                         
  10   8   8         11.68         11.29         3.75 o                         
  12   8   8         21.76         15.38         3.51 o                         
  14   8   8        113.52        115.35         6.91 o                         
 -15   9   8        252.39        306.23         7.28 o                         
 -13   9   8         14.37         11.82         4.32 o                         
 -11   9   8         97.97        100.09         5.64 o                         
  -9   9   8         77.09         83.78         5.99 o                         
  -7   9   8         33.65         27.66         4.97 o                         
  -5   9   8         35.30         37.30         4.76 o                         
  -3   9   8         86.38         89.19         5.58 o                         
  -1   9   8        251.21        241.70         6.75 o                         
   1   9   8         87.93         88.29         6.11 o                         
   3   9   8        125.95        127.27         5.61 o                         
   5   9   8         76.44        111.64         5.72 o                         
   7   9   8         67.01         88.22         5.88 o                         
   9   9   8          5.66          7.13         3.95 o                         
  11   9   8         17.33         16.65         3.93 o                         
  -8  10   8         60.10         61.51         5.62 o                         
  -6  10   8        504.66        522.16         9.80 o                         
  -4  10   8         47.08         48.61         5.33 o                         
  -2  10   8          7.52          9.94         4.60 o                         
   0  10   8       1068.02       1107.12        12.74 o                         
   2  10   8        302.62        341.68         9.01 o                         
   4  10   8        284.19        305.53         7.46 o                         
 -27   1   9        127.94        132.49         6.90 o                         
 -25   1   9        614.71        601.69        10.02 o                         
 -23   1   9       1933.20       1892.26        19.36 o                         
 -21   1   9        104.84         99.91         2.10 o                         
 -19   1   9       1195.39       1250.28         8.89 o                         
 -17   1   9        876.18        875.44         4.45 o                         
 -15   1   9         15.68          9.38         0.80 o                         
 -13   1   9          9.63         19.29         0.65 o                         
 -11   1   9        120.96         94.60         1.98 o                         
  -9   1   9       1725.76        465.30       577.35 o                         
  -7   1   9       8822.46       8856.52        89.77 o                         
  -5   1   9       9959.21      10736.98        66.47 o                         
  -3   1   9        651.61        610.14         4.61 o                         
  -1   1   9         51.00         81.76         1.37 o                         
   1   1   9       8254.02       8509.27        53.92 o                         
   3   1   9        200.04        232.69         2.03 o                         
   5   1   9        612.87        525.76         4.06 o                         
   7   1   9       1564.13       1485.86         8.82 o                         
   9   1   9       2547.05       2416.46        15.51 o                         
  11   1   9       2575.49       2443.23        20.90 o                         
  13   1   9         99.77         81.54         3.14 o                         
  15   1   9         18.32         24.26         3.27 o                         
  17   1   9       1260.73       1130.22        17.37 o                         
  19   1   9        357.01        344.66        10.08 o                         
  21   1   9       1459.29       1500.64        18.30 o                         
  23   1   9        722.79        733.30        13.32 o                         
 -28   2   9         70.90         89.21        10.55 o                         
 -26   2   9          1.84          2.02         4.27 o                         
 -24   2   9          1.09          0.90         5.00 o                         
 -22   2   9         73.36         78.54         3.36 o                         
 -20   2   9        230.58        209.80         2.53 o                         
 -18   2   9        434.31        419.41         3.04 o                         
 -16   2   9       1770.20       1716.27        10.16 o                         
 -14   2   9        295.80        258.02         2.67 o                         
 -12   2   9         83.26         71.86         1.20 o                         
 -10   2   9        936.78       1011.22         6.80 o                         
  -8   2   9      10626.33      11345.37        79.43 o                         
  -6   2   9        414.64        413.26         4.28 o                         
  -4   2   9        363.00        371.63         3.63 o                         
  -2   2   9       1168.94       1228.90        11.21 o                         
   0   2   9        225.49        223.93         2.35 o                         
   2   2   9      12152.63      13224.19        72.11 o                         
   4   2   9        242.47        328.54         3.74 o                         
   6   2   9       2237.11       2215.26        16.12 o                         
   8   2   9       1694.50       1637.31        10.14 o                         
  10   2   9       1718.85       1783.85        11.99 o                         
  12   2   9        553.88        600.95         6.57 o                         
  14   2   9          0.08         -1.46         2.08 o                         
  16   2   9       1017.60       1044.23         8.69 o                         
  18   2   9        316.50        339.17         9.10 o                         
  20   2   9         51.94         57.82         7.31 o                         
  22   2   9         13.17         21.57         5.86 o                         
 -27   3   9          0.69         -2.62         6.26 o                         
 -25   3   9        442.06        451.52        12.20 o                         
 -23   3   9         51.90         61.40        10.27 o                         
 -21   3   9        374.01        386.41         6.00 o                         
 -19   3   9        562.18        560.70         5.43 o                         
 -17   3   9       1299.31       1261.26         7.85 o                         
 -15   3   9         91.09         92.68         2.39 o                         
 -13   3   9         25.87         20.26         1.47 o                         
 -11   3   9         15.94         32.03         1.51 o                         
  -9   3   9       4220.85       4230.31        28.14 o                         
  -7   3   9        589.20        715.54         6.03 o                         
  -5   3   9        413.44        314.92         3.37 o                         
  -3   3   9       1148.12       1148.81         9.60 o                         
  -1   3   9       6512.60       7028.67        47.97 o                         
   1   3   9       1760.08       2032.82        12.22 o                         
   3   3   9       1533.52       1505.64         9.38 o                         
   5   3   9        344.90        321.07         3.33 o                         
   7   3   9       1206.21       1166.75        13.24 o                         
   9   3   9       7760.92       7903.00        64.87 o                         
  11   3   9       6845.19       6675.12        45.16 o                         
  13   3   9       1531.22       1529.82        12.69 o                         
  15   3   9         20.44         21.85         2.55 o                         
  17   3   9        306.52        294.99         5.46 o                         
  19   3   9        172.49        169.69         7.88 o                         
  21   3   9        766.33        809.36        13.13 o                         
  23   3   9          1.77         10.46         6.38 o                         
 -26   4   9         47.76         45.87         6.70 o                         
 -24   4   9         28.09         21.97         6.23 o                         
 -22   4   9         34.62         30.65         3.09 o                         
 -20   4   9          0.08         -1.56         2.02 o                         
 -18   4   9         58.98         68.78         2.45 o                         
 -16   4   9       2847.13       2899.13        18.43 o                         
 -14   4   9        571.29        560.69         5.52 o                         
 -12   4   9         44.88         62.77         3.08 o                         
 -10   4   9        174.53        145.57         2.84 o                         
  -8   4   9       2530.42       2788.00        21.39 o                         
  -6   4   9        151.00        141.95         2.92 o                         
  -4   4   9        251.38        228.57         4.67 o                         
  -2   4   9        568.80        516.59         4.63 o                         
   0   4   9          0.44          2.63         1.61 o                         
   2   4   9       1750.25       1855.62        13.22 o                         
   4   4   9         45.73         59.49         2.32 o                         
   6   4   9        119.21        110.73         3.75 o                         
   8   4   9         97.86         96.52         2.12 o                         
  10   4   9       1740.44       1714.43         9.88 o                         
  12   4   9          2.82          4.22         1.26 o                         
  14   4   9          0.62          0.72         1.40 o                         
  16   4   9        108.11        122.68         4.58 o                         
  18   4   9         58.70         61.26         4.48 o                         
  20   4   9         64.27         66.73         7.58 o                         
  22   4   9         10.73          6.81         6.49 o                         
 -25   5   9        111.09        123.14         8.65 o                         
 -23   5   9        924.70        984.29        14.56 o                         
 -21   5   9        227.12        232.60         4.91 o                         
 -19   5   9        909.13        914.49        12.54 o                         
 -17   5   9        608.73        615.38         9.75 o                         
 -15   5   9       1249.47       1179.44        11.03 o                         
 -13   5   9        681.97        701.91         6.73 o                         
 -11   5   9       1319.61       1302.37        12.24 o                         
  -9   5   9          4.05          9.42         2.11 o                         
  -7   5   9        992.35        912.60         7.11 o                         
  -5   5   9       4624.80       4672.14        30.60 o                         
  -3   5   9        946.93        904.34         8.38 o                         
  -1   5   9       2375.82       2458.86        16.14 o                         
   1   5   9        537.60        549.81         4.85 o                         
   3   5   9         54.33         70.10         2.89 o                         
   5   5   9       1244.12       1202.59         7.90 o                         
   7   5   9       3538.86       3705.10        21.02 o                         
   9   5   9         98.10         84.33         2.59 o                         
  11   5   9       2067.61       2009.83        13.35 o                         
  13   5   9         53.42         42.56         1.98 o                         
  15   5   9         39.55         31.43         3.79 o                         
  17   5   9        568.64        643.87         9.33 o                         
  19   5   9        725.35        713.23         9.68 o                         
 -22   6   9          2.02          0.42         3.37 o                         
 -20   6   9          8.41          8.46         2.80 o                         
 -18   6   9          8.72          8.07         3.14 o                         
 -16   6   9          2.75          3.73         2.42 o                         
 -14   6   9          6.25          7.27         2.88 o                         
 -12   6   9         15.36         17.10         2.58 o                         
 -10   6   9         28.84         44.79         3.11 o                         
  -8   6   9        164.90        169.06         4.16 o                         
  -6   6   9       1486.32       1438.86        10.45 o                         
  -4   6   9       1089.38       1058.25         8.59 o                         
  -2   6   9       2756.80       2656.36        16.04 o                         
   0   6   9        181.56        198.34         6.71 o                         
   2   6   9        136.58        133.96         4.22 o                         
   4   6   9         56.83         52.13         2.85 o                         
   6   6   9        357.34        300.55         4.83 o                         
   8   6   9        467.57        401.12         5.66 o                         
  10   6   9         56.51         60.02         3.21 o                         
  12   6   9         47.10         56.53         3.52 o                         
  14   6   9        279.01        264.31         7.27 o                         
  16   6   9         26.89         18.32         4.48 o                         
  18   6   9        131.85        177.11         7.57 o                         
 -21   7   9        454.57        485.31         6.94 o                         
 -19   7   9         85.23         87.51         4.43 o                         
 -17   7   9         77.68         51.96         5.34 o                         
 -15   7   9        169.48        151.84         4.65 o                         
 -13   7   9         31.90         27.88         3.28 o                         
 -11   7   9        144.72        110.67         4.13 o                         
  -9   7   9       1074.78       1053.20         9.46 o                         
  -7   7   9       1171.10       1183.67        12.63 o                         
  -5   7   9        998.02       1026.41         9.05 o                         
  -3   7   9         68.11         60.80         3.88 o                         
  -1   7   9         23.62         23.17         3.28 o                         
   1   7   9         73.13         87.66         4.25 o                         
   3   7   9        602.54        633.84         6.83 o                         
   5   7   9         10.28         26.96         3.29 o                         
   7   7   9          0.99          0.76         2.57 o                         
   9   7   9        115.34        119.65         3.95 o                         
  11   7   9        518.60        564.44         6.78 o                         
  13   7   9         28.49         26.55         4.95 o                         
  15   7   9        119.44        162.52         6.78 o                         
  17   7   9        465.96        457.54         8.75 o                         
 -18   8   9          0.37         -1.04         3.17 o                         
 -16   8   9        101.98        101.89         5.90 o                         
 -14   8   9         12.37         16.27         4.70 o                         
 -12   8   9          0.53          0.60         2.93 o                         
 -10   8   9        158.35        155.63         4.85 o                         
  -8   8   9         71.89         58.23         4.71 o                         
  -6   8   9          1.70          9.63         3.36 o                         
  -4   8   9        123.97        119.31         5.17 o                         
  -2   8   9          0.41          2.57         3.44 o                         
   0   8   9        115.18        126.29         4.77 o                         
   2   8   9         11.09          5.57         3.65 o                         
   4   8   9          8.69          5.48         3.79 o                         
   6   8   9        485.56        493.56         7.52 o                         
   8   8   9         40.42         44.41         4.58 o                         
  10   8   9         35.72         33.10         3.81 o                         
  12   8   9         96.99        105.48         7.20 o                         
  14   8   9        117.24        147.03        11.92 o                         
 -15   9   9         12.52         10.77         4.15 o                         
 -13   9   9         42.20         35.13         4.60 o                         
 -11   9   9        139.15        144.17         9.31 o                         
  -9   9   9        140.24        148.29         6.02 o                         
  -7   9   9        155.39        160.02         6.83 o                         
  -5   9   9         74.52         96.83         6.18 o                         
  -3   9   9        366.93        362.24         7.37 o                         
  -1   9   9        339.87        390.24         7.68 o                         
   1   9   9         25.60         25.87         4.58 o                         
   3   9   9         49.32         71.42         5.71 o                         
   5   9   9         31.78         40.83         4.52 o                         
   7   9   9       1308.41       1385.03        12.71 o                         
   9   9   9        283.50        310.63         7.06 o                         
  -8  10   9        207.62        237.86         9.54 o                         
  -6  10   9         89.77         94.95         7.77 o                         
  -4  10   9        131.48        163.39         6.99 o                         
  -2  10   9         53.10         57.41         5.50 o                         
   0  10   9         29.31         24.65         5.64 o                         
   2  10   9        134.96        145.48         7.23 o                         
 -28   0  10        400.21        458.34        14.09 o                         
 -26   0  10         85.19         96.07         9.11 o                         
 -24   0  10        117.51        120.10        13.13 o                         
 -22   0  10        915.86        920.93        16.41 o                         
 -20   0  10        130.28        132.96         9.44 o                         
 -18   0  10         92.16         98.95         6.63 o                         
 -16   0  10       4379.37       4223.84        45.76 o                         
 -14   0  10      11130.00      11481.90       120.68 o                         
 -12   0  10       5301.49       5459.69        56.89 o                         
 -10   0  10         28.55         24.64         3.65 o                         
  -8   0  10       1192.98       1251.56        32.51 o                         
  -6   0  10      25612.43      28118.33      1348.62 o                         
  -4   0  10         85.47         76.40         2.06 o                         
  -2   0  10       1303.42       1510.63         9.67 o                         
   0   0  10       4741.70       4734.25        29.97 o                         
   2   0  10       1209.97       1073.62         7.08 o                         
   4   0  10       9135.78       9852.81        75.16 o                         
   6   0  10       1668.47       1841.11        19.90 o                         
   8   0  10       4858.95       4953.28        50.57 o                         
  10   0  10         43.48         35.17         4.97 o                         
  12   0  10       4762.37       4670.96        53.19 o                         
  14   0  10       1164.41       1132.18        17.41 o                         
  16   0  10       1028.46        956.32        19.42 o                         
  18   0  10       1325.32       1438.00        25.35 o                         
  20   0  10        467.18        442.12        13.93 o                         
  22   0  10        511.11        610.13        16.08 o                         
 -27   1  10         81.76        106.26         7.94 o                         
 -25   1  10        204.38        232.48         8.04 o                         
 -23   1  10        241.05        204.09         6.97 o                         
 -21   1  10        110.44        102.70         3.28 o                         
 -19   1  10        317.21        351.49         8.49 o                         
 -17   1  10         47.26         58.37         4.66 o                         
 -15   1  10       2726.02       2853.52        24.08 o                         
 -13   1  10       1148.78       1209.68        11.76 o                         
 -11   1  10        295.03        315.05         4.86 o                         
  -9   1  10         51.95         64.83         2.15 o                         
  -7   1  10        911.31       1055.69        12.47 o                         
  -5   1  10        825.43        891.16         7.71 o                         
  -3   1  10        967.11       1003.20         5.95 o                         
  -1   1  10        233.27        222.64         2.19 o                         
   1   1  10       1851.86       1887.08        13.80 o                         
   3   1  10       7847.64       8480.74        62.64 o                         
   5   1  10       5224.21       5653.18        45.57 o                         
   7   1  10         42.02         43.94         1.61 o                         
   9   1  10        477.61        475.98         6.05 o                         
  11   1  10        697.40        704.35         6.12 o                         
  13   1  10       1179.26       1235.19         7.83 o                         
  15   1  10        984.40        931.81        19.09 o                         
  17   1  10        986.06        947.67        14.15 o                         
  19   1  10        385.00        431.97        15.03 o                         
  21   1  10        142.80        149.29         9.08 o                         
  23   1  10         87.50        120.52         9.68 o                         
 -28   2  10        645.01        663.70        14.96 o                         
 -26   2  10         84.15          0.94         6.30 o                         
 -24   2  10        286.24        265.08         8.12 o                         
 -22   2  10          7.95         -0.48         3.63 o                         
 -20   2  10       2507.85       2439.03        26.39 o                         
 -18   2  10        890.53        635.04       129.37 o                         
 -16   2  10        451.78        445.17         3.06 o                         
 -14   2  10        733.88        762.14         5.44 o                         
 -12   2  10        942.69        853.60         4.88 o                         
 -10   2  10       1037.71       1056.60         8.05 o                         
  -8   2  10        869.86        919.69        10.30 o                         
  -6   2  10       4982.30       5027.75        46.12 o                         
  -4   2  10         81.66         75.36         1.83 o                         
  -2   2  10       8045.58       8291.71        50.43 o                         
   0   2  10       5001.79       5185.93        32.68 o                         
   2   2  10       6630.16       6781.38        45.43 o                         
   4   2  10       1079.84       1160.38         9.06 o                         
   6   2  10        239.32        248.03         4.75 o                         
   8   2  10          3.24          3.22         1.65 o                         
  10   2  10       6096.92       6179.98        35.85 o                         
  12   2  10       5425.42       5136.12        30.59 o                         
  14   2  10        138.96        148.58         3.03 o                         
  16   2  10        268.99        296.54         4.44 o                         
  18   2  10       2050.94       2098.98        23.08 o                         
  20   2  10        228.56        240.65        11.78 o                         
  22   2  10        229.04        232.86        10.59 o                         
 -27   3  10         37.15         28.08         8.00 o                         
 -25   3  10        296.27        316.15         9.38 o                         
 -23   3  10          1.00          2.56         4.15 o                         
 -21   3  10        436.94        438.50         5.10 o                         
 -19   3  10        472.98        470.44         4.17 o                         
 -17   3  10        415.03        421.31         4.28 o                         
 -15   3  10       2703.60       2635.70        13.75 o                         
 -13   3  10          6.05          3.34         1.62 o                         
 -11   3  10       4813.22       5041.67        39.97 o                         
  -9   3  10        938.05        987.74         8.61 o                         
  -7   3  10        795.14        829.50         7.21 o                         
  -5   3  10       1711.43       1929.33        16.72 o                         
  -3   3  10        711.69        770.19         6.03 o                         
  -1   3  10        739.34        620.43         4.48 o                         
   1   3  10       2168.32       2146.40        14.22 o                         
   3   3  10        478.41        522.04         3.97 o                         
   5   3  10        594.12        599.21         6.00 o                         
   7   3  10        254.90        249.88         3.82 o                         
   9   3  10        663.77        658.40         7.03 o                         
  11   3  10        455.24        466.27         6.56 o                         
  13   3  10        926.42        843.95         7.38 o                         
  15   3  10        142.63        123.28         3.23 o                         
  17   3  10          5.19          6.26         2.74 o                         
  19   3  10          5.50          7.17         5.78 o                         
  21   3  10        144.42        162.38         8.73 o                         
 -26   4  10         50.59         43.72         7.11 o                         
 -24   4  10        142.91        156.73         9.26 o                         
 -22   4  10          2.95          0.47         4.21 o                         
 -20   4  10        151.50        160.93         3.35 o                         
 -18   4  10       1009.84        985.71         6.81 o                         
 -16   4  10        526.21        493.54         6.20 o                         
 -14   4  10       4029.17       3978.59        26.76 o                         
 -12   4  10        563.74        571.09         4.83 o                         
 -10   4  10          7.28         11.89         1.90 o                         
  -8   4  10         56.37         50.54         2.25 o                         
  -6   4  10        612.63        663.07         5.30 o                         
  -4   4  10       7055.77       7212.95        47.41 o                         
  -2   4  10       6118.85       6303.60        60.53 o                         
   0   4  10        261.49        240.20         2.98 o                         
   2   4  10       6723.88       6946.68        53.71 o                         
   4   4  10       3302.65       3290.64        17.25 o                         
   6   4  10         88.13         93.99         2.81 o                         
   8   4  10       3386.34       3420.44        17.97 o                         
  10   4  10        975.22        874.96         6.67 o                         
  12   4  10       1239.75       1219.54        10.70 o                         
  14   4  10       1579.88       1539.30        12.44 o                         
  16   4  10        497.02        541.02         7.35 o                         
  18   4  10          8.68          6.80         2.87 o                         
  20   4  10       1220.60       1291.46        18.45 o                         
 -25   5  10          0.55         -6.08         6.08 o                         
 -23   5  10        252.92        270.79         9.74 o                         
 -21   5  10          7.47         12.74         4.16 o                         
 -19   5  10          3.26          3.91         2.26 o                         
 -17   5  10         63.46         64.60         3.13 o                         
 -15   5  10          7.44         12.92         2.36 o                         
 -13   5  10        812.05        773.98         6.56 o                         
 -11   5  10        284.54        286.67         3.88 o                         
  -9   5  10        140.47        137.50         4.13 o                         
  -7   5  10        451.68        421.39         6.38 o                         
  -5   5  10        387.22        364.22         4.68 o                         
  -3   5  10         81.66         80.62         3.06 o                         
  -1   5  10       2980.89       2961.49        16.90 o                         
   1   5  10        149.55        152.33         3.47 o                         
   3   5  10       1610.50       1591.68         9.65 o                         
   5   5  10          1.91          3.27         2.24 o                         
   7   5  10       3117.98       3007.00        16.98 o                         
   9   5  10       2793.42       2503.48        14.43 o                         
  11   5  10          0.50          3.75         1.67 o                         
  13   5  10        527.27        515.42         6.96 o                         
  15   5  10        349.70        373.23         6.36 o                         
  17   5  10          5.98          4.88         3.53 o                         
  19   5  10          2.65         -0.17         5.39 o                         
 -22   6  10         67.87         42.35        10.16 o                         
 -20   6  10         79.71         96.36         3.82 o                         
 -18   6  10       1340.90       1268.25        10.34 o                         
 -16   6  10        548.82        508.92         7.64 o                         
 -14   6  10        539.43        485.94         5.29 o                         
 -12   6  10       1322.73       1294.59        15.11 o                         
 -10   6  10       4384.80       4113.06        31.84 o                         
  -8   6  10       1363.01       1300.26        10.77 o                         
  -6   6  10        152.42        138.05         4.02 o                         
  -4   6  10       1174.76       1152.67         8.86 o                         
  -2   6  10       2001.78       1946.68        13.20 o                         
   0   6  10       9871.26       9711.76        55.17 o                         
   2   6  10          6.65          6.30         2.95 o                         
   4   6  10        239.61        203.23         4.03 o                         
   6   6  10       2308.94       2180.45        15.38 o                         
   8   6  10        345.84        271.83         4.18 o                         
  10   6  10         47.75         50.46         3.79 o                         
  12   6  10        524.41        509.89         9.07 o                         
  14   6  10         74.11         74.62         5.16 o                         
  16   6  10       1974.76       2044.67        18.77 o                         
  18   6  10         21.72         28.14         4.74 o                         
 -21   7  10         11.88         11.25         4.93 o                         
 -19   7  10        246.92        245.80         9.56 o                         
 -17   7  10         22.31         19.75         3.28 o                         
 -15   7  10         30.57         34.95         3.50 o                         
 -13   7  10         82.73         68.83         3.91 o                         
 -11   7  10          8.01          6.18         3.18 o                         
  -9   7  10         10.35          7.41         3.30 o                         
  -7   7  10       1970.45       1893.96        20.00 o                         
  -5   7  10        199.18        198.33         7.11 o                         
  -3   7  10        744.05        697.39         8.07 o                         
  -1   7  10        124.43        158.10         6.54 o                         
   1   7  10        272.99        264.51         5.76 o                         
   3   7  10        158.34        177.26         4.94 o                         
   5   7  10        429.27        399.71         6.29 o                         
   7   7  10        978.32        969.83         8.35 o                         
   9   7  10        193.95        184.21         4.45 o                         
  11   7  10         17.27         11.50         2.83 o                         
  13   7  10        503.04        555.74         9.27 o                         
  15   7  10         91.33         96.12         6.12 o                         
 -18   8  10         27.46         30.18         4.36 o                         
 -16   8  10        127.06        131.68         4.83 o                         
 -14   8  10       1109.97       1147.82        12.64 o                         
 -12   8  10          1.98          2.30         3.14 o                         
 -10   8  10          0.72         -0.35         2.98 o                         
  -8   8  10        179.20        197.96         5.02 o                         
  -6   8  10         44.90         44.12         6.33 o                         
  -4   8  10        555.68        577.53         7.73 o                         
  -2   8  10        212.09        230.13         5.68 o                         
   0   8  10          0.78         -0.32         3.05 o                         
   2   8  10       1205.88       1231.15        10.94 o                         
   4   8  10       1429.93       1431.67        11.95 o                         
   6   8  10         18.95         24.77         4.89 o                         
   8   8  10        914.87        943.19        10.82 o                         
  10   8  10          3.02          6.47         3.79 o                         
  12   8  10        105.28        116.58         7.81 o                         
 -13   9  10        123.59        141.80         6.02 o                         
 -11   9  10         22.88         20.70         4.42 o                         
  -9   9  10        199.23        215.20         7.25 o                         
  -7   9  10         53.24         40.75         5.43 o                         
  -5   9  10        199.09        238.89         6.80 o                         
  -3   9  10        127.23        146.55         5.67 o                         
  -1   9  10        440.66        471.26         7.56 o                         
   1   9  10         21.99         25.13         4.34 o                         
   3   9  10          8.61         10.92         4.57 o                         
   5   9  10        271.95        282.90         6.53 o                         
   7   9  10         95.75        127.96         5.31 o                         
   9   9  10         12.19         18.00         4.20 o                         
  -6  10  10        438.12        474.95         9.41 o                         
  -4  10  10          0.29          0.11         4.37 o                         
  -2  10  10         99.61        117.69         6.85 o                         
   0  10  10        784.95        836.88        11.73 o                         
 -27   1  11        165.91        184.98         8.46 o                         
 -25   1  11         27.85         15.02         9.95 o                         
 -23   1  11         12.41         19.34         4.92 o                         
 -21   1  11         97.13         98.01         6.21 o                         
 -19   1  11       1192.68       1196.55        13.89 o                         
 -17   1  11          3.57          2.85         3.34 o                         
 -15   1  11        678.46        729.25         9.62 o                         
 -13   1  11       3933.15       4281.09        33.25 o                         
 -11   1  11        403.12        354.07         6.09 o                         
  -9   1  11         29.90         43.82         1.99 o                         
  -7   1  11       5297.04       5374.84        29.97 o                         
  -5   1  11      38304.27      44276.40       261.76 o                         
  -3   1  11        377.33        366.03         3.83 o                         
  -1   1  11         27.72         34.60         1.27 o                         
   1   1  11       1967.57       1952.53         9.93 o                         
   3   1  11       3654.65       3502.71        29.61 o                         
   5   1  11      10208.38      10970.14        95.21 o                         
   7   1  11       1377.70       1388.05         9.30 o                         
   9   1  11       2259.36       2225.51        12.94 o                         
  11   1  11        206.94        209.79         4.98 o                         
  13   1  11        680.74        573.93         9.03 o                         
  15   1  11          1.17          4.09         4.61 o                         
  17   1  11          3.76          1.07         4.16 o                         
  19   1  11       2941.65       3052.44        31.67 o                         
  21   1  11        487.64        486.73        10.73 o                         
 -28   2  11        134.06        148.81        10.36 o                         
 -26   2  11         16.45          3.99         5.12 o                         
 -24   2  11         29.53         10.40         6.50 o                         
 -22   2  11        166.01        147.68         7.07 o                         
 -20   2  11       2910.41       2797.13        49.00 o                         
 -18   2  11          0.68          1.55         1.26 o                         
 -16   2  11         34.50         25.71         3.30 o                         
 -14   2  11        414.56        436.01         4.96 o                         
 -12   2  11        104.59        103.70         1.54 o                         
 -10   2  11        126.59        119.11         1.38 o                         
  -8   2  11        241.77        234.52         3.43 o                         
  -6   2  11         88.74        101.27         1.84 o                         
  -4   2  11       1848.47       1861.68        12.67 o                         
  -2   2  11       1959.48       2000.50        11.72 o                         
   0   2  11        804.71        831.72         6.02 o                         
   2   2  11        105.99         98.16         1.95 o                         
   4   2  11       1269.97       1499.54        10.51 o                         
   6   2  11        217.43        244.18         3.12 o                         
   8   2  11          0.38          3.77         1.61 o                         
  10   2  11       1354.07       1371.39         9.31 o                         
  12   2  11       1796.18       1796.89        11.94 o                         
  14   2  11        154.27        120.41         4.26 o                         
  16   2  11          0.01          3.22         4.37 o                         
  18   2  11         13.84         17.35         6.73 o                         
  20   2  11          7.48         10.90         5.63 o                         
  22   2  11         77.03        107.82        11.02 o                         
 -27   3  11         35.68         25.86         7.56 o                         
 -25   3  11        433.41        445.67        10.11 o                         
 -23   3  11        302.57        318.21         9.21 o                         
 -21   3  11       2645.01       2671.44        25.43 o                         
 -19   3  11       5953.46       5854.86        52.64 o                         
 -17   3  11       1235.84       1250.21         9.00 o                         
 -15   3  11         91.49         83.27         1.89 o                         
 -13   3  11        319.32        287.02         3.14 o                         
 -11   3  11        140.85        118.40         1.90 o                         
  -9   3  11       2968.79       2893.34        20.54 o                         
  -7   3  11         22.59         12.50         1.60 o                         
  -5   3  11        836.76        790.71         7.28 o                         
  -3   3  11       2519.61       2506.12        20.47 o                         
  -1   3  11        699.44        758.15         6.94 o                         
   1   3  11       9308.10      10107.76        67.35 o                         
   3   3  11       4151.47       4394.94        22.12 o                         
   5   3  11        251.30        268.83         3.36 o                         
   7   3  11       3144.55       3066.09        17.75 o                         
   9   3  11       3964.31       3989.05        24.97 o                         
  11   3  11       1549.96       1540.49        11.44 o                         
  13   3  11          0.04          0.65         2.69 o                         
  15   3  11        458.83        437.20         5.77 o                         
  17   3  11        671.53        698.23        13.46 o                         
  19   3  11        473.83        482.24        11.60 o                         
  21   3  11       2646.90       2809.42        30.87 o                         
 -26   4  11          1.73          5.33         6.63 o                         
 -24   4  11         23.15         24.66         6.06 o                         
 -22   4  11         65.94         70.41         6.53 o                         
 -20   4  11          1.56          2.25         2.92 o                         
 -18   4  11       1967.88       1876.13        15.42 o                         
 -16   4  11        712.66        736.12         5.97 o                         
 -14   4  11       2445.15       2411.70        14.59 o                         
 -12   4  11        539.80        525.01         4.43 o                         
 -10   4  11       1552.40       1624.32        11.82 o                         
  -8   4  11        629.46        654.47         6.66 o                         
  -6   4  11       3996.57       4178.82        32.33 o                         
  -4   4  11         36.58         24.64         2.07 o                         
  -2   4  11        307.26        273.68         3.80 o                         
   0   4  11         34.48         30.98         2.24 o                         
   2   4  11          0.02          1.88         1.88 o                         
   4   4  11         54.84         51.90         2.30 o                         
   6   4  11        838.26        802.76         6.74 o                         
   8   4  11        815.19        758.80         6.02 o                         
  10   4  11        332.18        360.79         5.25 o                         
  12   4  11         12.32         11.71         3.15 o                         
  14   4  11          8.67          6.32         2.74 o                         
  16   4  11          0.45          2.68         2.63 o                         
  18   4  11        202.49        233.60         8.68 o                         
  20   4  11        212.46        239.52        18.48 o                         
 -25   5  11         14.47          7.75         5.60 o                         
 -23   5  11         66.90         62.35         8.34 o                         
 -21   5  11        193.82        187.89         6.96 o                         
 -19   5  11        362.38        357.22         7.27 o                         
 -17   5  11        481.96        486.82         5.18 o                         
 -15   5  11        105.58        105.21         3.27 o                         
 -13   5  11        173.07        187.65         3.46 o                         
 -11   5  11         41.86         51.27         2.65 o                         
  -9   5  11        656.03        557.36         5.52 o                         
  -7   5  11       2626.79       2642.29        18.77 o                         
  -5   5  11       1812.60       1767.34        10.57 o                         
  -3   5  11       1113.63       1083.98         8.93 o                         
  -1   5  11        122.41         92.39         3.46 o                         
   1   5  11       1260.04       1170.00         8.71 o                         
   3   5  11        174.00        173.12         3.30 o                         
   5   5  11       3997.49       3894.29        21.15 o                         
   7   5  11       1524.56       1462.51         9.89 o                         
   9   5  11         25.64         16.72         1.72 o                         
  11   5  11          7.87         15.12         2.32 o                         
  13   5  11       1047.73       1030.24        12.06 o                         
  15   5  11        142.82        158.82         5.20 o                         
  17   5  11       1691.56       1853.69        16.53 o                         
  19   5  11         66.15         58.83         7.27 o                         
 -22   6  11          0.16          5.55         4.75 o                         
 -20   6  11          2.25          6.06         3.30 o                         
 -18   6  11        211.67        186.83         4.49 o                         
 -16   6  11         33.24         25.53         2.66 o                         
 -14   6  11        187.88        176.34         3.96 o                         
 -12   6  11        699.32        668.67         9.31 o                         
 -10   6  11          5.04          7.93         2.79 o                         
  -8   6  11        133.02        122.90         5.45 o                         
  -6   6  11         37.06         28.42         3.42 o                         
  -4   6  11        280.04        269.24         4.92 o                         
  -2   6  11         13.40         12.64         3.71 o                         
   0   6  11       4835.61       4860.35        28.48 o                         
   2   6  11       1170.59       1115.04         8.92 o                         
   4   6  11        229.02        239.38         3.97 o                         
   6   6  11          6.95          4.70         2.52 o                         
   8   6  11        474.03        429.27         4.87 o                         
  10   6  11         71.88         60.79         3.05 o                         
  12   6  11         14.66         13.79         4.58 o                         
  14   6  11          5.33          4.69         3.74 o                         
  16   6  11         28.19         19.16         4.32 o                         
 -21   7  11         64.87         62.09         8.31 o                         
 -19   7  11         42.63         42.94         3.56 o                         
 -17   7  11          4.67          8.24         3.63 o                         
 -15   7  11         20.90         18.39         3.50 o                         
 -13   7  11         20.81         20.24         3.36 o                         
 -11   7  11         30.43         48.87         3.59 o                         
  -9   7  11       4820.79       4506.58        37.42 o                         
  -7   7  11          6.08         13.18         3.42 o                         
  -5   7  11       2163.08       2130.65        16.47 o                         
  -3   7  11       1138.02       1118.84        11.39 o                         
  -1   7  11       4328.07       4181.36        26.13 o                         
   1   7  11       1023.33        964.02         9.28 o                         
   3   7  11        452.55        413.28         5.83 o                         
   5   7  11        789.42        747.47         7.77 o                         
   7   7  11        929.58        905.61         8.89 o                         
   9   7  11         11.59         10.93         3.36 o                         
  11   7  11         53.85         47.78         5.33 o                         
  13   7  11         39.09         34.59         5.40 o                         
  15   7  11        320.71        345.51         8.55 o                         
 -18   8  11         32.33         44.32         4.85 o                         
 -16   8  11        269.24        268.15         6.33 o                         
 -14   8  11          5.97          9.47         3.58 o                         
 -12   8  11        362.25        369.76         7.11 o                         
 -10   8  11        109.18         88.76         4.85 o                         
  -8   8  11         44.24         43.20         4.94 o                         
  -6   8  11        104.58        100.76         4.95 o                         
  -4   8  11         63.04         56.73         4.53 o                         
  -2   8  11         82.72         86.51         4.46 o                         
   0   8  11        284.91        259.89         5.93 o                         
   2   8  11        168.76        149.42         4.85 o                         
   4   8  11         11.10         12.56         4.06 o                         
   6   8  11        140.86        163.21         6.52 o                         
   8   8  11         52.20         76.64         5.36 o                         
  10   8  11        242.78        273.40         7.97 o                         
  12   8  11        303.08        350.34         9.69 o                         
 -13   9  11         25.34         13.84         4.13 o                         
 -11   9  11         14.93         11.38         4.29 o                         
  -9   9  11         43.00         39.89         4.66 o                         
  -7   9  11        466.78        447.51         7.88 o                         
  -5   9  11         76.28         80.05         5.07 o                         
  -3   9  11        109.89        132.18         8.21 o                         
  -1   9  11          0.33          0.10         3.74 o                         
   1   9  11        263.67        274.17         6.48 o                         
   3   9  11        560.86        602.84         8.42 o                         
   5   9  11        537.21        596.24        11.83 o                         
   7   9  11          4.69          3.64         3.30 o                         
 -28   0  12        201.23        199.50        11.77 o                         
 -26   0  12        609.11        597.82        22.88 o                         
 -24   0  12        343.37        363.99        12.60 o                         
 -22   0  12        177.48        155.65        11.08 o                         
 -20   0  12        398.77        441.54        11.61 o                         
 -18   0  12        183.30        175.74         9.79 o                         
 -16   0  12       1098.12       1148.85        17.07 o                         
 -14   0  12      11699.98      12548.75       136.61 o                         
 -12   0  12        951.10       1054.44        14.26 o                         
 -10   0  12       2321.85       2390.30        25.20 o                         
  -8   0  12       1564.57       1672.13        14.74 o                         
  -6   0  12        749.37        778.55         6.01 o                         
  -4   0  12     114384.74     119710.72      1229.67 o                         
  -2   0  12       2714.99       2628.66        17.29 o                         
   0   0  12       3773.23       3765.53        24.74 o                         
   2   0  12       2224.79       2182.47        17.07 o                         
   4   0  12         27.07         19.77         5.43 o                         
   6   0  12       3116.32       2927.60        31.33 o                         
   8   0  12        346.46        339.51         8.95 o                         
  10   0  12        935.80        898.51        16.30 o                         
  12   0  12       1302.33       1322.03        19.56 o                         
  14   0  12         68.03         57.79         7.63 o                         
  16   0  12        173.09        210.35        10.11 o                         
  18   0  12       1156.13       1289.09        22.71 o                         
  20   0  12         10.45          7.27         7.63 o                         
  22   0  12        113.98        129.55        13.85 o                         
 -27   1  12         86.24         -0.29         7.95 o                         
 -25   1  12         58.71         28.55        14.69 o                         
 -23   1  12         88.21         98.85        10.02 o                         
 -21   1  12          0.46         -0.30         4.34 o                         
 -19   1  12        155.62        152.01         6.15 o                         
 -17   1  12         25.37         26.55         5.05 o                         
 -15   1  12        126.36        149.59         7.65 o                         
 -13   1  12        470.88        526.78         8.52 o                         
 -11   1  12        201.79        179.39         6.30 o                         
  -9   1  12        278.93        280.50         5.12 o                         
  -7   1  12       1831.05       1821.04        12.58 o                         
  -5   1  12       2322.05       2471.03        18.20 o                         
  -3   1  12      11064.11      12127.97        68.10 o                         
  -1   1  12       7261.24       7651.55        46.11 o                         
   1   1  12        279.37        291.27         3.43 o                         
   3   1  12       2912.84       2935.81        25.47 o                         
   5   1  12        865.01       1003.72         9.92 o                         
   7   1  12       2136.75       2223.81        14.22 o                         
   9   1  12          0.21          0.78         0.76 o                         
  11   1  12       2706.62       2782.24        23.56 o                         
  13   1  12       1433.64       1390.57        15.87 o                         
  15   1  12         85.25         81.62         5.92 o                         
  17   1  12         49.21         54.67        12.53 o                         
  19   1  12          6.06         -2.05         6.15 o                         
  21   1  12          0.25         -1.24         5.10 o                         
 -26   2  12         24.38          9.45         6.90 o                         
 -24   2  12         25.73         18.05         5.27 o                         
 -22   2  12       1332.62       1297.64        15.53 o                         
 -20   2  12        885.61        865.78        13.79 o                         
 -18   2  12       1834.42       1880.71        19.05 o                         
 -16   2  12        220.96        210.03        10.48 o                         
 -14   2  12        802.29        821.39         6.92 o                         
 -12   2  12       1575.69       1699.05         9.59 o                         
 -10   2  12       1643.26       1750.85        18.39 o                         
  -8   2  12       2306.24       2363.85        22.69 o                         
  -6   2  12        422.23        419.45         5.72 o                         
  -4   2  12       3851.65       3885.83        26.48 o                         
  -2   2  12         64.65         45.67         1.53 o                         
   0   2  12        111.71         95.24         2.61 o                         
   2   2  12        685.92        547.63         4.35 o                         
   4   2  12       3820.06       3732.18        25.86 o                         
   6   2  12        441.62        467.11         4.29 o                         
   8   2  12         13.68         18.17         2.18 o                         
  10   2  12       2251.69       2195.73        14.15 o                         
  12   2  12       1042.71        995.42        12.62 o                         
  14   2  12        154.71        190.44         7.91 o                         
  16   2  12       1522.69       1504.03        17.00 o                         
  18   2  12         59.94         44.15         6.88 o                         
  20   2  12          0.15         -1.87         5.92 o                         
 -27   3  12          0.00         -3.11         5.99 o                         
 -25   3  12         18.89         21.84         5.90 o                         
 -23   3  12        103.88        107.84        10.09 o                         
 -21   3  12         90.75         98.50         6.77 o                         
 -19   3  12        455.71        429.96         6.02 o                         
 -17   3  12        769.68        744.22         6.47 o                         
 -15   3  12         53.00         51.89         1.42 o                         
 -13   3  12         55.56         57.74         1.91 o                         
 -11   3  12         59.97         57.01         1.96 o                         
  -9   3  12        215.15        248.92         2.80 o                         
  -7   3  12        228.35        267.68         3.35 o                         
  -5   3  12         75.19         55.24         1.88 o                         
  -3   3  12          1.01          0.97         1.33 o                         
  -1   3  12       2166.00       2231.16        19.41 o                         
   1   3  12       3824.45       3937.16        26.77 o                         
   3   3  12        178.52        179.38         3.83 o                         
   5   3  12          7.52          8.31         1.70 o                         
   7   3  12         24.92         34.42         2.71 o                         
   9   3  12         41.18         39.83         3.06 o                         
  11   3  12          1.08          3.32         2.98 o                         
  13   3  12         51.38         59.93         3.07 o                         
  15   3  12        247.18        209.36         8.88 o                         
  17   3  12         29.00         33.79         6.60 o                         
  19   3  12        517.59        524.13        24.89 o                         
  21   3  12        182.98        167.85         9.55 o                         
 -26   4  12       1077.26       1113.23        17.78 o                         
 -24   4  12          0.38          1.11         4.72 o                         
 -22   4  12        407.93        409.50         9.83 o                         
 -20   4  12          2.92          5.91         3.86 o                         
 -18   4  12        223.22        222.61         4.59 o                         
 -16   4  12       2531.50       2476.58        15.77 o                         
 -14   4  12        450.98        433.62         4.42 o                         
 -12   4  12       1147.20       1134.90         8.40 o                         
 -10   4  12        621.39        638.17         7.30 o                         
  -8   4  12        929.21       1045.32        10.67 o                         
  -6   4  12         36.31         38.62         2.37 o                         
  -4   4  12        138.41        122.42         2.67 o                         
  -2   4  12        459.77        397.87         4.79 o                         
   0   4  12        166.37        136.15         3.97 o                         
   2   4  12        192.94        186.54         3.01 o                         
   4   4  12       1639.75       1643.07        11.24 o                         
   6   4  12         19.28         24.54         2.08 o                         
   8   4  12        951.17        898.39         6.61 o                         
  10   4  12        706.50        639.21         6.96 o                         
  12   4  12        878.85        909.53        11.88 o                         
  14   4  12       1752.13       1695.92        13.09 o                         
  16   4  12        433.89        405.82         8.47 o                         
  18   4  12         64.40         67.12         7.94 o                         
  20   4  12         48.19         32.63         7.73 o                         
 -23   5  12          0.56          6.44         6.25 o                         
 -21   5  12         40.91         46.35         6.67 o                         
 -19   5  12        356.25        327.65        10.94 o                         
 -17   5  12       1594.16       1474.70        13.16 o                         
 -15   5  12          0.72          3.26         1.83 o                         
 -13   5  12          6.08          4.69         1.96 o                         
 -11   5  12        342.20        342.29         4.57 o                         
  -9   5  12         53.81         55.97         2.87 o                         
  -7   5  12         15.14         13.85         2.55 o                         
  -5   5  12         86.13         90.59         2.88 o                         
  -3   5  12        205.94        190.54         3.43 o                         
  -1   5  12        207.71        212.01         3.68 o                         
   1   5  12        723.12        725.91         6.60 o                         
   3   5  12        222.76        223.34         3.90 o                         
   5   5  12         34.00         35.25         2.72 o                         
   7   5  12        360.27        350.48         5.77 o                         
   9   5  12       1132.31       1023.74         9.04 o                         
  11   5  12        129.89        108.14         4.20 o                         
  13   5  12        213.31        215.96         6.05 o                         
  15   5  12        157.05        161.09         5.05 o                         
  17   5  12          1.21          4.14         6.19 o                         
 -22   6  12          5.70          4.99         5.88 o                         
 -20   6  12          2.65          6.13         3.23 o                         
 -18   6  12        919.46        908.11        11.32 o                         
 -16   6  12        314.00        340.34         5.47 o                         
 -14   6  12        125.29        119.86         4.92 o                         
 -12   6  12        678.78        648.77         6.51 o                         
 -10   6  12       2333.34       2274.80        18.32 o                         
  -8   6  12       5351.73       5177.46        34.39 o                         
  -6   6  12       2186.05       2156.97        13.52 o                         
  -4   6  12       1753.94       1751.47        11.79 o                         
  -2   6  12       4168.09       4187.23        24.31 o                         
   0   6  12       6183.65       5998.97        33.84 o                         
   2   6  12        253.33        231.84         4.85 o                         
   4   6  12         89.07         93.58         3.59 o                         
   6   6  12        386.63        376.73         5.07 o                         
   8   6  12          1.25          0.44         2.10 o                         
  10   6  12        590.90        566.57         9.58 o                         
  12   6  12        177.75        171.68         6.33 o                         
  14   6  12        160.07        165.61         5.87 o                         
  16   6  12          7.20         13.03         4.08 o                         
 -19   7  12          6.51          3.72         3.46 o                         
 -17   7  12        116.54        118.40         4.66 o                         
 -15   7  12         42.07         34.54         3.36 o                         
 -13   7  12        237.21        235.80         4.94 o                         
 -11   7  12        153.00        142.78         4.40 o                         
  -9   7  12        501.31        541.06         8.19 o                         
  -7   7  12         94.13         93.02         4.34 o                         
  -5   7  12        149.64        154.35         5.12 o                         
  -3   7  12        208.04        198.61         5.09 o                         
  -1   7  12        245.75        262.75         6.60 o                         
   1   7  12        244.49        240.91         5.05 o                         
   3   7  12         69.06         63.44         3.53 o                         
   5   7  12         11.70          6.13         2.63 o                         
   7   7  12         19.68         17.03         3.32 o                         
   9   7  12        338.32        316.50         5.83 o                         
  11   7  12         29.25         23.80         6.03 o                         
  13   7  12         32.44         33.00         5.19 o                         
 -16   8  12        196.17        204.50         5.49 o                         
 -14   8  12        113.76        120.15         5.18 o                         
 -12   8  12        544.47        528.80         7.68 o                         
 -10   8  12        203.86        203.90         5.35 o                         
  -8   8  12         56.43         71.00         4.97 o                         
  -6   8  12        299.68        323.30         6.85 o                         
  -4   8  12        236.53        243.84         5.40 o                         
  -2   8  12        117.72        119.20         4.99 o                         
   0   8  12        136.45        119.67         5.03 o                         
   2   8  12          5.08          8.98         3.47 o                         
   4   8  12        364.12        355.32         6.98 o                         
   6   8  12        209.59        224.25         6.31 o                         
   8   8  12         42.67         42.86         4.47 o                         
  10   8  12          1.29          1.25         4.27 o                         
 -13   9  12         60.59         61.93         5.77 o                         
 -11   9  12         32.75         28.13         4.64 o                         
  -9   9  12          1.81         -1.45         4.19 o                         
  -7   9  12          7.24          7.86         3.84 o                         
  -5   9  12          8.08         12.97         4.09 o                         
  -3   9  12          8.25         16.11         5.01 o                         
  -1   9  12         84.84         92.55         5.86 o                         
   1   9  12         53.31         58.95         4.85 o                         
   3   9  12        178.58        181.11         5.71 o                         
   5   9  12         34.02         30.22         4.69 o                         
   7   9  12        118.33        104.56         5.47 o                         
 -27   1  13        180.82        191.27         8.44 o                         
 -25   1  13        153.15        167.05         9.20 o                         
 -23   1  13         16.47         23.80         5.93 o                         
 -21   1  13       3879.00       3891.65        34.45 o                         
 -19   1  13         43.58         47.41         5.48 o                         
 -17   1  13        398.66        385.54         7.50 o                         
 -15   1  13        194.90        216.85         7.81 o                         
 -13   1  13       1723.51       1835.15        15.94 o                         
 -11   1  13        744.33        675.81         7.68 o                         
  -9   1  13        386.06        339.55         2.68 o                         
  -7   1  13         35.66         23.94         1.69 o                         
  -5   1  13       1321.07       1239.08        11.11 o                         
  -3   1  13       3190.27       3823.65        28.52 o                         
  -1   1  13       1580.76       1605.55         8.06 o                         
   1   1  13         21.24         18.12         1.37 o                         
   3   1  13          0.86          0.42         0.76 o                         
   5   1  13       7762.94       8039.47        64.52 o                         
   7   1  13        789.57        777.58         7.06 o                         
   9   1  13       1656.83       1508.82        45.62 o                         
  11   1  13        362.17        359.66         7.85 o                         
  13   1  13       2077.90       2102.07        20.40 o                         
  15   1  13         41.27         34.14         7.14 o                         
  17   1  13        114.00        115.90         7.27 o                         
  19   1  13        149.26        145.22         8.82 o                         
  21   1  13        439.01        442.02        12.07 o                         
 -26   2  13         30.72         12.11         7.58 o                         
 -24   2  13         80.75         84.84        10.68 o                         
 -22   2  13          1.46          6.42         5.44 o                         
 -20   2  13       1683.04       1658.23        18.64 o                         
 -18   2  13        306.23        310.94         7.68 o                         
 -16   2  13        104.81        117.37         5.39 o                         
 -14   2  13         72.71         74.14         1.75 o                         
 -12   2  13          9.68         19.23         1.59 o                         
 -10   2  13          7.97          5.19         1.04 o                         
  -8   2  13        217.94        225.06         4.36 o                         
  -6   2  13         47.54         66.35         2.28 o                         
  -4   2  13       1330.42       1454.73         9.00 o                         
  -2   2  13          0.00          0.13         1.11 o                         
   0   2  13        191.34        220.18         4.41 o                         
   2   2  13       1335.87       1333.66         7.18 o                         
   4   2  13        224.22        207.55         2.86 o                         
   6   2  13        202.67        195.89         3.90 o                         
   8   2  13        355.42        351.04         4.72 o                         
  10   2  13         25.01         23.33         1.82 o                         
  12   2  13        585.12        564.30         6.01 o                         
  14   2  13        153.22        143.09         7.38 o                         
  16   2  13         99.16        107.88         7.09 o                         
  18   2  13          1.73          3.36         5.10 o                         
  20   2  13         11.95          2.88         6.52 o                         
 -25   3  13        183.48        202.73         9.02 o                         
 -23   3  13        191.31        197.41         8.71 o                         
 -21   3  13        332.64        342.57         9.03 o                         
 -19   3  13        325.28        329.72        15.70 o                         
 -17   3  13        186.31        179.34         5.75 o                         
 -15   3  13         59.35         60.30         3.59 o                         
 -13   3  13         12.87          8.03         1.09 o                         
 -11   3  13       4893.81       5155.26        41.12 o                         
  -9   3  13       3973.72       4267.55        40.85 o                         
  -7   3  13       4964.02       5092.29        31.13 o                         
  -5   3  13        734.03        671.41         8.71 o                         
  -3   3  13        719.10        720.51         5.85 o                         
  -1   3  13        428.83        433.42         4.11 o                         
   1   3  13        802.14        788.53         7.51 o                         
   3   3  13        525.23        487.10         3.75 o                         
   5   3  13        243.30        243.87         5.82 o                         
   7   3  13        548.23        530.08         5.73 o                         
   9   3  13          5.77         13.09         2.99 o                         
  11   3  13       1534.50       1442.01        13.11 o                         
  13   3  13        887.30        856.09        11.22 o                         
  15   3  13        246.71        249.83         9.61 o                         
  17   3  13         73.20         52.34         7.98 o                         
  19   3  13        292.34        315.27        11.16 o                         
 -24   4  13         99.17        111.58         7.83 o                         
 -22   4  13         37.43         42.56         7.87 o                         
 -20   4  13         12.27         11.25         5.74 o                         
 -18   4  13        220.64        229.68         3.57 o                         
 -16   4  13       2893.49       2866.40        26.83 o                         
 -14   4  13       1145.74       1142.39         7.43 o                         
 -12   4  13        275.89        277.75         3.81 o                         
 -10   4  13         32.61         32.77         2.04 o                         
  -8   4  13        220.63        224.93         4.20 o                         
  -6   4  13        322.61        340.83         4.03 o                         
  -4   4  13        421.35        387.97         4.76 o                         
  -2   4  13       4297.05       4469.17        39.20 o                         
   0   4  13          1.63          0.82         1.65 o                         
   2   4  13       1305.93       1278.76        11.74 o                         
   4   4  13        144.58        141.05         2.54 o                         
   6   4  13        908.90        869.01         6.67 o                         
   8   4  13       1189.27       1181.13        13.52 o                         
  10   4  13       1210.19       1159.59         9.98 o                         
  12   4  13        740.10        738.29         8.12 o                         
  14   4  13        213.11        199.90         5.12 o                         
  16   4  13        114.83        125.70         8.57 o                         
  18   4  13         39.91         45.16         7.15 o                         
 -23   5  13         18.57         17.95         6.43 o                         
 -21   5  13        410.04        414.59        11.58 o                         
 -19   5  13        303.36        295.30         6.28 o                         
 -17   5  13        100.46        110.19         2.81 o                         
 -15   5  13         34.62         39.70         2.90 o                         
 -13   5  13         52.45         55.55         2.44 o                         
 -11   5  13        258.09        241.80         3.99 o                         
  -9   5  13       1350.96       1290.56        10.55 o                         
  -7   5  13        260.90        294.29         4.22 o                         
  -5   5  13         12.90         15.08         2.36 o                         
  -3   5  13          0.30          0.90         2.11 o                         
  -1   5  13        263.76        277.56         4.01 o                         
   1   5  13         14.51         21.08         2.29 o                         
   3   5  13        203.71        217.12         4.43 o                         
   5   5  13       3105.04       3062.26        17.41 o                         
   7   5  13         36.64         37.81         2.73 o                         
   9   5  13        763.16        781.34        10.56 o                         
  11   5  13        163.62        161.55         5.05 o                         
  13   5  13        427.39        445.24         7.52 o                         
  15   5  13         20.02         18.05         3.71 o                         
  17   5  13         63.21         68.77         8.41 o                         
 -22   6  13         71.49         37.72         7.86 o                         
 -20   6  13        198.56        197.26        12.08 o                         
 -18   6  13        265.56        250.26         7.97 o                         
 -16   6  13         55.99         46.63         3.09 o                         
 -14   6  13        128.25        117.67         3.46 o                         
 -12   6  13        202.59        208.63         4.26 o                         
 -10   6  13        461.79        447.55         7.33 o                         
  -8   6  13       1623.32       1606.58        12.43 o                         
  -6   6  13         13.86         19.27         3.04 o                         
  -4   6  13        200.65        191.87         4.66 o                         
  -2   6  13         16.74         13.72         3.17 o                         
   0   6  13         90.23        103.00         4.10 o                         
   2   6  13         23.00         16.16         3.16 o                         
   4   6  13          6.56          7.38         2.75 o                         
   6   6  13          0.96          5.61         2.90 o                         
   8   6  13          8.55          4.59         1.93 o                         
  10   6  13         31.48         29.31         4.83 o                         
  12   6  13        350.72        363.21         8.25 o                         
  14   6  13         74.85         73.19         4.90 o                         
  16   6  13         20.21         24.15         5.17 o                         
 -19   7  13        321.05        313.92         7.41 o                         
 -17   7  13         37.08         32.52         3.20 o                         
 -15   7  13         51.87         43.74         3.27 o                         
 -13   7  13        493.35        465.01         6.71 o                         
 -11   7  13        156.95        163.64         4.34 o                         
  -9   7  13        264.01        270.62         5.35 o                         
  -7   7  13        876.19        841.63         9.11 o                         
  -5   7  13          0.12          2.84         2.77 o                         
  -3   7  13         53.81         60.93         4.06 o                         
  -1   7  13          5.30          6.95         3.21 o                         
   1   7  13        346.12        303.62         5.69 o                         
   3   7  13        403.02        409.15         5.57 o                         
   5   7  13         55.67         63.53         3.57 o                         
   7   7  13        797.92        769.43        10.11 o                         
   9   7  13        814.49        795.87        10.82 o                         
  11   7  13        524.35        566.63         9.74 o                         
  13   7  13        377.29        419.28         8.47 o                         
 -16   8  13          2.09         -2.76         3.36 o                         
 -14   8  13          0.27          7.80         3.40 o                         
 -12   8  13        173.50        186.63         5.23 o                         
 -10   8  13         42.11         37.70         4.40 o                         
  -8   8  13         41.37         44.92         4.06 o                         
  -6   8  13        108.42        103.08         4.81 o                         
  -4   8  13          3.21          4.77         3.33 o                         
  -2   8  13         66.85         69.20         4.77 o                         
   0   8  13          2.24          1.48         3.22 o                         
   2   8  13        361.55        315.84         6.85 o                         
   4   8  13        125.32        123.85         5.56 o                         
   6   8  13         99.87        101.51         5.62 o                         
   8   8  13        264.25        283.53         8.39 o                         
  10   8  13        176.47        183.07         7.85 o                         
 -11   9  13        514.12        550.94         8.34 o                         
  -9   9  13        494.21        507.28         9.70 o                         
  -7   9  13        287.07        307.41         6.87 o                         
  -5   9  13          0.15          1.89         3.68 o                         
  -3   9  13        544.84        555.82         8.70 o                         
  -1   9  13          8.16          5.07         3.76 o                         
   1   9  13        101.05        105.54         5.55 o                         
   3   9  13          5.88         -0.17         3.76 o                         
   5   9  13        129.15        127.13         6.34 o                         
 -26   0  14        158.09        158.25        21.10 o                         
 -24   0  14         20.80         25.03         9.94 o                         
 -22   0  14        112.74        114.60        11.25 o                         
 -20   0  14        141.04        146.59        11.96 o                         
 -18   0  14         28.63         17.86         7.66 o                         
 -16   0  14        231.86        242.56         9.28 o                         
 -14   0  14         25.21         22.55         5.64 o                         
 -12   0  14         32.74         27.40         4.97 o                         
 -10   0  14         11.64          4.79         3.80 o                         
  -8   0  14       4959.25       5145.99        33.67 o                         
  -6   0  14        194.39        233.39         3.59 o                         
  -4   0  14          0.31          1.56         1.80 o                         
  -2   0  14       1808.80       1613.75        12.22 o                         
   0   0  14        286.27        271.42         4.78 o                         
   2   0  14        766.29        719.00         6.81 o                         
   4   0  14         77.71         26.83        23.30 o                         
   6   0  14       1413.55       1513.28        24.04 o                         
   8   0  14        871.19        817.92        17.12 o                         
  10   0  14       1381.76       1358.12        19.90 o                         
  12   0  14         56.78         56.23         9.16 o                         
  14   0  14       3967.91       3964.69        49.74 o                         
  16   0  14         89.66         86.16        15.48 o                         
  18   0  14       1256.94       1270.10        24.37 o                         
  20   0  14          1.44          6.33         8.29 o                         
 -27   1  14        126.29        119.91         8.52 o                         
 -25   1  14         79.88         77.35         7.54 o                         
 -23   1  14        185.53        193.22         8.36 o                         
 -21   1  14         55.49         56.67         6.21 o                         
 -19   1  14        964.45        978.15        13.47 o                         
 -17   1  14         58.40         64.26         5.35 o                         
 -15   1  14       1174.27       1204.23        12.72 o                         
 -13   1  14        204.19        204.07         6.09 o                         
 -11   1  14        377.33        390.18         3.67 o                         
  -9   1  14        618.04        618.63         3.82 o                         
  -7   1  14        491.09        503.66         3.49 o                         
  -5   1  14       1783.19       1902.92        12.79 o                         
  -3   1  14         88.72         96.80         2.11 o                         
  -1   1  14         21.67         25.15         1.78 o                         
   1   1  14        143.43        165.85         2.15 o                         
   3   1  14          8.66          8.22         1.29 o                         
   5   1  14         31.38         43.68         4.42 o                         
   7   1  14          0.05          1.29         0.65 o                         
   9   1  14       1556.85       1617.54        15.94 o                         
  11   1  14       2166.13       2212.85        21.73 o                         
  13   1  14          1.32          4.20         5.00 o                         
  15   1  14         58.70         49.50         6.63 o                         
  17   1  14        131.50        169.61         8.15 o                         
  19   1  14        221.29        239.88        10.22 o                         
 -26   2  14          7.08          4.26         5.76 o                         
 -24   2  14         76.93         63.63         7.15 o                         
 -22   2  14        370.24        393.63        14.54 o                         
 -20   2  14       3601.69       3697.17        33.87 o                         
 -18   2  14       1134.02       1208.90        14.12 o                         
 -16   2  14        391.00        394.34         7.79 o                         
 -14   2  14          0.29          0.16         0.69 o                         
 -12   2  14       3001.00       2879.25        25.20 o                         
 -10   2  14         14.26         11.25         1.22 o                         
  -8   2  14        621.29        626.47         5.14 o                         
  -6   2  14          4.09          3.01         1.17 o                         
  -4   2  14         30.33         31.64         2.44 o                         
  -2   2  14       2257.25       2315.52        19.21 o                         
   0   2  14       4524.85       4463.29        23.35 o                         
   2   2  14         10.59         18.26         1.40 o                         
   4   2  14       2130.83       2166.05        17.59 o                         
   6   2  14         96.01        104.77         5.03 o                         
   8   2  14       1371.59       1348.59        10.00 o                         
  10   2  14        150.16        135.94         4.54 o                         
  12   2  14          0.58          3.12         1.57 o                         
  14   2  14       1518.48       1526.32        18.40 o                         
  16   2  14       1681.15       1625.88        21.39 o                         
  18   2  14        117.40        121.81         8.03 o                         
  20   2  14        140.08        164.66        12.40 o                         
 -25   3  14          0.24         -5.68         5.68 o                         
 -23   3  14        143.04        134.88         7.79 o                         
 -21   3  14         11.83         13.88         5.97 o                         
 -19   3  14         99.56        114.65         7.03 o                         
 -17   3  14        533.98        536.42         9.82 o                         
 -15   3  14        344.99        336.94         8.63 o                         
 -13   3  14         15.52         12.87         1.61 o                         
 -11   3  14         81.17         90.09         2.79 o                         
  -9   3  14         79.90         96.58         2.56 o                         
  -7   3  14        133.23        125.77         3.54 o                         
  -5   3  14         47.60         56.82         2.09 o                         
  -3   3  14        848.74        895.12         6.01 o                         
  -1   3  14       1223.38       1280.03         8.62 o                         
   1   3  14         85.65         78.11         2.51 o                         
   3   3  14        592.18        665.22         4.90 o                         
   5   3  14         35.93         32.31         1.53 o                         
   7   3  14        440.92        427.82         5.49 o                         
   9   3  14         97.17         88.71         3.54 o                         
  11   3  14          2.27          4.13         2.36 o                         
  13   3  14        122.36        110.03         3.86 o                         
  15   3  14         90.25         94.37         7.09 o                         
  17   3  14         49.15         45.48        10.15 o                         
  19   3  14         43.92         41.09         9.11 o                         
 -24   4  14         86.00         77.64         7.61 o                         
 -22   4  14        227.00        226.33         9.63 o                         
 -20   4  14        696.17        724.24        15.88 o                         
 -18   4  14        147.13        140.66         3.76 o                         
 -16   4  14       2883.92       2937.58        19.45 o                         
 -14   4  14        478.30        455.97         3.97 o                         
 -12   4  14        100.86         94.63         2.22 o                         
 -10   4  14        340.43        373.90         4.51 o                         
  -8   4  14       1826.93       1831.99        13.82 o                         
  -6   4  14        737.39        718.68         5.55 o                         
  -4   4  14       4297.26       4433.42        31.28 o                         
  -2   4  14         86.65         95.90         3.88 o                         
   0   4  14        595.46        607.18         5.61 o                         
   2   4  14       1507.85       1429.20        10.04 o                         
   4   4  14        434.32        442.97         4.33 o                         
   6   4  14         90.81         84.86         3.20 o                         
   8   4  14       2254.10       2244.79        23.68 o                         
  10   4  14        384.68        387.89         5.58 o                         
  12   4  14        584.60        583.93         6.95 o                         
  14   4  14        814.47        857.63        14.58 o                         
  16   4  14        373.40        350.87        10.31 o                         
  18   4  14        491.10        493.86        12.36 o                         
 -23   5  14        140.28        142.25         8.77 o                         
 -21   5  14        134.23        144.38         8.55 o                         
 -19   5  14         80.86         81.45         7.20 o                         
 -17   5  14        436.01        405.95         9.49 o                         
 -15   5  14        422.68        404.98         6.00 o                         
 -13   5  14         20.80         19.19         2.56 o                         
 -11   5  14        304.83        269.56         3.98 o                         
  -9   5  14         71.34         71.14         3.22 o                         
  -7   5  14        521.85        480.66         8.37 o                         
  -5   5  14        320.07        298.13         4.32 o                         
  -3   5  14        134.73        145.21         3.70 o                         
  -1   5  14         72.10         61.81         2.89 o                         
   1   5  14          0.01          0.59         1.97 o                         
   3   5  14       1164.51       1183.12         8.46 o                         
   5   5  14       2431.75       2332.01        15.56 o                         
   7   5  14         79.78         86.53         2.57 o                         
   9   5  14          2.33          6.66         3.88 o                         
  11   5  14        181.67        186.09         5.92 o                         
  13   5  14          0.65          3.52         3.18 o                         
  15   5  14        112.63        124.73        11.02 o                         
  17   5  14         12.10         15.92         8.17 o                         
 -22   6  14         42.78         28.16         7.98 o                         
 -20   6  14          3.15          6.98         6.66 o                         
 -18   6  14         21.82         27.36         3.68 o                         
 -16   6  14        139.68        122.79         3.61 o                         
 -14   6  14          6.70         12.42         3.50 o                         
 -12   6  14         48.27         59.88         4.13 o                         
 -10   6  14        832.36        811.73         9.79 o                         
  -8   6  14        141.08        147.07         5.67 o                         
  -6   6  14        105.46        103.90         3.71 o                         
  -4   6  14        960.39        933.40         8.23 o                         
  -2   6  14        654.74        661.46         6.69 o                         
   0   6  14       1130.76       1139.31        10.81 o                         
   2   6  14         18.81         28.10         3.52 o                         
   4   6  14        801.86        764.01         7.13 o                         
   6   6  14         86.47        111.41         4.76 o                         
   8   6  14         29.21         27.38         4.64 o                         
  10   6  14       1669.38       1656.13        18.63 o                         
  12   6  14         79.20         96.38         7.27 o                         
  14   6  14        289.93        302.95         7.75 o                         
 -19   7  14          4.03          7.46         7.84 o                         
 -17   7  14          2.39          4.09         2.99 o                         
 -15   7  14         15.75         10.38         3.15 o                         
 -13   7  14         10.17         10.05         3.19 o                         
 -11   7  14         61.34         73.05         3.95 o                         
  -9   7  14         21.92         17.04         3.21 o                         
  -7   7  14        687.09        691.47         7.71 o                         
  -5   7  14         44.50         39.82         3.84 o                         
  -3   7  14        152.25        171.38         5.05 o                         
  -1   7  14        514.71        506.58         7.15 o                         
   1   7  14         35.11         35.35         3.48 o                         
   3   7  14         26.64         31.12         3.52 o                         
   5   7  14        410.98        392.15         5.53 o                         
   7   7  14          1.14          5.04         5.39 o                         
   9   7  14         69.34         77.29         5.43 o                         
  11   7  14        143.41        147.63         7.17 o                         
 -16   8  14        253.42        246.15         7.54 o                         
 -14   8  14         34.37         43.46         3.89 o                         
 -12   8  14          3.41          0.07         3.18 o                         
 -10   8  14         21.73         19.53         3.81 o                         
  -8   8  14          0.45         -2.37         3.38 o                         
  -6   8  14         56.29         59.38         4.34 o                         
  -4   8  14        398.32        416.32         6.68 o                         
  -2   8  14         55.57         67.18         4.20 o                         
   0   8  14        176.28        187.77         5.47 o                         
   2   8  14        284.83        301.62         6.64 o                         
   4   8  14        586.89        591.27         8.15 o                         
   6   8  14        335.70        342.96         6.77 o                         
   8   8  14          3.80          5.45         4.92 o                         
  -9   9  14          0.05         -0.06         3.75 o                         
  -7   9  14          0.02          0.91         3.50 o                         
  -5   9  14         53.76         59.14         4.95 o                         
  -3   9  14         15.19         14.14         4.29 o                         
  -1   9  14          2.39          1.97         3.73 o                         
   1   9  14         69.08         53.09         5.00 o                         
   3   9  14         24.07         29.31         4.76 o                         
 -27   1  15        204.07        232.17        10.00 o                         
 -25   1  15        420.12        450.17        10.90 o                         
 -23   1  15         60.13         63.59         7.24 o                         
 -21   1  15        620.02        692.13        11.72 o                         
 -19   1  15        311.94        323.15         9.04 o                         
 -17   1  15         77.63         81.78         6.03 o                         
 -15   1  15        662.65        681.74         9.67 o                         
 -13   1  15         25.59         33.96         4.49 o                         
 -11   1  15       1426.16       1437.26        11.29 o                         
  -9   1  15        846.48        728.99         4.59 o                         
  -7   1  15       2555.18       2565.98        12.90 o                         
  -5   1  15        585.66        550.60         3.95 o                         
  -3   1  15        450.92        444.07         3.67 o                         
  -1   1  15       1319.42       1377.15        10.85 o                         
   1   1  15        463.11        488.83         3.72 o                         
   3   1  15          1.33          1.21         0.74 o                         
   5   1  15        386.59        346.38         9.70 o                         
   7   1  15       1328.23       1278.73        19.71 o                         
   9   1  15       2500.09       2494.51        22.63 o                         
  11   1  15          0.24          3.92         4.33 o                         
  13   1  15        138.06        153.34        12.60 o                         
  15   1  15        167.96        142.04         7.56 o                         
  17   1  15         50.63         53.02         8.56 o                         
  19   1  15        659.00        699.73        13.59 o                         
 -26   2  15          2.83          3.40         5.91 o                         
 -24   2  15          0.01         -3.91         7.12 o                         
 -22   2  15        657.57        667.23        16.22 o                         
 -20   2  15        322.96        335.13        11.12 o                         
 -18   2  15         77.53         93.67         6.27 o                         
 -16   2  15         14.74         15.31         5.35 o                         
 -14   2  15        637.52        654.01         9.37 o                         
 -12   2  15        704.22        692.09        11.51 o                         
 -10   2  15        787.68        774.58         7.76 o                         
  -8   2  15        376.53        376.20         3.30 o                         
  -6   2  15         32.53         37.11         1.77 o                         
  -4   2  15        108.07        123.88         2.19 o                         
  -2   2  15         15.79         19.64         1.78 o                         
   0   2  15       2105.19       2217.79        15.46 o                         
   2   2  15         74.00         78.77         1.92 o                         
   4   2  15        663.10        642.00         7.00 o                         
   6   2  15        888.12        878.31         7.11 o                         
   8   2  15        960.87        978.25         8.04 o                         
  10   2  15        323.57        331.54         7.87 o                         
  12   2  15          0.11         -4.60         4.60 o                         
  14   2  15        422.61        416.83        10.71 o                         
  16   2  15         73.33         89.36         9.01 o                         
  18   2  15         81.61         76.71         8.50 o                         
 -25   3  15         11.73         22.23         6.90 o                         
 -23   3  15         20.27         11.88         5.80 o                         
 -21   3  15        401.81        408.69        11.16 o                         
 -19   3  15        134.73        132.25         7.33 o                         
 -17   3  15        363.06        341.70        10.27 o                         
 -15   3  15        382.90        371.45         5.15 o                         
 -13   3  15        123.04        129.19         4.26 o                         
 -11   3  15         35.50         51.16         1.78 o                         
  -9   3  15        255.82        286.89         4.31 o                         
  -7   3  15       2130.43       2052.11        18.74 o                         
  -5   3  15        881.49        915.83         6.66 o                         
  -3   3  15       1326.87       1399.88        12.66 o                         
  -1   3  15       2660.85       2773.83        20.72 o                         
   1   3  15         24.19         29.75         3.01 o                         
   3   3  15         50.35         46.37         2.12 o                         
   5   3  15        863.51        848.46        11.04 o                         
   7   3  15       3605.88       3607.27        23.67 o                         
   9   3  15       4958.31       4938.00        33.00 o                         
  11   3  15        822.35        835.01        10.41 o                         
  13   3  15        146.45        170.29         8.36 o                         
  15   3  15         18.99         25.39         6.27 o                         
  17   3  15          5.47         12.45         6.87 o                         
 -24   4  15          1.94          2.85         6.50 o                         
 -22   4  15         17.60         15.16         7.55 o                         
 -20   4  15         85.77        103.43         9.19 o                         
 -18   4  15        509.84        525.99        11.02 o                         
 -16   4  15         58.59         53.91         2.66 o                         
 -14   4  15         29.99         29.75         2.02 o                         
 -12   4  15         34.79         35.08         2.07 o                         
 -10   4  15         14.30         21.19         1.94 o                         
  -8   4  15        222.52        220.56         3.61 o                         
  -6   4  15         97.91        103.17         2.83 o                         
  -4   4  15         41.16         36.11         2.73 o                         
  -2   4  15        195.56        201.38         3.99 o                         
   0   4  15         22.28         31.80         2.25 o                         
   2   4  15        123.16        137.70         3.46 o                         
   4   4  15        509.45        511.38         6.03 o                         
   6   4  15         54.68         47.81         1.63 o                         
   8   4  15        657.56        653.59         8.63 o                         
  10   4  15          9.68         10.80         3.14 o                         
  12   4  15          0.36         -0.27         2.65 o                         
  14   4  15         95.21         93.11         8.19 o                         
  16   4  15         22.04         24.71         7.45 o                         
 -23   5  15        253.76        296.08        10.53 o                         
 -21   5  15        337.00        348.15        10.71 o                         
 -19   5  15        293.18        312.06        11.38 o                         
 -17   5  15        474.96        442.36        10.35 o                         
 -15   5  15         74.43         66.88         2.79 o                         
 -13   5  15         99.87        111.89         2.89 o                         
 -11   5  15        120.61        126.04         3.26 o                         
  -9   5  15        907.72        920.76         8.62 o                         
  -7   5  15        345.23        348.61         4.76 o                         
  -5   5  15        328.76        328.78         4.65 o                         
  -3   5  15        119.27        105.85         3.52 o                         
  -1   5  15        300.54        310.40         4.21 o                         
   1   5  15         39.47         47.52         2.84 o                         
   3   5  15        221.81        219.03         4.34 o                         
   5   5  15        546.65        531.31         6.16 o                         
   7   5  15        459.87        472.30         7.22 o                         
   9   5  15       1146.76       1136.45        11.53 o                         
  11   5  15        217.64        208.42         6.76 o                         
  13   5  15          5.50          7.17         3.79 o                         
  15   5  15        166.44        198.76        10.50 o                         
 -20   6  15         34.86         37.03         7.23 o                         
 -18   6  15          1.31          3.48         5.76 o                         
 -16   6  15          3.07          6.02         2.68 o                         
 -14   6  15        128.11        113.43         3.66 o                         
 -12   6  15          2.64          4.55         2.33 o                         
 -10   6  15        130.88        145.84         4.41 o                         
  -8   6  15        549.32        557.91         6.33 o                         
  -6   6  15         27.59         32.90         3.40 o                         
  -4   6  15       1470.84       1490.54        10.77 o                         
  -2   6  15        271.83        264.57         5.15 o                         
   0   6  15         13.27          9.02         3.13 o                         
   2   6  15         38.06         37.86         3.17 o                         
   4   6  15         31.17         35.90         3.01 o                         
   6   6  15        680.29        622.69         9.19 o                         
   8   6  15        125.47        127.62         6.15 o                         
  10   6  15          4.54          2.60         3.58 o                         
  12   6  15         44.05         31.72         4.86 o                         
  14   6  15          0.54         -1.81         6.38 o                         
 -19   7  15         99.66         77.17         9.02 o                         
 -17   7  15        214.46        201.35         6.48 o                         
 -15   7  15         50.04         47.70         3.77 o                         
 -13   7  15        194.06        146.09         5.03 o                         
 -11   7  15        296.73        296.75         5.25 o                         
  -9   7  15        179.08        188.59         5.22 o                         
  -7   7  15        748.06        770.89         8.43 o                         
  -5   7  15          2.11          3.39         2.99 o                         
  -3   7  15          0.05          2.49         2.76 o                         
  -1   7  15         27.95         25.58         3.49 o                         
   1   7  15         41.36         31.74         3.25 o                         
   3   7  15         59.07         44.97         3.55 o                         
   5   7  15        164.20        186.15         4.31 o                         
   7   7  15         23.86         24.35         5.50 o                         
   9   7  15        106.75        118.53         6.47 o                         
  11   7  15        209.46        211.85         6.92 o                         
 -14   8  15          0.56          6.61         3.77 o                         
 -12   8  15         22.63         26.79         3.98 o                         
 -10   8  15          9.08          8.93         3.45 o                         
  -8   8  15         33.18         31.23         4.18 o                         
  -6   8  15          6.23          3.64         3.57 o                         
  -4   8  15         27.18         25.47         3.77 o                         
  -2   8  15         50.82         44.23         4.18 o                         
   0   8  15          0.02          1.45         3.81 o                         
   2   8  15        140.09        153.53         5.31 o                         
   4   8  15        127.27        139.29         5.54 o                         
   6   8  15        194.83        218.35         7.86 o                         
   8   8  15        182.22        185.42         9.11 o                         
  -9   9  15        207.21        222.52         6.07 o                         
  -7   9  15         13.75         10.63         4.50 o                         
  -5   9  15         78.70         67.26         5.02 o                         
  -3   9  15        353.25        384.07         8.18 o                         
  -1   9  15        135.10        151.97         6.02 o                         
   1   9  15          9.84          7.95         3.81 o                         
 -26   0  16         13.51         13.83         8.95 o                         
 -24   0  16        278.68        292.67        16.41 o                         
 -22   0  16        196.38        205.17        15.48 o                         
 -20   0  16         72.46         70.77         8.95 o                         
 -18   0  16       2582.85       2598.00        60.49 o                         
 -16   0  16       5650.72       5860.19        68.14 o                         
 -14   0  16        131.23        147.98         9.44 o                         
 -12   0  16         29.33         24.04         6.32 o                         
 -10   0  16        822.75        764.17         7.52 o                         
  -8   0  16      12500.08      13504.33       100.47 o                         
  -6   0  16        966.26       1030.05         8.44 o                         
  -4   0  16       1128.22       1153.96         9.24 o                         
  -2   0  16        146.83        132.23         4.40 o                         
   0   0  16       1771.74       1646.69        12.60 o                         
   2   0  16       3970.90       4201.88        29.02 o                         
   4   0  16       1538.18        833.14       525.52 o                         
   6   0  16       3252.94       3292.62        38.30 o                         
   8   0  16          0.64          7.03         5.64 o                         
  10   0  16       2695.57       2612.72        41.27 o                         
  12   0  16         18.58         27.94         7.79 o                         
  14   0  16        435.11        447.04        17.09 o                         
  16   0  16       2051.55       2151.10        35.17 o                         
  18   0  16        279.33        270.59        17.40 o                         
 -27   1  16         22.08         21.82         7.38 o                         
 -25   1  16        425.25        419.13        11.01 o                         
 -23   1  16          0.34          4.14         5.62 o                         
 -21   1  16         44.61         50.56         6.87 o                         
 -19   1  16         26.17         23.23         5.80 o                         
 -17   1  16         65.15         51.57         6.03 o                         
 -15   1  16         10.30          8.29         4.49 o                         
 -13   1  16        720.25        728.14        10.15 o                         
 -11   1  16        520.68        490.18        11.97 o                         
  -9   1  16        220.71        220.08         2.15 o                         
  -7   1  16       2893.83       2908.34        14.51 o                         
  -5   1  16        157.80        144.07         2.57 o                         
  -3   1  16        188.54        180.87         2.78 o                         
  -1   1  16        403.47        426.81         3.55 o                         
   1   1  16       3514.49       3662.80        18.54 o                         
   3   1  16       2092.18       2187.60        19.13 o                         
   5   1  16         49.56         56.21         2.10 o                         
   7   1  16        742.34        769.02        14.69 o                         
   9   1  16          2.06         -0.95         3.86 o                         
  11   1  16        145.96        145.25        15.09 o                         
  13   1  16        682.49        661.90        12.32 o                         
  15   1  16        331.98        340.48         9.73 o                         
  17   1  16        491.06        537.94        14.62 o                         
  19   1  16          0.57          1.56         6.21 o                         
 -26   2  16         17.24         11.55         6.87 o                         
 -24   2  16        199.93        195.23        13.81 o                         
 -22   2  16        716.24        685.25        13.07 o                         
 -20   2  16         96.84        111.50         7.90 o                         
 -18   2  16         33.82         25.83         5.27 o                         
 -16   2  16        164.37        166.74         7.06 o                         
 -14   2  16       2065.71       2032.19        19.15 o                         
 -12   2  16        285.50        266.79         4.90 o                         
 -10   2  16         25.27         24.15         2.24 o                         
  -8   2  16         78.46         67.71         2.55 o                         
  -6   2  16        122.38        110.39         2.38 o                         
  -4   2  16       1730.77       1698.42        11.66 o                         
  -2   2  16       2943.68       3037.93        17.13 o                         
   0   2  16       1429.54       1393.53         8.16 o                         
   2   2  16       1502.00       1588.03         9.81 o                         
   4   2  16         95.77         93.44         2.27 o                         
   6   2  16        178.34        196.77         3.13 o                         
   8   2  16       1335.96       1339.50        15.07 o                         
  10   2  16       1712.43       1643.84        45.16 o                         
  12   2  16         88.08         96.68         7.28 o                         
  14   2  16        195.38        207.52        10.16 o                         
  16   2  16        772.82        808.07        13.95 o                         
  18   2  16        558.22        605.24        14.30 o                         
 -25   3  16        113.16        125.05         8.55 o                         
 -23   3  16         96.81        120.48         8.09 o                         
 -21   3  16        759.87        777.01        14.13 o                         
 -19   3  16          0.17         -3.34         5.10 o                         
 -17   3  16       1774.21       1776.94        20.32 o                         
 -15   3  16        271.23        278.07         5.40 o                         
 -13   3  16       2197.90       2235.37        32.12 o                         
 -11   3  16       1259.31       1273.65        16.64 o                         
  -9   3  16        152.14        139.90         2.55 o                         
  -7   3  16        971.93       1047.75         9.56 o                         
  -5   3  16        383.50        389.42         4.24 o                         
  -3   3  16         66.08         60.42         2.66 o                         
  -1   3  16        564.12        558.92         5.38 o                         
   1   3  16        337.99        350.52         4.11 o                         
   3   3  16        121.48        138.22         2.78 o                         
   5   3  16        383.06        386.63         5.77 o                         
   7   3  16         60.98         69.69         3.47 o                         
   9   3  16        344.73        326.14         5.54 o                         
  11   3  16        338.32        340.57        11.17 o                         
  13   3  16        111.68        123.61        10.03 o                         
  15   3  16          0.03         -3.75         5.57 o                         
  17   3  16         49.27         50.22         7.74 o                         
 -24   4  16         34.43         27.39         8.60 o                         
 -22   4  16         99.92         86.19         9.44 o                         
 -20   4  16        571.97        566.09        12.97 o                         
 -18   4  16        115.10        115.14         7.62 o                         
 -16   4  16        951.64        952.08        13.67 o                         
 -14   4  16        105.38        104.37         2.33 o                         
 -12   4  16        376.66        368.72         4.14 o                         
 -10   4  16        119.28        117.32         3.37 o                         
  -8   4  16         90.42         98.80         3.51 o                         
  -6   4  16        722.59        743.45         6.60 o                         
  -4   4  16       1708.75       1763.94        11.25 o                         
  -2   4  16        590.50        572.60         5.87 o                         
   0   4  16       2076.34       2106.63        13.64 o                         
   2   4  16       1172.59       1153.19         8.07 o                         
   4   4  16        602.41        603.29         5.27 o                         
   6   4  16        658.80        643.15        11.57 o                         
   8   4  16        630.37        624.52        10.75 o                         
  10   4  16        129.40        123.88         7.07 o                         
  12   4  16        276.96        267.38         9.88 o                         
  14   4  16        424.40        473.99        11.37 o                         
  16   4  16         29.14         36.31         7.38 o                         
 -23   5  16         16.45         14.52         6.85 o                         
 -21   5  16         21.64         10.70         7.82 o                         
 -19   5  16        173.51        168.01         9.40 o                         
 -17   5  16          2.60          2.81         6.26 o                         
 -15   5  16         36.30         36.81         2.30 o                         
 -13   5  16         38.57         46.47         2.88 o                         
 -11   5  16         24.52         28.99         2.83 o                         
  -9   5  16         18.69         20.99         2.48 o                         
  -7   5  16        132.90        130.77         3.42 o                         
  -5   5  16         98.76         97.91         3.25 o                         
  -3   5  16        998.69       1027.07         8.22 o                         
  -1   5  16        476.11        491.07         5.55 o                         
   1   5  16        133.34        127.11         3.31 o                         
   3   5  16          2.79          4.40         2.20 o                         
   5   5  16        927.26        902.88        11.62 o                         
   7   5  16       1047.47        991.78        10.86 o                         
   9   5  16          7.07          5.64         3.39 o                         
  11   5  16        101.93        105.24         6.08 o                         
  13   5  16        105.48        102.42         9.00 o                         
  15   5  16         16.56         19.53         8.67 o                         
 -20   6  16        155.20        139.50        11.71 o                         
 -18   6  16        167.68        143.83         8.72 o                         
 -16   6  16        715.37        721.42         9.02 o                         
 -14   6  16        163.26        167.59         3.81 o                         
 -12   6  16       1692.10       1610.34        11.34 o                         
 -10   6  16         16.76         12.60         3.02 o                         
  -8   6  16        779.84        772.00         7.48 o                         
  -6   6  16        330.16        321.51         5.40 o                         
  -4   6  16       1041.93       1007.38         8.87 o                         
  -2   6  16       2043.80       1996.53        13.94 o                         
   0   6  16        135.94        140.09         4.34 o                         
   2   6  16        670.08        640.13         6.38 o                         
   4   6  16       1283.47       1286.79        10.72 o                         
   6   6  16         90.58         67.76         5.10 o                         
   8   6  16        121.56        118.76         5.67 o                         
  10   6  16        102.99         90.01         5.03 o                         
  12   6  16        193.53        193.35         6.08 o                         
 -17   7  16         29.91         31.24         5.25 o                         
 -15   7  16         17.19         11.67         2.91 o                         
 -13   7  16        148.18        143.07         4.76 o                         
 -11   7  16          1.29          2.60         3.10 o                         
  -9   7  16        137.31        134.69         4.82 o                         
  -7   7  16        257.26        258.22         5.95 o                         
  -5   7  16         65.45         68.09         3.92 o                         
  -3   7  16        165.49        176.27         4.94 o                         
  -1   7  16          4.39          4.83         2.79 o                         
   1   7  16          9.05         14.48         3.09 o                         
   3   7  16         54.94         45.32         3.60 o                         
   5   7  16        103.35        112.85         5.72 o                         
   7   7  16         48.32         44.96         5.38 o                         
   9   7  16          1.72         -2.51         3.88 o                         
 -14   8  16         50.15         65.36         4.42 o                         
 -12   8  16        171.78        167.92         7.91 o                         
 -10   8  16          6.83         13.27         3.72 o                         
  -8   8  16         63.59         64.93         4.64 o                         
  -6   8  16          3.32          3.65         3.43 o                         
  -4   8  16          3.10          7.54         3.69 o                         
  -2   8  16        225.17        222.15         6.82 o                         
   0   8  16        581.03        607.86         8.47 o                         
   2   8  16        489.59        493.36         7.42 o                         
   4   8  16          1.05          5.69         5.94 o                         
   6   8  16         86.55         83.44         6.18 o                         
 -25   1  17         25.48         16.69         6.98 o                         
 -23   1  17        148.65        152.55         8.99 o                         
 -21   1  17        353.77        354.61        10.56 o                         
 -19   1  17         11.17         16.40         6.37 o                         
 -17   1  17        608.06        609.97        11.07 o                         
 -15   1  17        319.58        360.43        14.21 o                         
 -13   1  17        102.16        109.46         7.91 o                         
 -11   1  17          2.68          2.42         0.66 o                         
  -9   1  17        977.80       1025.48         7.00 o                         
  -7   1  17      10790.81      11504.78        60.77 o                         
  -5   1  17        872.06        859.02         5.75 o                         
  -3   1  17        530.76        540.11         4.86 o                         
  -1   1  17        110.67        109.80         2.74 o                         
   1   1  17        286.29        260.51         3.07 o                         
   3   1  17       1616.06       1649.20        14.62 o                         
   5   1  17        401.83        369.29         5.31 o                         
   7   1  17       1700.84       1658.90        25.62 o                         
   9   1  17          4.42          2.98         5.22 o                         
  11   1  17         72.30         63.03         6.78 o                         
  13   1  17        129.56        133.07         8.80 o                         
  15   1  17         27.46         28.44         7.38 o                         
  17   1  17       1021.12       1072.26        18.33 o                         
 -26   2  17          0.00          2.01         6.90 o                         
 -24   2  17          9.83         15.19         6.96 o                         
 -22   2  17       1183.32       1198.28        18.70 o                         
 -20   2  17         18.36         22.44         6.40 o                         
 -18   2  17        133.45        111.73         7.32 o                         
 -16   2  17       1160.35       1202.70        14.42 o                         
 -14   2  17         45.76         45.30         9.88 o                         
 -12   2  17        553.64        499.52        12.78 o                         
 -10   2  17        131.20        123.43         3.37 o                         
  -8   2  17        366.04        353.65         3.45 o                         
  -6   2  17        283.87        267.12         3.03 o                         
  -4   2  17        120.22        114.43         2.53 o                         
  -2   2  17          0.31          0.29         1.42 o                         
   0   2  17        148.35        136.97         3.54 o                         
   2   2  17        107.89        145.82         2.97 o                         
   4   2  17        425.97        447.91         6.07 o                         
   6   2  17        206.51        208.88         3.54 o                         
   8   2  17        611.74        641.14         8.35 o                         
  10   2  17        317.97        321.69         8.68 o                         
  12   2  17        313.09        307.71        10.58 o                         
  14   2  17          1.96          2.03         5.39 o                         
  16   2  17         60.41         58.86         8.39 o                         
 -25   3  17         75.65         88.16        10.83 o                         
 -23   3  17        544.02        558.38        14.85 o                         
 -21   3  17       3005.39       3109.99        32.47 o                         
 -19   3  17       1453.58       1538.29        21.34 o                         
 -17   3  17         13.94          9.32         5.15 o                         
 -15   3  17        299.06        292.34         4.85 o                         
 -13   3  17        203.50        190.18         5.56 o                         
 -11   3  17         64.13         61.85         2.09 o                         
  -9   3  17        989.94        987.93         7.48 o                         
  -7   3  17       1140.10       1101.99         8.87 o                         
  -5   3  17         17.12         19.84         2.00 o                         
  -3   3  17        434.88        438.57         4.61 o                         
  -1   3  17        119.49        135.32         3.25 o                         
   1   3  17        799.24        812.33         6.54 o                         
   3   3  17         45.69         37.20         2.47 o                         
   5   3  17        515.66        519.81         6.73 o                         
   7   3  17       1478.81       1461.76        12.16 o                         
   9   3  17       1603.69       1582.51        22.85 o                         
  11   3  17         89.15         94.52         7.52 o                         
  13   3  17        327.55        343.54         9.79 o                         
  15   3  17         43.02         51.90         8.07 o                         
 -24   4  17          5.29          4.82         6.73 o                         
 -22   4  17          8.25          2.07         5.68 o                         
 -20   4  17        616.70        550.13        67.19 o                         
 -18   4  17         23.54         32.58         6.56 o                         
 -16   4  17         58.09         67.52         7.13 o                         
 -14   4  17        275.16        258.85         4.61 o                         
 -12   4  17          0.22         -1.43         1.43 o                         
 -10   4  17        475.65        485.35         4.96 o                         
  -8   4  17         19.15         14.45         2.16 o                         
  -6   4  17        197.58        215.98         3.65 o                         
  -4   4  17        356.31        342.09         5.05 o                         
  -2   4  17        375.28        358.85         4.50 o                         
   0   4  17        236.45        231.79         3.73 o                         
   2   4  17        476.14        466.12         4.80 o                         
   4   4  17        209.45        197.69         5.49 o                         
   6   4  17       1348.30       1303.58        11.09 o                         
   8   4  17         30.25         38.20         3.45 o                         
  10   4  17          1.30          1.13         2.63 o                         
  12   4  17          1.44          7.80         5.79 o                         
  14   4  17          3.36          6.57         6.48 o                         
 -21   5  17         83.88        105.01         9.53 o                         
 -19   5  17         67.38         66.06         9.21 o                         
 -17   5  17         17.11         17.74         7.20 o                         
 -15   5  17        173.35        147.20         4.25 o                         
 -13   5  17         39.20         45.03         2.55 o                         
 -11   5  17       1243.92       1191.58        15.56 o                         
  -9   5  17         25.46         37.06         3.15 o                         
  -7   5  17        488.53        505.95         6.29 o                         
  -5   5  17       2124.68       2095.82        13.49 o                         
  -3   5  17        496.14        490.72         7.47 o                         
  -1   5  17       1670.71       1648.83        11.66 o                         
   1   5  17        404.04        409.93         5.34 o                         
   3   5  17        550.96        541.57         5.93 o                         
   5   5  17        713.81        708.20         8.64 o                         
   7   5  17         64.15         66.75         4.28 o                         
   9   5  17         15.73         18.97         3.90 o                         
  11   5  17        666.73        664.99        18.81 o                         
  13   5  17          5.29          3.70         7.37 o                         
 -20   6  17        288.44        293.48        12.05 o                         
 -18   6  17         63.93         52.18         7.55 o                         
 -16   6  17         31.73         31.09         4.53 o                         
 -14   6  17        330.78        322.18         5.24 o                         
 -12   6  17        306.64        286.55         4.99 o                         
 -10   6  17         32.30         31.16         3.66 o                         
  -8   6  17        592.94        552.10         6.32 o                         
  -6   6  17          9.01          7.12         2.97 o                         
  -4   6  17        249.06        255.99         5.09 o                         
  -2   6  17       1135.63       1170.95        10.97 o                         
   0   6  17        885.99        876.51         8.27 o                         
   2   6  17         31.19         35.78         3.03 o                         
   4   6  17        120.41        118.75         5.19 o                         
   6   6  17         67.97         56.80         4.56 o                         
   8   6  17          7.88          7.40         3.95 o                         
  10   6  17         13.94         14.96         3.91 o                         
  12   6  17          3.08          5.16         6.38 o                         
 -17   7  17         14.48         15.55         8.32 o                         
 -15   7  17          6.24          4.67         3.39 o                         
 -13   7  17        131.74        125.12         5.42 o                         
 -11   7  17       1818.20       1755.08        19.43 o                         
  -9   7  17        120.33        138.27         6.65 o                         
  -7   7  17       1258.26       1239.05        10.87 o                         
  -5   7  17        385.53        389.66         7.20 o                         
  -3   7  17       1905.31       1862.54        14.45 o                         
  -1   7  17         43.12         41.96         4.07 o                         
   1   7  17        133.60        137.01         4.39 o                         
   3   7  17        345.04        341.65         8.15 o                         
   5   7  17        286.89        308.17         7.89 o                         
   7   7  17         10.12         17.28         6.04 o                         
   9   7  17         48.50         43.63         5.68 o                         
 -12   8  17         45.49         36.21         4.05 o                         
 -10   8  17         10.78          9.85         3.87 o                         
  -8   8  17         70.05         61.94         4.42 o                         
  -6   8  17          5.95          3.28         3.37 o                         
  -4   8  17         24.49         20.55         4.70 o                         
  -2   8  17        122.73        113.05         5.37 o                         
   0   8  17         96.47         91.28         5.04 o                         
   2   8  17          1.75          5.16         3.80 o                         
   4   8  17        133.76        148.45         6.82 o                         
 -26   0  18        272.87        324.32        15.59 o                         
 -24   0  18        206.94        190.88        12.60 o                         
 -22   0  18         20.47         30.27        11.08 o                         
 -20   0  18          4.74         -0.23         6.30 o                         
 -18   0  18        503.47        518.23        14.59 o                         
 -16   0  18       4066.18       4426.40        77.85 o                         
 -14   0  18        948.76       1005.23        17.24 o                         
 -12   0  18        456.30        444.70        12.66 o                         
 -10   0  18        477.57        504.99        19.14 o                         
  -8   0  18        672.38        713.59         7.46 o                         
  -6   0  18      32849.04      34443.01       300.05 o                         
  -4   0  18        191.49        206.49         4.10 o                         
  -2   0  18        271.10        298.91         4.74 o                         
   0   0  18       3216.96       3328.68        25.10 o                         
   2   0  18       1062.95       1072.79         9.18 o                         
   4   0  18        245.03        195.42         8.37 o                         
   6   0  18         29.20         27.73         7.53 o                         
   8   0  18         30.14         27.67         6.96 o                         
  10   0  18          0.93          0.28         5.46 o                         
  12   0  18        146.76        176.41        17.91 o                         
  14   0  18          8.45         12.97         8.45 o                         
  16   0  18        635.61        730.70        27.20 o                         
 -25   1  18         16.45         28.09         7.49 o                         
 -23   1  18          1.74         -6.57         6.57 o                         
 -21   1  18         72.04         66.11         7.09 o                         
 -19   1  18         22.10         21.92         6.65 o                         
 -17   1  18          7.64          8.10         4.80 o                         
 -15   1  18         17.00         16.18         4.69 o                         
 -13   1  18        102.31        126.45         7.83 o                         
 -11   1  18         66.14         64.65         1.83 o                         
  -9   1  18         14.60         22.19         1.67 o                         
  -7   1  18         43.44         39.35         2.09 o                         
  -5   1  18        988.25        998.72         6.92 o                         
  -3   1  18          6.16          9.60         1.73 o                         
  -1   1  18         10.76         15.78         1.75 o                         
   1   1  18         16.88         16.69         1.45 o                         
   3   1  18        187.53        211.42         4.36 o                         
   5   1  18         99.37         95.46         3.36 o                         
   7   1  18        254.48        271.38         8.11 o                         
   9   1  18        334.09        337.77         8.50 o                         
  11   1  18        175.40        172.65         7.74 o                         
  13   1  18        167.99        180.25         8.50 o                         
  15   1  18         32.98         41.88         8.83 o                         
  17   1  18          4.62          2.35         6.04 o                         
 -24   2  18        590.05        628.29        13.54 o                         
 -22   2  18        139.09        132.55        23.69 o                         
 -20   2  18        349.03        393.85        12.07 o                         
 -18   2  18          7.92         14.14         5.63 o                         
 -16   2  18        157.04        165.94         7.47 o                         
 -14   2  18       1282.46       1349.75        15.80 o                         
 -12   2  18       1309.37       1293.37        21.39 o                         
 -10   2  18        145.83        129.77         4.00 o                         
  -8   2  18          6.30          9.78         2.07 o                         
  -6   2  18          2.28          2.19         1.68 o                         
  -4   2  18          1.38          2.13         2.06 o                         
  -2   2  18       1291.73       1274.28         8.07 o                         
   0   2  18         16.12         22.83         1.73 o                         
   2   2  18        399.44        346.23         3.48 o                         
   4   2  18        289.75        285.38         7.23 o                         
   6   2  18        349.97        333.40         5.38 o                         
   8   2  18       1623.51       1632.10        32.02 o                         
  10   2  18        229.73        236.80         9.71 o                         
  12   2  18         63.71         59.57         9.26 o                         
  14   2  18        873.56        867.07        16.85 o                         
  16   2  18        110.39        106.56         9.30 o                         
 -23   3  18        119.32        119.28         9.60 o                         
 -21   3  18         53.32         48.86         8.54 o                         
 -19   3  18        245.50        246.10         9.20 o                         
 -17   3  18          7.12          6.40         5.48 o                         
 -15   3  18         60.22         58.77         3.65 o                         
 -13   3  18          9.16          9.34         1.87 o                         
 -11   3  18         44.92         42.76         2.98 o                         
  -9   3  18         13.69         13.47         2.03 o                         
  -7   3  18        140.72        119.44         2.83 o                         
  -5   3  18        315.34        291.37         4.76 o                         
  -3   3  18         12.16         11.84         2.29 o                         
  -1   3  18       1564.01       1537.13         9.68 o                         
   1   3  18        566.86        525.31         8.17 o                         
   3   3  18         63.94         61.32         2.90 o                         
   5   3  18        655.89        686.96         7.39 o                         
   7   3  18         11.43         12.37         2.44 o                         
   9   3  18        105.99        108.84         8.43 o                         
  11   3  18          3.76         -0.25         4.74 o                         
  13   3  18         37.19         29.19         6.80 o                         
  15   3  18         45.40         49.93         8.41 o                         
 -22   4  18          2.11          4.23         6.66 o                         
 -20   4  18         18.48         17.13         6.56 o                         
 -18   4  18        510.26        517.92        11.78 o                         
 -16   4  18        112.70        112.89         7.15 o                         
 -14   4  18        909.34        929.07         9.42 o                         
 -12   4  18        197.61        194.63         3.94 o                         
 -10   4  18        669.95        669.34         9.65 o                         
  -8   4  18        354.56        340.89         4.28 o                         
  -6   4  18         49.15         41.93         2.58 o                         
  -4   4  18         49.52         56.04         4.32 o                         
  -2   4  18         11.28          8.97         2.54 o                         
   0   4  18         63.96         59.88         2.59 o                         
   2   4  18       1676.02       1697.80        12.25 o                         
   4   4  18         20.20         20.29         1.91 o                         
   6   4  18        348.46        328.96         6.05 o                         
   8   4  18         51.47         44.05         4.86 o                         
  10   4  18        165.83        180.19         9.69 o                         
  12   4  18        755.14        763.13        13.83 o                         
  14   4  18        170.56        189.20         9.55 o                         
 -21   5  18        204.64        206.88        12.22 o                         
 -19   5  18        916.43        910.35        15.91 o                         
 -17   5  18         21.78         24.85         6.92 o                         
 -15   5  18         30.89         37.16         5.19 o                         
 -13   5  18        179.78        169.07         3.53 o                         
 -11   5  18        111.97        108.97         3.35 o                         
  -9   5  18         20.34         21.76         2.62 o                         
  -7   5  18          3.09          4.94         2.24 o                         
  -5   5  18         92.35        100.19         3.60 o                         
  -3   5  18          1.54          0.49         2.39 o                         
  -1   5  18         99.31        101.29         3.31 o                         
   1   5  18         41.92         39.06         3.20 o                         
   3   5  18          6.51          6.18         2.32 o                         
   5   5  18        258.17        262.13         5.75 o                         
   7   5  18        214.62        183.32         5.40 o                         
   9   5  18          0.00         -0.93         3.01 o                         
  11   5  18        111.79        110.35        10.01 o                         
  13   5  18         31.59         43.39         9.34 o                         
 -18   6  18        219.33        273.65        11.28 o                         
 -16   6  18         26.39         26.96         7.19 o                         
 -14   6  18         77.15         80.88         4.40 o                         
 -12   6  18       1013.57        978.07         8.90 o                         
 -10   6  18       1107.74       1051.45        10.00 o                         
  -8   6  18       1036.87       1032.73        11.38 o                         
  -6   6  18       1050.18       1063.29        13.20 o                         
  -4   6  18        684.65        681.90         7.88 o                         
  -2   6  18       1354.59       1359.65        11.76 o                         
   0   6  18         18.21         25.62         3.17 o                         
   2   6  18        117.57        113.94         3.79 o                         
   4   6  18         73.44         78.61         5.20 o                         
   6   6  18        189.93        182.21         5.99 o                         
   8   6  18         32.39         28.57         4.32 o                         
  10   6  18         46.38         40.86         4.47 o                         
 -15   7  18         15.08          9.45         3.97 o                         
 -13   7  18         26.16         25.63         4.05 o                         
 -11   7  18         91.04         76.80         9.17 o                         
  -9   7  18        192.37        169.48         5.16 o                         
  -7   7  18         11.71         14.36         3.36 o                         
  -5   7  18         35.06         34.11         3.84 o                         
  -3   7  18         23.44         21.44         3.99 o                         
  -1   7  18         71.86         65.06         4.64 o                         
   1   7  18          0.35         -1.92         2.89 o                         
   3   7  18         16.90         14.60         4.41 o                         
   5   7  18         19.22         20.16         5.32 o                         
   7   7  18        411.87        436.75         9.00 o                         
 -10   8  18         34.10         36.19         4.49 o                         
  -8   8  18          0.87          0.82         3.21 o                         
  -6   8  18          1.29          0.01         3.39 o                         
  -4   8  18         58.65         63.00         5.71 o                         
  -2   8  18        224.03        236.34         6.85 o                         
   0   8  18         83.79         67.05         5.99 o                         
   2   8  18        154.66        156.68         6.81 o                         
 -25   1  19          0.19         -5.31         7.61 o                         
 -23   1  19       1061.58       1129.11        19.62 o                         
 -21   1  19         21.31         23.61         6.38 o                         
 -19   1  19        153.51        176.17         8.56 o                         
 -17   1  19          0.22          1.76         4.46 o                         
 -15   1  19        287.46        338.06        12.20 o                         
 -13   1  19         50.40         36.73         4.74 o                         
 -11   1  19         72.74         78.36         6.71 o                         
  -9   1  19        139.33        142.82         2.39 o                         
  -7   1  19        236.35        236.31         3.16 o                         
  -5   1  19         31.94         52.61         2.18 o                         
  -3   1  19        685.32        663.98         5.57 o                         
  -1   1  19          2.98          4.32         1.58 o                         
   1   1  19         53.06         53.24         2.43 o                         
   3   1  19       1033.90        977.38         9.24 o                         
   5   1  19        440.94        462.48         7.21 o                         
   7   1  19        863.35        859.39        13.06 o                         
   9   1  19        184.67        205.14         7.91 o                         
  11   1  19       1316.30       1334.42        17.29 o                         
  13   1  19        204.91        223.90        12.05 o                         
  15   1  19          5.38          7.89         7.02 o                         
 -24   2  19          0.00         -0.51         5.78 o                         
 -22   2  19        903.77        920.46        16.06 o                         
 -20   2  19         75.79         71.96         9.65 o                         
 -18   2  19         15.51         14.20         5.86 o                         
 -16   2  19         71.89         83.69         7.51 o                         
 -14   2  19         30.11         35.81         5.75 o                         
 -12   2  19        144.08        131.04         3.79 o                         
 -10   2  19          0.01          0.41         1.28 o                         
  -8   2  19         40.14         31.98         2.06 o                         
  -6   2  19         36.13         38.39         2.73 o                         
  -4   2  19        165.85        178.38         3.33 o                         
  -2   2  19         63.17         50.05         2.47 o                         
   0   2  19        590.37        605.99         5.57 o                         
   2   2  19        496.98        479.10         4.88 o                         
   4   2  19         48.66         51.90         3.81 o                         
   6   2  19          6.58          5.17         2.16 o                         
   8   2  19         29.04         32.69         6.20 o                         
  10   2  19        390.45        385.65        11.54 o                         
  12   2  19         61.46         50.87         6.97 o                         
  14   2  19         11.33          8.14         7.52 o                         
 -23   3  19        291.93        336.42        18.13 o                         
 -21   3  19        138.76        137.74         8.97 o                         
 -19   3  19        171.39        178.15        10.09 o                         
 -17   3  19         81.02         80.71         6.74 o                         
 -15   3  19         33.16         37.68         6.50 o                         
 -13   3  19       1073.09       1072.06        20.31 o                         
 -11   3  19        534.60        549.48         4.67 o                         
  -9   3  19       2722.57       2708.13        15.75 o                         
  -7   3  19        363.10        347.30         4.12 o                         
  -5   3  19          6.48          4.26         1.97 o                         
  -3   3  19        556.29        541.24         5.39 o                         
  -1   3  19        128.24        135.46         3.73 o                         
   1   3  19         52.73         51.89         2.23 o                         
   3   3  19        430.32        441.89         9.07 o                         
   5   3  19         51.63         59.97         3.23 o                         
   7   3  19        186.67        188.47         7.03 o                         
   9   3  19        258.36        239.98         9.68 o                         
  11   3  19         28.46         20.68         5.92 o                         
  13   3  19        109.78        116.53        14.15 o                         
 -22   4  19        190.57        198.82        10.07 o                         
 -20   4  19         34.72         41.56         7.31 o                         
 -18   4  19        754.70        781.80        15.05 o                         
 -16   4  19        437.72        420.06        38.28 o                         
 -14   4  19        221.69        222.19        10.71 o                         
 -12   4  19         21.29         15.20         2.32 o                         
 -10   4  19          5.97          6.58         2.15 o                         
  -8   4  19        201.09        190.19         4.03 o                         
  -6   4  19        212.19        177.05         4.15 o                         
  -4   4  19        330.95        344.63         4.62 o                         
  -2   4  19        235.25        241.28         3.79 o                         
   0   4  19        119.29        118.88         3.33 o                         
   2   4  19         53.49         49.48         2.48 o                         
   4   4  19        123.49        128.72         5.77 o                         
   6   4  19         70.18         65.72         4.18 o                         
   8   4  19        255.97        252.79         6.32 o                         
  10   4  19         37.12         38.72         6.67 o                         
  12   4  19         49.71         47.65         8.13 o                         
 -21   5  19         29.58         31.78         7.67 o                         
 -19   5  19        146.64        169.40        10.50 o                         
 -17   5  19         40.61         36.97         6.85 o                         
 -15   5  19         41.03         38.14         6.99 o                         
 -13   5  19         75.13         72.12         3.60 o                         
 -11   5  19        148.21        156.18         4.76 o                         
  -9   5  19          3.12          1.22         2.13 o                         
  -7   5  19          8.16         11.96         2.74 o                         
  -5   5  19        132.96        139.97         4.60 o                         
  -3   5  19        348.30        345.40         6.20 o                         
  -1   5  19          8.18          7.26         2.49 o                         
   1   5  19         14.09         15.60         2.70 o                         
   3   5  19        207.44        213.70         5.47 o                         
   5   5  19         23.53         21.82         4.02 o                         
   7   5  19        751.82        766.85        14.56 o                         
   9   5  19         53.35         54.25         7.15 o                         
  11   5  19        125.84        129.01        11.79 o                         
 -18   6  19        159.70        166.63         9.52 o                         
 -16   6  19          8.99          5.69         5.91 o                         
 -14   6  19        231.38        234.81        10.80 o                         
 -12   6  19         56.66         37.35         4.07 o                         
 -10   6  19        897.09        889.48         8.81 o                         
  -8   6  19          7.24          4.76         2.84 o                         
  -6   6  19         39.90         37.66         3.67 o                         
  -4   6  19          6.65          8.69         3.55 o                         
  -2   6  19          8.04          6.96         3.19 o                         
   0   6  19          0.54          2.29         2.59 o                         
   2   6  19          3.96          2.22         3.84 o                         
   4   6  19         97.93         96.56         7.10 o                         
   6   6  19         83.21         82.85         6.99 o                         
   8   6  19         58.97         60.01         4.99 o                         
 -15   7  19          0.58         -3.48         6.01 o                         
 -13   7  19         24.22         35.92         8.63 o                         
 -11   7  19         77.44         93.45         7.64 o                         
  -9   7  19        442.47        405.77         6.72 o                         
  -7   7  19         30.49         23.60         3.69 o                         
  -5   7  19        107.86        116.69         8.91 o                         
  -3   7  19         15.00         14.75         3.76 o                         
  -1   7  19         34.12         30.21         4.22 o                         
   1   7  19         17.73         16.68         4.73 o                         
   3   7  19         76.65         81.04         8.10 o                         
   5   7  19        305.79        282.03         8.68 o                         
  -8   8  19          6.60         16.44         4.12 o                         
  -6   8  19          1.50          3.00         3.50 o                         
  -4   8  19          1.10          3.50         3.35 o                         
  -2   8  19         27.41         27.01         4.17 o                         
 -24   0  20         34.16         27.48        12.00 o                         
 -22   0  20         73.50         70.04        10.44 o                         
 -20   0  20         38.86         39.22        10.86 o                         
 -18   0  20         21.40         39.93        10.37 o                         
 -16   0  20        349.38        342.20        18.57 o                         
 -14   0  20         69.28         92.41         8.21 o                         
 -12   0  20        324.92        322.04        10.28 o                         
 -10   0  20       2210.65       2076.77        23.22 o                         
  -8   0  20         20.15         13.70         2.82 o                         
  -6   0  20         33.85         33.30         3.10 o                         
  -4   0  20         56.81         69.31         3.22 o                         
  -2   0  20        220.23        248.13         5.24 o                         
   0   0  20        944.50        890.17         8.96 o                         
   2   0  20          3.85          1.66         3.59 o                         
   4   0  20        971.08        921.99        31.05 o                         
   6   0  20        112.47        125.00         8.95 o                         
   8   0  20        247.69        246.56        13.60 o                         
  10   0  20         64.31         68.52         9.62 o                         
  12   0  20       1174.49       1162.57        55.10 o                         
  14   0  20          7.64         17.59         9.62 o                         
 -23   1  20          2.18          0.25         6.09 o                         
 -21   1  20        120.19        121.97         8.91 o                         
 -19   1  20        114.50        132.16         7.56 o                         
 -17   1  20        115.58        125.59         7.62 o                         
 -15   1  20        283.07        299.28         8.93 o                         
 -13   1  20          1.62         -1.52         4.08 o                         
 -11   1  20        719.87        682.39        12.43 o                         
  -9   1  20         59.49         63.83         2.38 o                         
  -7   1  20       1130.10       1120.72         7.35 o                         
  -5   1  20         83.81         95.57         3.14 o                         
  -3   1  20        466.53        462.35         4.26 o                         
  -1   1  20       1174.08       1221.03         7.80 o                         
   1   1  20         26.79         22.30         1.82 o                         
   3   1  20        205.32        192.76         4.18 o                         
   5   1  20          2.85          1.24         1.71 o                         
   7   1  20       1390.37       1421.92        16.87 o                         
   9   1  20        952.34        986.42        14.60 o                         
  11   1  20         89.97        104.32         7.73 o                         
  13   1  20         24.59         26.11         7.54 o                         
 -24   2  20         84.26         86.45         9.08 o                         
 -22   2  20        937.27       1018.21        17.05 o                         
 -20   2  20         37.09         43.82         7.47 o                         
 -18   2  20         32.48         36.62         6.09 o                         
 -16   2  20         74.98         83.28         6.92 o                         
 -14   2  20        606.84        616.53        10.99 o                         
 -12   2  20        144.40        130.12         2.14 o                         
 -10   2  20          0.04         -0.35         1.39 o                         
  -8   2  20        723.38        723.66         5.85 o                         
  -6   2  20         10.98         11.34         1.97 o                         
  -4   2  20       1163.96       1188.77         8.16 o                         
  -2   2  20        485.63        449.87         7.06 o                         
   0   2  20         86.33         80.01         4.04 o                         
   2   2  20       1361.05       1357.85         8.41 o                         
   4   2  20        671.27        685.25         6.89 o                         
   6   2  20        660.80        652.36        13.13 o                         
   8   2  20          3.60          4.22         5.37 o                         
  10   2  20         37.53         41.57         6.57 o                         
  12   2  20        486.54        485.54        11.72 o                         
  14   2  20        701.44        679.84        14.30 o                         
 -23   3  20         28.16         28.99         9.14 o                         
 -21   3  20         18.07         18.21         6.91 o                         
 -19   3  20         25.21         26.84         6.50 o                         
 -17   3  20         24.07         15.10         6.13 o                         
 -15   3  20         78.65         72.55         8.12 o                         
 -13   3  20          3.91          3.67         2.35 o                         
 -11   3  20        293.44        312.40         4.54 o                         
  -9   3  20        185.40        200.26         4.03 o                         
  -7   3  20         15.04         14.65         2.37 o                         
  -5   3  20          3.64          1.15         2.20 o                         
  -3   3  20        148.86        154.46         3.67 o                         
  -1   3  20        285.93        284.92         4.45 o                         
   1   3  20         48.76         57.18         2.76 o                         
   3   3  20        116.03        131.97         4.86 o                         
   5   3  20          5.78          3.32         2.40 o                         
   7   3  20         33.80         25.97         7.03 o                         
   9   3  20         11.18          3.28         6.50 o                         
  11   3  20         57.27         59.53         8.86 o                         
  13   3  20         81.35         64.95        11.10 o                         
 -22   4  20        177.22        176.22        10.08 o                         
 -20   4  20         19.24         21.76         7.08 o                         
 -18   4  20        774.94        855.47        14.68 o                         
 -16   4  20          0.17          5.31         5.31 o                         
 -14   4  20          1.23          0.45         4.36 o                         
 -12   4  20          0.69         -0.90         1.71 o                         
 -10   4  20        434.28        402.81         5.25 o                         
  -8   4  20        170.26        170.83         4.96 o                         
  -6   4  20        226.47        229.87         4.17 o                         
  -4   4  20        156.29        152.53         3.51 o                         
  -2   4  20        622.94        640.32         5.84 o                         
   0   4  20        261.10        253.75         4.56 o                         
   2   4  20        110.48        106.74         4.82 o                         
   4   4  20        587.47        608.82         8.06 o                         
   6   4  20       1733.87       1737.35        15.85 o                         
   8   4  20        143.07        145.07         8.08 o                         
  10   4  20         68.49         64.37         8.93 o                         
  12   4  20        210.68        233.32         9.96 o                         
 -19   5  20         68.21         32.16        11.18 o                         
 -17   5  20         48.65         44.18         7.15 o                         
 -15   5  20         31.32         32.01         7.63 o                         
 -13   5  20          0.17          1.35         3.01 o                         
 -11   5  20         43.08         43.22         3.96 o                         
  -9   5  20         13.61         11.51         2.69 o                         
  -7   5  20         46.94         43.18         3.81 o                         
  -5   5  20        378.92        391.43         5.94 o                         
  -3   5  20         53.88         65.60         4.07 o                         
  -1   5  20          7.13         11.71         2.59 o                         
   1   5  20        102.73        108.36         5.21 o                         
   3   5  20       1008.26        994.60        10.50 o                         
   5   5  20        221.17        228.03         6.78 o                         
   7   5  20         13.21         10.71         3.67 o                         
   9   5  20         12.86          7.14         5.98 o                         
 -16   6  20          0.22         -0.18         5.81 o                         
 -14   6  20         13.53         18.71         6.96 o                         
 -12   6  20        241.57        227.72         5.49 o                         
 -10   6  20         81.56         85.72         4.47 o                         
  -8   6  20         24.20         18.35         3.19 o                         
  -6   6  20        279.51        278.37         5.74 o                         
  -4   6  20         63.76         71.71         4.00 o                         
  -2   6  20         41.58         44.78         3.82 o                         
   0   6  20         92.50        101.11         3.94 o                         
   2   6  20         60.07         53.70         5.14 o                         
   4   6  20         26.98         17.85         4.14 o                         
   6   6  20          3.33         11.77         4.84 o                         
 -13   7  20          4.67          3.62         4.61 o                         
 -11   7  20         13.61         15.35         4.16 o                         
  -9   7  20        294.98        292.81         5.92 o                         
  -7   7  20        140.27        129.53         4.91 o                         
  -5   7  20        116.08        136.83         5.01 o                         
  -3   7  20          6.37          9.27         3.57 o                         
  -1   7  20         34.39         32.50         4.02 o                         
   1   7  20         30.12         29.33         6.09 o                         
   3   7  20         80.05         75.65         5.91 o                         
 -23   1  21        104.65        138.07         9.26 o                         
 -21   1  21        115.84        128.82         9.08 o                         
 -19   1  21        191.54        206.27        11.18 o                         
 -17   1  21        342.70        328.44        11.82 o                         
 -15   1  21         62.71         80.19         7.58 o                         
 -13   1  21        301.27        342.60         9.20 o                         
 -11   1  21          2.96          5.50         1.48 o                         
  -9   1  21        710.52        694.73         5.10 o                         
  -7   1  21        174.03        181.88         2.91 o                         
  -5   1  21        412.40        432.71         4.68 o                         
  -3   1  21        184.08        183.45         3.53 o                         
  -1   1  21        262.48        243.97         3.85 o                         
   1   1  21        234.58        239.11         3.62 o                         
   3   1  21          0.46          1.59         2.13 o                         
   5   1  21        718.20        718.71        11.89 o                         
   7   1  21       1367.49       1395.21        17.23 o                         
   9   1  21         38.36         45.85         7.78 o                         
  11   1  21        138.55        160.15        10.42 o                         
  13   1  21         25.25         34.33         7.33 o                         
 -22   2  21         84.85         98.63        11.44 o                         
 -20   2  21         10.72          9.50         6.53 o                         
 -18   2  21          0.68          0.12         4.46 o                         
 -16   2  21        118.33        114.54         7.17 o                         
 -14   2  21        103.22        114.42         6.80 o                         
 -12   2  21         70.92         63.08         5.10 o                         
 -10   2  21        325.78        315.67         3.97 o                         
  -8   2  21          2.99          7.33         1.89 o                         
  -6   2  21          2.45          5.66         2.08 o                         
  -4   2  21         40.48         41.18         2.81 o                         
  -2   2  21        220.97        223.30         4.00 o                         
   0   2  21         70.42         55.92         2.31 o                         
   2   2  21          2.52          0.87         1.57 o                         
   4   2  21        167.93        162.05         4.06 o                         
   6   2  21         87.89         94.21         7.23 o                         
   8   2  21         13.33         11.72         5.63 o                         
  10   2  21         58.71         51.08         7.03 o                         
  12   2  21         11.71          6.96         6.09 o                         
 -21   3  21        203.61        236.60        11.03 o                         
 -19   3  21        230.98        242.53        10.58 o                         
 -17   3  21         25.65         28.01         6.15 o                         
 -15   3  21        175.58        186.92         8.30 o                         
 -13   3  21         28.65         21.66         6.01 o                         
 -11   3  21         91.03         83.61         3.37 o                         
  -9   3  21        782.82        747.01         9.62 o                         
  -7   3  21        355.32        368.72         5.48 o                         
  -5   3  21        154.90        167.01         3.90 o                         
  -3   3  21       2297.41       2286.23        14.31 o                         
  -1   3  21        178.89        160.52         3.65 o                         
   1   3  21        110.15        100.98         3.41 o                         
   3   3  21        438.82        439.07         5.96 o                         
   5   3  21        445.57        445.99         9.67 o                         
   7   3  21       1922.57       2007.80        22.51 o                         
   9   3  21        876.42        891.33        15.81 o                         
  11   3  21         60.78         65.95         8.53 o                         
 -20   4  21        316.61        331.08        12.27 o                         
 -18   4  21         25.62         12.70         6.41 o                         
 -16   4  21         31.72         29.06         7.50 o                         
 -14   4  21         73.07         81.26         8.30 o                         
 -12   4  21          0.06          1.31         2.47 o                         
 -10   4  21        233.62        223.83         4.10 o                         
  -8   4  21         83.65         89.41         3.31 o                         
  -6   4  21        343.24        305.49         5.09 o                         
  -4   4  21         39.59         31.48         2.78 o                         
  -2   4  21        163.22        138.45         4.91 o                         
   0   4  21         15.86         14.76         2.57 o                         
   2   4  21       1068.68       1068.66        12.18 o                         
   4   4  21        217.22        216.02         7.80 o                         
   6   4  21         24.84         19.34         7.28 o                         
   8   4  21         32.21         32.15         7.14 o                         
  10   4  21         36.89         43.68         7.20 o                         
 -19   5  21        234.53        245.71        14.41 o                         
 -17   5  21         41.45         41.31         7.12 o                         
 -15   5  21          0.07          5.39         6.02 o                         
 -13   5  21          9.22          4.95         5.34 o                         
 -11   5  21        113.40        123.80         3.81 o                         
  -9   5  21         14.57         14.43         2.91 o                         
  -7   5  21        135.94        139.26         4.23 o                         
  -5   5  21        596.05        582.39         6.67 o                         
  -3   5  21          0.03         -0.51         2.50 o                         
  -1   5  21          0.10          1.10         2.38 o                         
   1   5  21         90.88         73.01         4.96 o                         
   3   5  21         37.16         32.81         5.42 o                         
   5   5  21        715.96        747.30        10.31 o                         
   7   5  21        299.93        315.97        10.08 o                         
 -16   6  21         11.05         10.73         7.63 o                         
 -14   6  21          0.26         -2.67         5.47 o                         
 -12   6  21         81.17         79.59         6.13 o                         
 -10   6  21        145.46        148.36         5.20 o                         
  -8   6  21         11.72         15.93         3.43 o                         
  -6   6  21        475.82        496.68         7.19 o                         
  -4   6  21        110.44        107.50         4.13 o                         
  -2   6  21         83.40         75.39         6.54 o                         
   0   6  21          0.46          0.55         3.40 o                         
   2   6  21          9.31          9.40         4.56 o                         
   4   6  21        136.94        117.65         5.66 o                         
 -11   7  21         73.16         83.47        10.61 o                         
  -9   7  21        143.90        146.18         5.04 o                         
  -7   7  21         50.91         40.79         4.25 o                         
  -5   7  21         12.97         12.38         3.85 o                         
  -3   7  21         32.71         29.42         4.01 o                         
  -1   7  21         90.31         88.20         5.81 o                         
 -22   0  22          5.26          5.65        10.72 o                         
 -20   0  22        133.57        147.49        13.13 o                         
 -18   0  22        991.51        971.46        21.81 o                         
 -16   0  22        287.85        329.74        12.27 o                         
 -14   0  22         49.16         50.14         9.16 o                         
 -12   0  22         53.91         25.33        28.61 o                         
 -10   0  22       6071.10       5766.74       100.38 o                         
  -8   0  22         11.12         16.00         2.60 o                         
  -6   0  22        253.14        238.47         6.17 o                         
  -4   0  22          8.16          2.18         2.56 o                         
  -2   0  22        276.12        267.97         5.32 o                         
   0   0  22       2013.05       2016.21        37.65 o                         
   2   0  22        894.88        819.12        16.92 o                         
   4   0  22        569.92        595.96        14.09 o                         
   6   0  22         52.79         51.83         8.29 o                         
   8   0  22        230.01        238.46        11.94 o                         
  10   0  22         16.43         24.00         9.11 o                         
  12   0  22        237.63        243.18        21.89 o                         
 -23   1  22         44.09         60.78         8.26 o                         
 -21   1  22         15.55         11.02         6.79 o                         
 -19   1  22        289.95        287.40         9.73 o                         
 -17   1  22          8.79          4.12         5.54 o                         
 -15   1  22          1.34          1.69         4.68 o                         
 -13   1  22         31.57         16.42         4.57 o                         
 -11   1  22          3.56          6.95         1.40 o                         
  -9   1  22        576.13        531.10         5.80 o                         
  -7   1  22         57.02         44.03         2.39 o                         
  -5   1  22         32.66         22.92         2.45 o                         
  -3   1  22        155.33        155.12         3.55 o                         
  -1   1  22       1025.68        980.15         7.44 o                         
   1   1  22        207.91        194.95         2.77 o                         
   3   1  22        266.29        317.47         8.16 o                         
   5   1  22        224.06        269.22         9.59 o                         
   7   1  22         38.02         30.39         7.31 o                         
   9   1  22          0.34         -0.01         4.39 o                         
  11   1  22          9.68          6.40         5.98 o                         
 -22   2  22         93.65         99.94        10.22 o                         
 -20   2  22          0.01          2.46         5.63 o                         
 -18   2  22        196.10        213.81        11.66 o                         
 -16   2  22        134.25        133.20         7.75 o                         
 -14   2  22          5.50          9.09         5.04 o                         
 -12   2  22        247.70        256.13        10.22 o                         
 -10   2  22         68.68         82.72         2.95 o                         
  -8   2  22          7.42          9.22         2.37 o                         
  -6   2  22         60.46         57.19         3.67 o                         
  -4   2  22        793.47        818.17         6.82 o                         
  -2   2  22        486.28        465.67         4.81 o                         
   0   2  22        365.53        396.97         4.54 o                         
   2   2  22         13.62         17.30         3.07 o                         
   4   2  22        574.13        604.29        12.14 o                         
   6   2  22        313.29        299.34         9.14 o                         
   8   2  22        880.29        893.76        14.42 o                         
  10   2  22         63.19         64.07         8.07 o                         
 -21   3  22         22.79         19.97         7.26 o                         
 -19   3  22        282.23        306.32        12.23 o                         
 -17   3  22        141.70        148.43         8.13 o                         
 -15   3  22        271.64        288.39         8.72 o                         
 -13   3  22        307.96        312.22         8.91 o                         
 -11   3  22          9.25         12.35         2.38 o                         
  -9   3  22         74.17         78.27         2.91 o                         
  -7   3  22        191.02        180.69         4.42 o                         
  -5   3  22         48.09         46.12         3.54 o                         
  -3   3  22         60.41         60.12         3.28 o                         
  -1   3  22        214.77        214.55         4.39 o                         
   1   3  22          5.00          0.01         2.48 o                         
   3   3  22        118.14        122.85         4.22 o                         
   5   3  22          6.07          2.97         4.80 o                         
   7   3  22         28.46         18.73         6.21 o                         
   9   3  22        112.52        136.94         8.44 o                         
 -20   4  22        115.71         96.42        13.88 o                         
 -18   4  22         92.18        122.34        17.12 o                         
 -16   4  22         65.26         53.96        13.39 o                         
 -14   4  22        205.77        224.84        13.67 o                         
 -12   4  22          3.91          6.24         4.90 o                         
 -10   4  22         28.14         23.39         2.52 o                         
  -8   4  22          0.07          2.28         2.18 o                         
  -6   4  22        434.38        436.19         5.38 o                         
  -4   4  22        402.66        411.32         5.30 o                         
  -2   4  22        302.29        308.17         6.74 o                         
   0   4  22        321.05        322.35         6.02 o                         
   2   4  22        373.16        382.09         6.70 o                         
   4   4  22         99.20         88.01         4.35 o                         
   6   4  22        211.35        223.84        10.52 o                         
   8   4  22          8.31         12.16         6.56 o                         
 -17   5  22          0.87         -0.93         5.83 o                         
 -15   5  22         83.82         75.97        14.35 o                         
 -13   5  22         23.11         15.20         5.94 o                         
 -11   5  22         68.00         72.60         5.82 o                         
  -9   5  22         29.27         18.83         5.18 o                         
  -7   5  22        121.38        129.25         4.33 o                         
  -5   5  22        351.34        359.45         5.59 o                         
  -3   5  22        365.23        368.02         5.45 o                         
  -1   5  22          0.17          1.77         2.50 o                         
   1   5  22         23.51         22.70         5.28 o                         
   3   5  22        175.67        165.80         9.59 o                         
   5   5  22        309.53        281.49         8.07 o                         
 -14   6  22        743.31        758.41        14.59 o                         
 -12   6  22          6.45          5.19         4.54 o                         
 -10   6  22        471.09        450.83        13.65 o                         
  -8   6  22        207.03        206.38         8.35 o                         
  -6   6  22        504.98        463.89         6.93 o                         
  -4   6  22        260.34        245.42         5.32 o                         
  -2   6  22         70.99         83.25         4.18 o                         
   0   6  22        555.69        535.46         8.54 o                         
   2   6  22        402.73        431.95         9.26 o                         
 -21   1  23         51.91         67.60         8.52 o                         
 -19   1  23        208.09        199.85         9.08 o                         
 -17   1  23        130.89        135.85         7.62 o                         
 -15   1  23          5.46          3.92         4.57 o                         
 -13   1  23         43.73         44.18         8.05 o                         
 -11   1  23        332.44        375.48         8.76 o                         
  -9   1  23       3624.66       3570.40        33.65 o                         
  -7   1  23        123.95        117.79         3.15 o                         
  -5   1  23        312.58        310.98         4.15 o                         
  -3   1  23         31.76         33.50         2.46 o                         
  -1   1  23          8.07          7.37         2.03 o                         
   1   1  23        151.76        160.50         6.24 o                         
   3   1  23         15.99          7.97         4.46 o                         
   5   1  23        657.23        696.71        12.61 o                         
   7   1  23         17.50         13.48         5.63 o                         
   9   1  23         43.75         37.64         6.68 o                         
 -20   2  23          3.56          4.77         6.31 o                         
 -18   2  23        210.94        222.60        10.69 o                         
 -16   2  23         73.20         84.93         7.35 o                         
 -14   2  23         17.50         18.10         5.66 o                         
 -12   2  23         15.37         11.35         5.33 o                         
 -10   2  23          0.14          3.01         1.79 o                         
  -8   2  23          2.68          9.14         2.14 o                         
  -6   2  23         52.65         52.59         2.83 o                         
  -4   2  23          7.12          3.62         2.49 o                         
  -2   2  23         90.06         70.60         2.80 o                         
   0   2  23         72.16         84.02         6.32 o                         
   2   2  23        294.11        285.75         6.36 o                         
   4   2  23         98.30         99.35         7.51 o                         
   6   2  23        452.92        479.33        12.73 o                         
   8   2  23         10.09         14.32         7.22 o                         
  10   2  23        138.39        167.39        10.84 o                         
 -19   3  23          6.26          3.54         5.80 o                         
 -17   3  23         53.04         53.70         7.08 o                         
 -15   3  23         55.31         29.79         7.37 o                         
 -13   3  23         41.84         29.96         7.58 o                         
 -11   3  23        100.36        103.61         7.12 o                         
  -9   3  23         87.24         85.14         2.81 o                         
  -7   3  23         27.06         33.09         2.88 o                         
  -5   3  23         94.63         89.25         3.32 o                         
  -3   3  23         26.79         23.05         2.88 o                         
  -1   3  23         17.76         11.61         2.80 o                         
   1   3  23         20.58         19.86         3.15 o                         
   3   3  23         79.15         94.61         6.90 o                         
   5   3  23        352.93        375.91         9.85 o                         
   7   3  23        484.79        493.18        11.55 o                         
   9   3  23        210.39        223.47        10.41 o                         
 -18   4  23         77.28         69.95        16.77 o                         
 -16   4  23          7.85          4.92         6.10 o                         
 -14   4  23         81.02         96.56         6.96 o                         
 -12   4  23        104.38        112.36         6.68 o                         
 -10   4  23         18.28         19.30         3.24 o                         
  -8   4  23        105.76        104.66         3.38 o                         
  -6   4  23         25.76         12.09         2.50 o                         
  -4   4  23        205.48        183.23         3.86 o                         
  -2   4  23         10.70          8.05         2.68 o                         
   0   4  23        105.73         96.83         6.71 o                         
   2   4  23         70.54         74.67         5.22 o                         
   4   4  23        563.93        562.18        11.30 o                         
   6   4  23         26.70         19.32         6.32 o                         
 -15   5  23         10.42          7.15         6.82 o                         
 -13   5  23        120.43        123.63         7.30 o                         
 -11   5  23          2.15          2.38         3.51 o                         
  -9   5  23        517.99        528.31         6.31 o                         
  -7   5  23        399.88        373.41         7.00 o                         
  -5   5  23         64.22         59.61         3.96 o                         
  -3   5  23        255.01        241.18         5.04 o                         
  -1   5  23        280.90        277.65         6.55 o                         
   1   5  23        145.28        133.35         6.92 o                         
   3   5  23        109.46        119.85         5.54 o                         
 -12   6  23         13.24          6.71         5.72 o                         
 -10   6  23         38.17         29.39         4.48 o                         
  -8   6  23          3.18          6.65         3.17 o                         
  -6   6  23         11.71         13.55         3.37 o                         
  -4   6  23        261.88        256.20         5.40 o                         
  -2   6  23         81.30         65.74         6.25 o                         
   0   6  23         55.34         45.89         6.96 o                         
 -20   0  24         16.94         21.10         9.62 o                         
 -18   0  24        918.06        973.78        21.89 o                         
 -16   0  24         92.68         84.26         9.62 o                         
 -14   0  24         41.53         17.45        16.65 o                         
 -12   0  24         27.60         36.89        25.79 o                         
 -10   0  24        312.06        338.84        23.68 o                         
  -8   0  24       5793.11       5304.82        48.60 o                         
  -6   0  24         12.62         17.06         4.94 o                         
  -4   0  24         98.12         95.61         4.73 o                         
  -2   0  24        744.53        752.96         9.68 o                         
   0   0  24        360.62        371.53        12.57 o                         
   2   0  24         33.08         28.91         8.23 o                         
   4   0  24         78.34         86.00        10.65 o                         
   6   0  24         77.80         72.15        11.36 o                         
   8   0  24        114.34        117.98        20.16 o                         
 -21   1  24          1.71          8.39         6.96 o                         
 -19   1  24          2.73         -1.25         5.90 o                         
 -17   1  24         47.64         39.17         7.83 o                         
 -15   1  24          9.34         11.36         5.10 o                         
 -13   1  24          0.64          0.49         3.86 o                         
 -11   1  24          0.00         -1.51         4.17 o                         
  -9   1  24          0.08         -0.24         1.67 o                         
  -7   1  24        338.53        319.56         4.99 o                         
  -5   1  24         11.34         12.74         2.50 o                         
  -3   1  24         39.25         44.87         3.08 o                         
  -1   1  24          0.48          0.33         1.84 o                         
   1   1  24         80.21         87.42         5.45 o                         
   3   1  24        119.49        111.22         6.92 o                         
   5   1  24        226.21        235.34        12.64 o                         
   7   1  24         77.14         63.78         6.97 o                         
   9   1  24          0.66         -6.70         6.70 o                         
 -20   2  24         10.07          7.04         7.45 o                         
 -18   2  24          8.39         14.89         6.21 o                         
 -16   2  24        224.20        231.43         9.32 o                         
 -14   2  24        403.80        430.80        10.37 o                         
 -12   2  24        134.03        131.09        12.11 o                         
 -10   2  24          4.06          3.96         4.61 o                         
  -8   2  24          1.57          3.04         2.07 o                         
  -6   2  24         19.44         12.54         2.30 o                         
  -4   2  24        121.24        118.11         3.26 o                         
  -2   2  24         92.33         78.62         3.08 o                         
   0   2  24        183.36        167.39         4.83 o                         
   2   2  24        210.92        228.50         7.27 o                         
   4   2  24         56.28         41.80         6.04 o                         
   6   2  24        483.06        474.38        12.94 o                         
   8   2  24          1.36          2.92         6.09 o                         
 -19   3  24          0.11          0.31         5.32 o                         
 -17   3  24         12.44         11.73         6.49 o                         
 -15   3  24          4.19          3.23         4.96 o                         
 -13   3  24         11.25          7.16         5.78 o                         
 -11   3  24          0.63          2.01         4.01 o                         
  -9   3  24         35.65         25.87         4.19 o                         
  -7   3  24         74.24         81.10         3.28 o                         
  -5   3  24          9.37          9.23         2.81 o                         
  -3   3  24        168.02        141.41         3.54 o                         
  -1   3  24        139.97        121.50         5.07 o                         
   1   3  24          1.22          4.69         3.73 o                         
   3   3  24        200.21        210.20         8.47 o                         
   5   3  24         68.79         74.10        13.40 o                         
   7   3  24         15.48         13.73         6.72 o                         
 -16   4  24        226.37        237.73         9.39 o                         
 -14   4  24         57.12         74.32         9.54 o                         
 -12   4  24        337.99        334.07        10.90 o                         
 -10   4  24        108.66        100.57         4.22 o                         
  -8   4  24          4.34          6.24         2.40 o                         
  -6   4  24         86.91         85.86         3.43 o                         
  -4   4  24          6.13          2.43         2.82 o                         
  -2   4  24         42.73         35.64         6.01 o                         
   0   4  24        279.28        288.27         6.75 o                         
   2   4  24         56.09         37.04         5.66 o                         
   4   4  24          0.91         -3.67         5.15 o                         
 -13   5  24          0.36         -0.65         4.15 o                         
 -11   5  24          3.26          2.06         5.33 o                         
  -9   5  24         41.68         36.07         6.01 o                         
  -7   5  24          0.87          5.96         2.95 o                         
  -5   5  24         11.09         12.99         3.00 o                         
  -3   5  24        115.13        116.40         7.84 o                         
  -1   5  24          0.14         -2.78         3.51 o                         
   1   5  24        122.22        120.08        18.11 o                         
 -19   1  25          5.40          1.16         6.67 o                         
 -17   1  25         56.74         60.48         6.91 o                         
 -15   1  25         20.99         14.38         8.26 o                         
 -13   1  25          3.99          0.46         3.92 o                         
 -11   1  25         47.07         28.89         8.73 o                         
  -9   1  25          0.13          0.79         3.88 o                         
  -7   1  25          7.14          7.84         2.48 o                         
  -5   1  25        247.99        232.64         4.90 o                         
  -3   1  25         26.82         28.06         2.77 o                         
  -1   1  25         11.49          6.12         2.87 o                         
   1   1  25         96.72         86.49         6.09 o                         
   3   1  25         27.58         28.26         6.45 o                         
   5   1  25        286.21        279.84        10.57 o                         
   7   1  25         48.00         67.32         8.61 o                         
 -18   2  25          3.94          7.76         5.79 o                         
 -16   2  25          3.70          6.42         5.32 o                         
 -14   2  25          4.88         -0.19         4.10 o                         
 -12   2  25         24.32         23.76        12.05 o                         
 -10   2  25         10.57          6.37         5.43 o                         
  -8   2  25         69.48         67.02         3.02 o                         
  -6   2  25         26.20         22.23         2.59 o                         
  -4   2  25          3.56          5.06         2.20 o                         
  -2   2  25        178.53        184.51         5.67 o                         
   0   2  25         79.10         56.31         5.17 o                         
   2   2  25          3.57         -4.21         5.24 o                         
   4   2  25          9.63          7.36         7.31 o                         
   6   2  25          0.85         -2.65         5.21 o                         
 -17   3  25         47.98         40.94         8.55 o                         
 -15   3  25        706.02        718.18        15.49 o                         
 -13   3  25         50.10         37.82        10.95 o                         
 -11   3  25        173.24        187.70         7.54 o                         
  -9   3  25        154.03        159.92         5.03 o                         
  -7   3  25          7.33         11.13         2.59 o                         
  -5   3  25        145.07        136.23         3.85 o                         
  -3   3  25         23.55         18.00         4.89 o                         
  -1   3  25         55.81         53.82         3.83 o                         
   1   3  25         53.41         50.29         5.97 o                         
   3   3  25        136.15        134.36         7.26 o                         
   5   3  25        256.20        235.27         9.79 o                         
 -14   4  25          7.14         14.74         6.43 o                         
 -12   4  25         21.49         16.53         6.55 o                         
 -10   4  25          0.01         -1.50         4.22 o                         
  -8   4  25          5.69          8.32         2.79 o                         
  -6   4  25         69.74         43.15        11.74 o                         
  -4   4  25          2.27          4.11         2.61 o                         
  -2   4  25          3.69          1.42         3.14 o                         
   0   4  25         15.84         12.76         3.63 o                         
   2   4  25         14.47         14.64         5.91 o                         
 -11   5  25         19.46         22.83         7.85 o                         
  -9   5  25         20.95         14.65         3.56 o                         
  -7   5  25          0.03          6.16         3.24 o                         
  -5   5  25        235.52        228.70         5.21 o                         
  -3   5  25         13.09         14.79         3.98 o                         
 -18   0  26         43.32         33.06         9.62 o                         
 -16   0  26        171.29        187.70        16.88 o                         
 -14   0  26         14.63          9.14         9.14 o                         
 -12   0  26        318.29        255.35        12.99 o                         
 -10   0  26        277.78        327.53        11.96 o                         
  -8   0  26        126.25         93.56         7.30 o                         
  -6   0  26         69.88         73.05         4.74 o                         
  -4   0  26         10.50         14.13         3.21 o                         
  -2   0  26         11.90         11.49         5.31 o                         
   0   0  26          1.26         11.25         5.97 o                         
   2   0  26         46.99         39.81         9.16 o                         
   4   0  26         33.39         35.43        10.01 o                         
 -17   1  26          2.01          2.27         6.12 o                         
 -15   1  26          2.94          0.77         4.88 o                         
 -13   1  26          0.05          1.56         4.33 o                         
 -11   1  26          8.87          5.96         4.75 o                         
  -9   1  26          8.93          5.93         3.91 o                         
  -7   1  26         14.73         18.58         3.47 o                         
  -5   1  26          8.41         11.09         2.58 o                         
  -3   1  26         99.39        102.81         3.43 o                         
  -1   1  26          6.35          7.88         3.86 o                         
   1   1  26          1.14          5.56         4.66 o                         
   3   1  26          0.34          1.12         4.49 o                         
   5   1  26        169.98        159.12        13.06 o                         
 -16   2  26          3.24          6.04         5.87 o                         
 -14   2  26          2.25         -3.61         4.67 o                         
 -12   2  26        139.41        141.26        10.29 o                         
 -10   2  26         50.38         17.44        10.42 o                         
  -8   2  26          7.05          6.33         3.41 o                         
  -6   2  26          0.17          3.28         2.41 o                         
  -4   2  26         23.39         20.59         4.62 o                         
  -2   2  26         31.64         37.89         3.95 o                         
   0   2  26        190.84        202.76         6.97 o                         
   2   2  26        141.68        151.78         8.43 o                         
   4   2  26        637.59        639.48        13.17 o                         
 -15   3  26          2.43         -5.48         5.48 o                         
 -13   3  26         23.33         17.77         5.48 o                         
 -11   3  26         73.30         62.61         7.42 o                         
  -9   3  26        117.24        107.46         5.88 o                         
  -7   3  26          0.18          2.72         2.63 o                         
  -5   3  26         21.31         17.87         3.90 o                         
  -3   3  26          8.23          5.65         3.86 o                         
  -1   3  26          4.95          0.17         2.79 o                         
   1   3  26          0.38         -2.63         4.39 o                         
 -12   4  26         67.89         44.57        12.86 o                         
 -10   4  26          1.41         -4.71         4.77 o                         
  -8   4  26          1.21          0.33         3.18 o                         
  -6   4  26         46.27         31.65         6.52 o                         
  -4   4  26        165.79        173.19         5.71 o                         
  -2   4  26          0.05          0.84         3.27 o                         
 -15   1  27         11.46          9.42         5.80 o                         
 -13   1  27         93.64        104.59         7.16 o                         
 -11   1  27        288.98        277.80         8.14 o                         
  -9   1  27          1.37          7.45         4.35 o                         
  -7   1  27         40.36         43.17         5.14 o                         
  -5   1  27          0.04         -0.38         2.44 o                         
  -3   1  27        183.89        160.77         5.08 o                         
  -1   1  27         86.19         90.41         5.99 o                         
   1   1  27         37.55         33.17         5.69 o                         
 -14   2  27         35.32         13.95         7.99 o                         
 -12   2  27          9.23          4.16         4.97 o                         
 -10   2  27          5.56          5.48         5.16 o                         
  -8   2  27         99.14        110.13         7.64 o                         
  -6   2  27         13.39         12.86         3.50 o                         
  -4   2  27        319.27        323.81         8.25 o                         
  -2   2  27        113.76         99.79         6.60 o                         
   0   2  27          7.49          5.96         5.24 o                         
 -11   3  27         14.48         12.18         7.17 o                         
  -9   3  27        236.44        258.70         8.78 o                         
  -7   3  27        186.53        183.52         5.47 o                         
  -5   3  27        393.41        347.81         6.40 o                         
  -3   3  27         31.33         25.41         6.52 o                         
 -12   0  28       2456.20       2336.27        39.77 o                         
 -10   0  28         23.86         20.22        14.54 o                         
  -8   0  28         48.96         46.97         6.61 o                         
  -6   0  28          0.11          2.32         2.90 o                         
  -4   0  28          5.13         13.70         9.38 o                         
  -2   0  28        302.24        308.25        12.40 o                         
 -11   1  28         54.71         25.18         7.51 o                         
  -9   1  28         11.80         12.65         4.65 o                         
  -7   1  28          0.88          5.12         3.63 o                         
  -5   1  28         11.81         15.57         3.11 o                         
  -3   1  28        110.60         92.94         5.65 o                         
 -10   2  28         23.76         20.72         5.66 o                         
  -8   2  28          9.57         25.14         4.44 o                         
  -6   2  28        130.31        128.19         4.76 o                         
  -4   2  28        125.08        116.71         6.85 o                         
                                                                                
