# Supplementary material for: Crystal structures of 3-chloro-2-nitro­benzoic acid with quinoline derivatives: 3-chloro-2-nitro­benzoic acid–5-nitro­quinoline (1/1), 3-chloro-2-nitro­benzoic acid–6-nitro­quinoline (1/1) and 8-hy­droxy­quinolinium 3-chloro-2-nitro­benzoate
Source: Acta Crystallogr E Crystallogr Commun. 2019 Sep 27;75(Pt 10):1552–7. doi: 10.1107/S2056989019012799 (PMC6775735; doi:10.1107/S2056989019012799)
Supplement: Supplementary file 3 [file e-75-01552-IIsup3.hkl]

data_II                                                                         
_shelx_title ' 10092912'                                                        
_shelx_refln_list_code          4                                               
_shelx_F_calc_maximum      162.03                                               
_exptl_crystal_F_000       384.00                                               
_reflns_d_resolution_high  0.7111                                               
                                                                                
loop_                                                                           
 _space_group_symop_operation_xyz                                               
 'x, y, z'                                                                      
 '-x, -y, -z'                                                                   
                                                                                
_cell_length_a     7.7282                                                       
_cell_length_b    10.2839                                                       
_cell_length_c    11.2828                                                       
_cell_angle_alpha  71.990                                                       
_cell_angle_beta   79.724                                                       
_cell_angle_gamma  69.051                                                       
                                                                                
_shelx_F_squared_multiplier     1.000                                           
                                                                                
loop_                                                                           
 _refln_index_h                                                                 
 _refln_index_k                                                                 
 _refln_index_l                                                                 
 _refln_F_squared_calc                                                          
 _refln_F_squared_meas                                                          
 _refln_F_squared_sigma                                                         
 _refln_observed_status                                                         
   2   0   0       3824.03       4049.31        45.14 o                         
   3   0   0       2051.73       2163.68        43.78 o                         
   4   0   0          1.32          0.29         0.14 o                         
   5   0   0        267.97        253.64         2.17 o                         
   6   0   0        371.13        346.66         2.49 o                         
   7   0   0         11.56         10.90         0.47 o                         
   8   0   0         13.83         14.04         0.31 o                         
   9   0   0         49.21         53.08         1.09 o                         
  10   0   0          4.11          4.09         0.58 o                         
  -9   1   0          2.19          0.93         1.20 o                         
  -8   1   0          2.00          0.97         1.29 o                         
  -7   1   0          3.65          3.20         0.22 o                         
  -6   1   0          2.81          2.14         0.16 o                         
  -5   1   0         56.71         57.18         0.45 o                         
  -4   1   0        482.02        506.73         3.08 o                         
  -3   1   0       4082.62       4594.84        34.52 o                         
  -2   1   0          6.35          7.50         0.12 o                         
  -1   1   0         56.42         53.89         0.55 o                         
   2   1   0        129.06        126.44         0.81 o                         
   3   1   0         46.17         52.99         0.71 o                         
   4   1   0        102.49         87.78         0.80 o                         
   5   1   0        178.30        182.10         1.84 o                         
   6   1   0        810.09        771.12         8.05 o                         
   7   1   0        820.39        788.73         6.95 o                         
   8   1   0          1.22          1.75         0.18 o                         
   9   1   0         39.72         37.21         1.27 o                         
  10   1   0          0.29          0.30         0.54 o                         
  -9   2   0          1.40          0.77         0.62 o                         
  -8   2   0         51.68         51.75         1.03 o                         
  -7   2   0          0.18          0.01         0.09 o                         
  -6   2   0          0.11          0.50         0.13 o                         
  -5   2   0        106.68         97.36         1.05 o                         
  -4   2   0         62.89         69.85         0.92 o                         
  -3   2   0          0.43          0.40         0.12 o                         
  -2   2   0        793.43        914.49         5.56 o                         
  -1   2   0        281.84        284.90         1.59 o                         
   0   2   0        216.19        221.07         1.90 o                         
   1   2   0        137.23        142.78         0.81 o                         
   2   2   0       1331.95       1419.25        10.41 o                         
   3   2   0        606.17        634.46         5.07 o                         
   4   2   0        917.14        980.53         6.20 o                         
   5   2   0         11.81         10.19         0.26 o                         
   6   2   0         54.31         50.99         0.43 o                         
   7   2   0        328.81        320.31         2.52 o                         
   8   2   0         77.74         74.13         0.74 o                         
   9   2   0          2.45          2.43         0.23 o                         
  10   2   0         20.32         19.12         0.89 o                         
  -9   3   0         41.90         47.77         1.34 o                         
  -8   3   0         30.79         35.22         1.25 o                         
  -7   3   0        144.81        138.09         1.81 o                         
  -6   3   0         35.54         14.85         5.63 o                         
  -5   3   0        244.38        215.07         1.53 o                         
  -4   3   0         90.20         81.67         0.90 o                         
  -3   3   0        620.83        607.55         6.14 o                         
  -2   3   0          5.54          9.00         0.23 o                         
  -1   3   0       1708.36       1840.32        14.30 o                         
   0   3   0         31.76         35.49         0.28 o                         
   1   3   0         47.52         48.14         0.42 o                         
   2   3   0        377.63        385.60         2.30 o                         
   3   3   0         28.51         24.45         0.32 o                         
   4   3   0        122.35        148.77         1.65 o                         
   5   3   0          7.78          8.30         0.29 o                         
   6   3   0         58.00         60.26         0.57 o                         
   7   3   0         98.55         97.11         0.84 o                         
   8   3   0         59.14         59.31         0.67 o                         
   9   3   0          7.47          7.68         0.28 o                         
  10   3   0         59.33         68.65         1.43 o                         
  -8   4   0         23.34         25.66         1.68 o                         
  -7   4   0          7.85          7.88         0.84 o                         
  -6   4   0        183.59        168.59         3.17 o                         
  -5   4   0          0.01          0.43         0.13 o                         
  -4   4   0        349.46        346.65         2.67 o                         
  -3   4   0         14.35         15.37         0.25 o                         
  -2   4   0          1.80          2.54         0.14 o                         
  -1   4   0       1252.87       1440.83        15.35 o                         
   0   4   0       1598.16       1736.44        11.53 o                         
   1   4   0        208.17        191.41         1.21 o                         
   2   4   0       1154.02       1259.03         8.12 o                         
   3   4   0        712.83        847.99         9.57 o                         
   4   4   0        753.80        798.88         6.50 o                         
   5   4   0         21.07         23.55         0.57 o                         
   6   4   0        139.34        150.80         1.54 o                         
   7   4   0          8.73          8.10         0.35 o                         
   8   4   0          4.49          4.66         0.29 o                         
   9   4   0          5.97          7.39         0.30 o                         
  10   4   0          4.02          3.40         0.62 o                         
  -8   5   0         52.51         59.97         1.33 o                         
  -7   5   0         26.96         25.78         0.99 o                         
  -6   5   0         27.19         28.70         0.65 o                         
  -5   5   0          3.63          2.40         0.22 o                         
  -4   5   0        153.83        138.24         1.79 o                         
  -3   5   0        187.51        176.06         2.29 o                         
  -2   5   0          5.27          4.35         0.30 o                         
  -1   5   0        221.70        217.45         3.24 o                         
   0   5   0       2276.61       2730.34        23.57 o                         
   1   5   0         91.69        103.35         0.79 o                         
   2   5   0        128.33        113.13         1.15 o                         
   3   5   0        667.63        730.44         4.71 o                         
   4   5   0         48.51         45.48         0.87 o                         
   5   5   0          1.73          2.05         0.23 o                         
   6   5   0        144.58        122.29         1.25 o                         
   7   5   0         99.14         82.56         0.85 o                         
   8   5   0          5.56          6.44         0.43 o                         
   9   5   0         36.11         36.02         0.69 o                         
  10   5   0          2.96          3.81         0.28 o                         
  -7   6   0          0.31          0.46         0.41 o                         
  -6   6   0          0.03         -0.30         0.52 o                         
  -5   6   0          0.38          0.15         0.19 o                         
  -4   6   0        305.38        299.80         5.32 o                         
  -3   6   0       1789.43       1826.05        18.16 o                         
  -2   6   0        460.57        454.80         6.45 o                         
  -1   6   0         15.67         15.26         0.35 o                         
   0   6   0       1419.99       1484.43        10.06 o                         
   1   6   0        191.77        160.25         1.10 o                         
   2   6   0        163.39        176.15         1.20 o                         
   3   6   0       1240.07       1282.00         8.75 o                         
   4   6   0        898.38        871.29         5.94 o                         
   5   6   0        143.82        133.81         1.36 o                         
   6   6   0        100.71        103.09         1.05 o                         
   7   6   0         85.75         79.91         0.96 o                         
   8   6   0        100.95         87.22         0.87 o                         
   9   6   0          9.33          9.75         0.38 o                         
  10   6   0         35.33         36.63         0.49 o                         
  -6   7   0          1.82          2.75         0.51 o                         
  -5   7   0          0.79          0.70         0.36 o                         
  -4   7   0         39.35         39.04         0.73 o                         
  -3   7   0          1.91          2.65         0.28 o                         
  -2   7   0         79.95         73.11         1.01 o                         
  -1   7   0         48.08         48.18         0.74 o                         
   0   7   0         10.31         11.62         0.47 o                         
   1   7   0        275.86        270.19         2.02 o                         
   2   7   0         60.11         60.39         0.68 o                         
   3   7   0         19.53         15.82         0.46 o                         
   4   7   0        106.51        103.94         0.99 o                         
   5   7   0        427.24        403.84         3.07 o                         
   6   7   0          0.13          0.46         0.30 o                         
   7   7   0          3.81          5.27         0.45 o                         
   8   7   0         92.30         86.31         0.95 o                         
   9   7   0         39.07         33.68         0.63 o                         
  10   7   0         88.93         96.55         1.15 o                         
  -6   8   0          1.47          2.77         0.60 o                         
  -5   8   0          6.05          6.51         1.17 o                         
  -4   8   0         73.64         71.33         2.11 o                         
  -3   8   0          2.36          3.06         0.30 o                         
  -2   8   0        155.04        148.27         2.24 o                         
  -1   8   0         10.55         10.46         0.34 o                         
   0   8   0         99.39         93.48         1.61 o                         
   1   8   0         70.90         67.70         0.94 o                         
   2   8   0        149.67        137.39         1.67 o                         
   3   8   0         29.77         30.04         0.55 o                         
   4   8   0        357.97        350.26         2.66 o                         
   5   8   0        215.89        213.36         1.79 o                         
   6   8   0          2.06          2.06         0.63 o                         
   7   8   0          0.21          0.82         0.32 o                         
   8   8   0         39.53         38.90         1.16 o                         
   9   8   0          8.14          9.52         0.48 o                         
  10   8   0          0.03          0.61         0.45 o                         
  -5   9   0         16.40         15.90         1.41 o                         
  -4   9   0          0.78          0.43         0.24 o                         
  -3   9   0         33.41         32.98         0.71 o                         
  -2   9   0        142.99        132.06         2.54 o                         
  -1   9   0         92.61         93.69         1.18 o                         
   0   9   0        161.21        148.34         2.08 o                         
   1   9   0         32.00         26.36         0.69 o                         
   2   9   0        378.25        337.38         4.39 o                         
   3   9   0        268.74        268.72         2.04 o                         
   4   9   0         52.52         48.44         0.66 o                         
   5   9   0        213.94        212.14         1.90 o                         
   6   9   0          2.79          3.65         0.46 o                         
   7   9   0         43.25         43.89         0.90 o                         
   8   9   0          8.20          9.82         0.56 o                         
   9   9   0         15.97         16.66         0.74 o                         
  -4  10   0          4.27          4.35         0.77 o                         
  -3  10   0         12.80         11.34         0.44 o                         
  -2  10   0          3.64          2.80         0.45 o                         
  -1  10   0          0.90          1.57         0.41 o                         
   0  10   0        193.54        183.73         3.34 o                         
   1  10   0          0.05          0.33         0.32 o                         
   2  10   0        155.88        159.36         2.06 o                         
   3  10   0          0.19          0.05         0.28 o                         
   4  10   0         18.58         17.87         0.74 o                         
   5  10   0         81.51         81.28         0.95 o                         
   6  10   0         19.03         19.33         0.91 o                         
   7  10   0         12.01         12.18         0.54 o                         
   8  10   0          0.19          0.50         0.38 o                         
   9  10   0         16.36         18.78         0.66 o                         
  -3  11   0          0.08          0.24         0.31 o                         
  -2  11   0          4.93          5.44         0.46 o                         
  -1  11   0         53.84         57.83         1.73 o                         
   0  11   0          4.12          4.33         0.44 o                         
   1  11   0          3.21          3.16         0.44 o                         
   2  11   0         38.56         35.06         0.85 o                         
   3  11   0          2.33          2.53         0.48 o                         
   4  11   0         37.03         36.83         0.92 o                         
   5  11   0         13.37         15.72         0.62 o                         
   6  11   0          0.04         -0.26         0.38 o                         
   7  11   0          8.98          7.79         0.64 o                         
   8  11   0         23.02         26.47         0.90 o                         
  -1  12   0          9.32          8.27         0.56 o                         
   0  12   0          2.70          5.01         0.51 o                         
   1  12   0         64.67         60.97         1.82 o                         
   2  12   0         57.81         60.30         1.04 o                         
   3  12   0          5.89          6.06         0.77 o                         
   4  12   0        110.30        114.09         2.10 o                         
   5  12   0         47.61         54.30         1.21 o                         
   6  12   0        120.53        125.95         1.61 o                         
   7  12   0         21.02         20.21         0.75 o                         
   0  13   0         22.97         24.12         1.07 o                         
   1  13   0         87.56        104.83         3.46 o                         
   2  13   0          2.35          3.93         0.52 o                         
   3  13   0         36.93         42.28         1.43 o                         
   4  13   0         58.26         61.61         1.03 o                         
   5  13   0         34.76         35.01         1.15 o                         
   6  13   0         11.21         13.31         0.79 o                         
  -5 -13   1         12.99         15.27         0.70 o                         
  -4 -13   1         11.95         14.62         0.93 o                         
  -3 -13   1         77.84         81.46         1.70 o                         
  -2 -13   1         33.11         38.21         0.95 o                         
  -1 -13   1          0.99          0.86         0.49 o                         
  -7 -12   1          0.11          0.08         0.47 o                         
  -6 -12   1         15.10         14.62         1.04 o                         
  -5 -12   1         63.56         68.12         1.05 o                         
  -4 -12   1         10.62          9.45         0.63 o                         
  -3 -12   1         14.03         14.78         0.72 o                         
  -2 -12   1         80.62         77.98         1.51 o                         
  -1 -12   1         24.01         23.95         1.69 o                         
   0 -12   1          4.17          3.99         0.69 o                         
   1 -12   1          3.84          1.98         0.50 o                         
  -8 -11   1          5.69          5.98         0.72 o                         
  -7 -11   1         94.96         99.11         1.43 o                         
  -6 -11   1         22.43         22.85         0.71 o                         
  -5 -11   1        102.78        107.80         1.31 o                         
  -4 -11   1         49.93         51.54         0.90 o                         
  -3 -11   1         32.98         27.30         0.85 o                         
  -2 -11   1         44.71         43.02         0.80 o                         
  -1 -11   1        125.49        115.10         1.77 o                         
   0 -11   1          0.86          0.97         0.42 o                         
   1 -11   1        172.81        188.56         4.65 o                         
   2 -11   1          1.88          1.41         0.43 o                         
   3 -11   1         27.52         29.25         0.90 o                         
  -9 -10   1          5.27          3.95         0.66 o                         
  -8 -10   1         38.64         43.78         0.79 o                         
  -7 -10   1          8.21          7.52         0.59 o                         
  -6 -10   1         50.59         46.01         0.88 o                         
  -5 -10   1         19.13         18.35         0.76 o                         
  -4 -10   1        140.47        129.92         1.35 o                         
  -3 -10   1        134.77        128.86         1.47 o                         
  -2 -10   1         11.17         11.50         0.52 o                         
  -1 -10   1          8.44          8.54         0.59 o                         
   0 -10   1        146.30        150.42         2.70 o                         
   1 -10   1          7.44         10.85         0.78 o                         
   2 -10   1        276.12        294.05         4.46 o                         
   3 -10   1          7.92          8.46         0.52 o                         
   4 -10   1          0.71          0.04         0.71 o                         
  -9  -9   1         38.12         38.45         0.80 o                         
  -8  -9   1         25.44         25.76         1.05 o                         
  -7  -9   1         62.24         60.47         0.88 o                         
  -6  -9   1         22.11         23.97         0.67 o                         
  -5  -9   1         63.54         63.59         0.83 o                         
  -4  -9   1         17.94         16.90         0.48 o                         
  -3  -9   1         66.69         69.71         0.86 o                         
  -2  -9   1          1.69          0.12         0.25 o                         
  -1  -9   1         30.29         21.25         0.57 o                         
   0  -9   1        249.80        241.54         3.93 o                         
   1  -9   1         73.17         71.04         1.03 o                         
   2  -9   1         70.28         72.22         1.43 o                         
   3  -9   1        121.73        123.32         3.02 o                         
   4  -9   1         39.79         39.66         1.13 o                         
   5  -9   1         24.73         24.30         1.18 o                         
 -10  -8   1          2.37          2.34         0.67 o                         
  -9  -8   1          5.22          5.50         0.68 o                         
  -8  -8   1          7.70         10.18         0.55 o                         
  -7  -8   1          3.83          2.52         0.56 o                         
  -6  -8   1         18.76         17.09         0.63 o                         
  -5  -8   1        777.02        774.38         5.73 o                         
  -4  -8   1        870.57        849.26         6.18 o                         
  -3  -8   1         38.10         36.47         0.64 o                         
  -2  -8   1        140.14        118.17         1.17 o                         
  -1  -8   1        197.07        156.85         2.07 o                         
   0  -8   1         24.43         22.47         0.53 o                         
   1  -8   1         97.97         94.51         1.20 o                         
   2  -8   1         13.67         13.30         0.55 o                         
   3  -8   1         48.78         46.12         0.92 o                         
   4  -8   1          9.69          8.72         0.33 o                         
   5  -8   1          0.07         -0.29         0.60 o                         
   6  -8   1         25.22         26.39         0.88 o                         
 -10  -7   1         64.34         68.66         1.09 o                         
  -9  -7   1          4.65          5.61         0.41 o                         
  -8  -7   1          1.67          3.43         0.43 o                         
  -7  -7   1        416.47        402.21         4.95 o                         
  -6  -7   1         90.89         88.09         1.33 o                         
  -5  -7   1       1052.70       1044.10         8.60 o                         
  -4  -7   1        621.02        597.03         4.15 o                         
  -3  -7   1        311.78        297.50         2.34 o                         
  -2  -7   1         38.19         36.07         2.31 o                         
  -1  -7   1        103.06         85.85         1.23 o                         
   0  -7   1          1.75          2.66         0.34 o                         
   1  -7   1        128.69        117.16         2.12 o                         
   2  -7   1         22.83         21.34         0.48 o                         
   3  -7   1          5.12          4.94         0.27 o                         
   4  -7   1         93.01         94.17         2.05 o                         
   5  -7   1         36.74         37.52         1.03 o                         
   6  -7   1         13.07         14.70         0.90 o                         
 -10  -6   1          2.31          2.50         0.45 o                         
  -9  -6   1         26.62         27.61         0.57 o                         
  -8  -6   1         76.14         73.71         0.81 o                         
  -7  -6   1         87.32         78.09         1.14 o                         
  -6  -6   1         90.40         86.15         1.23 o                         
  -5  -6   1          5.22          5.26         0.49 o                         
  -4  -6   1        212.42        205.75         1.52 o                         
  -3  -6   1        267.54        264.86         1.81 o                         
  -2  -6   1          5.14          5.46         0.30 o                         
  -1  -6   1        314.47        309.14         2.37 o                         
   0  -6   1        557.37        574.16         4.65 o                         
   1  -6   1       1319.73       1302.00        18.80 o                         
   2  -6   1        992.38        981.77        14.83 o                         
   3  -6   1         74.17         67.91         0.69 o                         
   4  -6   1         21.09         20.76         0.51 o                         
   5  -6   1         14.15         14.17         0.43 o                         
   6  -6   1         19.31         19.19         0.68 o                         
   7  -6   1         11.48         14.07         0.80 o                         
 -10  -5   1         12.61         11.79         0.47 o                         
  -9  -5   1          2.98          2.73         0.34 o                         
  -8  -5   1         12.64         14.29         0.58 o                         
  -7  -5   1          5.47          4.64         0.40 o                         
  -6  -5   1         48.53         47.76         0.79 o                         
  -5  -5   1          0.47          0.19         0.19 o                         
  -4  -5   1        373.75        391.47         2.61 o                         
  -3  -5   1        190.11        193.76         1.34 o                         
  -2  -5   1         43.61         54.33         0.51 o                         
  -1  -5   1        898.12        950.55         6.11 o                         
   0  -5   1         21.46         20.43         0.51 o                         
   1  -5   1         45.01         34.96         1.10 o                         
   2  -5   1        237.94        204.03         2.70 o                         
   3  -5   1          1.71          0.69         0.22 o                         
   4  -5   1         65.30         60.95         1.20 o                         
   5  -5   1          0.32          0.21         0.22 o                         
   6  -5   1         31.18         32.46         0.60 o                         
   7  -5   1         13.07         13.66         0.62 o                         
   8  -5   1         63.85         74.53         1.72 o                         
 -10  -4   1          0.12          0.33         0.44 o                         
  -9  -4   1         44.35         40.99         0.53 o                         
  -8  -4   1         65.49         63.99         1.01 o                         
  -7  -4   1        128.97        127.13         1.06 o                         
  -6  -4   1        125.18        115.26         1.47 o                         
  -5  -4   1         97.92         88.73         0.75 o                         
  -4  -4   1        214.63        232.69         1.71 o                         
  -3  -4   1          0.04          0.26         0.17 o                         
  -2  -4   1         45.75         53.79         0.54 o                         
  -1  -4   1       1817.45       2030.07        14.71 o                         
   0  -4   1          2.55          5.06         0.47 o                         
   1  -4   1         12.12         10.43         0.21 o                         
   2  -4   1        202.64        196.11         3.40 o                         
   3  -4   1        757.07        760.74         6.28 o                         
   4  -4   1          1.87          2.07         0.18 o                         
   5  -4   1        156.21        149.57         1.61 o                         
   6  -4   1        235.04        221.35         3.46 o                         
   7  -4   1          2.87          0.90         0.90 o                         
   8  -4   1          0.12          0.03         0.39 o                         
 -10  -3   1         27.12         29.09         1.01 o                         
  -9  -3   1         12.61         13.22         0.35 o                         
  -8  -3   1         99.44         98.06         0.79 o                         
  -7  -3   1         16.26         17.68         0.38 o                         
  -6  -3   1         92.72         93.61         0.84 o                         
  -5  -3   1        323.07        363.04         3.78 o                         
  -4  -3   1        251.56        251.42         1.65 o                         
  -3  -3   1          0.23          0.53         0.16 o                         
  -2  -3   1        846.01        854.81         5.33 o                         
  -1  -3   1       1315.31       1463.15         9.40 o                         
   0  -3   1       3661.51       3983.70        28.94 o                         
   1  -3   1        967.97       1043.19         9.72 o                         
   2  -3   1          0.02          0.31         0.11 o                         
   3  -3   1        690.06        664.81         4.17 o                         
   4  -3   1         49.42         51.77         0.48 o                         
   5  -3   1         15.11         17.55         0.45 o                         
   6  -3   1        164.52        137.09         1.66 o                         
   7  -3   1         38.58         30.17         0.58 o                         
   8  -3   1         23.69         24.14         0.96 o                         
   9  -3   1          8.85         10.27         0.72 o                         
 -10  -2   1          8.62          6.62         1.08 o                         
  -9  -2   1          2.25          2.04         0.49 o                         
  -8  -2   1        215.78        212.18         2.34 o                         
  -7  -2   1        252.45        240.47         1.99 o                         
  -6  -2   1         19.85         18.50         0.26 o                         
  -5  -2   1         43.18         39.82         0.43 o                         
  -4  -2   1       2825.07       3134.26        22.66 o                         
  -3  -2   1         92.85        101.79         1.15 o                         
  -2  -2   1        378.83        370.36         2.12 o                         
  -1  -2   1       1588.61       1623.29        10.38 o                         
   0  -2   1       1210.21       1274.67         7.94 o                         
   1  -2   1        682.42        703.95         4.97 o                         
   2  -2   1       1464.72       1638.32        16.25 o                         
   3  -2   1        558.66        709.15         7.73 o                         
   4  -2   1         60.56         69.53         0.68 o                         
   5  -2   1         17.67         13.89         0.21 o                         
   6  -2   1         14.98         11.33         0.23 o                         
   7  -2   1        373.33        326.94         3.07 o                         
   8  -2   1          0.04         -0.21         0.47 o                         
   9  -2   1          9.89         11.88         0.83 o                         
 -10  -1   1         67.85         71.64         1.59 o                         
  -9  -1   1          0.45          0.17         0.41 o                         
  -8  -1   1         31.61         31.53         0.44 o                         
  -7  -1   1        775.84        775.63         6.47 o                         
  -6  -1   1         18.29         16.26         0.27 o                         
  -5  -1   1        505.86        509.27         7.09 o                         
  -4  -1   1         88.08         73.72         0.53 o                         
  -3  -1   1        220.67        228.36         1.88 o                         
  -2  -1   1        993.86       1025.57        10.12 o                         
  -1  -1   1        441.76        478.26         2.64 o                         
   0  -1   1        789.59        841.85         7.06 o                         
   1  -1   1          0.03          7.93         3.69 o                         
   2  -1   1       1543.36       1535.79        11.33 o                         
   3  -1   1        500.83        539.75         3.82 o                         
   4  -1   1         31.33         58.63         0.41 o                         
   5  -1   1        232.00        227.62         1.43 o                         
   6  -1   1         26.58         25.79         0.36 o                         
   7  -1   1          0.61          0.50         0.20 o                         
   8  -1   1         63.66         64.00         1.20 o                         
   9  -1   1         68.80         71.24         1.22 o                         
 -10   0   1          5.76          6.25         3.62 o                         
  -9   0   1         16.83         19.24         0.91 o                         
  -8   0   1          0.86          0.91         0.41 o                         
  -7   0   1         60.96         59.90         1.92 o                         
  -6   0   1          8.29          9.66         0.23 o                         
  -5   0   1         37.14         33.82         0.44 o                         
  -4   0   1        105.31        100.03         0.86 o                         
  -3   0   1          9.42          3.65         0.16 o                         
  -2   0   1         14.85         20.11         2.88 o                         
  -1   0   1       1406.26       1530.43        12.52 o                         
   1   0   1       4959.64       5243.42        38.42 o                         
   2   0   1       3396.12       3617.54        20.84 o                         
   3   0   1          0.61          2.45         0.12 o                         
   4   0   1        269.03        262.21         3.09 o                         
   5   0   1        254.63        231.59         2.31 o                         
   6   0   1        149.31        134.96         1.31 o                         
   7   0   1         70.14         68.24         0.62 o                         
   8   0   1          3.13          3.30         0.23 o                         
   9   0   1        130.54        135.31         1.82 o                         
  10   0   1         31.09         31.89         1.01 o                         
  -9   1   1         11.45         12.89         1.17 o                         
  -8   1   1          4.29          4.08         0.62 o                         
  -7   1   1         10.55          8.99         0.27 o                         
  -6   1   1         12.77          6.58         4.58 o                         
  -5   1   1          7.81          5.91         0.18 o                         
  -4   1   1          5.61          4.62         0.13 o                         
  -3   1   1        114.40        149.18         1.88 o                         
  -2   1   1       1566.70       1614.26        10.22 o                         
  -1   1   1         22.46         23.36         0.49 o                         
   1   1   1         52.18         46.70        19.06 o                         
   2   1   1        111.48         94.49         0.61 o                         
   3   1   1        745.87        840.16         4.44 o                         
   4   1   1         31.38         25.92         0.22 o                         
   5   1   1         61.65         50.76         0.73 o                         
   6   1   1        432.36        389.86         2.99 o                         
   7   1   1        383.75        365.12         2.53 o                         
   8   1   1          1.50          1.24         0.25 o                         
   9   1   1        204.59        211.29         2.50 o                         
  10   1   1          4.26          3.83         0.64 o                         
  -9   2   1         15.89         13.54         0.76 o                         
  -8   2   1        156.74        152.94         2.26 o                         
  -7   2   1          6.01          5.84         0.82 o                         
  -6   2   1        217.38        201.41         2.75 o                         
  -5   2   1        208.83        205.31         2.46 o                         
  -4   2   1        115.46        121.10         1.02 o                         
  -3   2   1       1036.41       1127.59         7.16 o                         
  -2   2   1       1132.41       1238.42         8.35 o                         
  -1   2   1        138.65        143.01         1.02 o                         
   0   2   1        335.27        351.15         1.94 o                         
   1   2   1        579.09        617.75         3.47 o                         
   2   2   1         72.59         82.17         0.51 o                         
   3   2   1        814.91        909.57         8.19 o                         
   4   2   1          7.81          6.34         0.19 o                         
   5   2   1          0.32          1.15         0.21 o                         
   6   2   1       1061.25       1031.52        13.17 o                         
   7   2   1        127.95        119.90         1.15 o                         
   8   2   1         52.14         47.14         0.61 o                         
   9   2   1         17.09         17.06         0.57 o                         
  10   2   1          0.06         -0.22         0.40 o                         
  -9   3   1          1.79          1.21         1.19 o                         
  -8   3   1         13.63         12.37         0.86 o                         
  -7   3   1          1.67          2.25         0.61 o                         
  -6   3   1          0.99          0.21         0.34 o                         
  -5   3   1         41.93         40.13         0.60 o                         
  -4   3   1        114.06        107.01         0.78 o                         
  -3   3   1         14.00         17.20         0.22 o                         
  -2   3   1        195.32        229.97         2.91 o                         
  -1   3   1       2484.76       2698.00        20.18 o                         
   0   3   1         99.21        112.80         1.19 o                         
   1   3   1       4757.68       5146.61        38.50 o                         
   2   3   1       1218.07       1293.77         8.13 o                         
   3   3   1       2086.72       2342.01        19.49 o                         
   4   3   1       1367.13       1434.73        11.42 o                         
   5   3   1        122.50        120.31         1.38 o                         
   6   3   1        447.76        417.48         5.30 o                         
   7   3   1         82.32         74.65         0.92 o                         
   8   3   1         10.12          9.96         0.35 o                         
   9   3   1         41.35         41.47         0.59 o                         
  10   3   1         18.00         18.05         1.07 o                         
  -8   4   1          3.12          2.68         0.60 o                         
  -7   4   1         11.23          9.61         1.07 o                         
  -6   4   1         62.33         53.13         0.89 o                         
  -5   4   1         51.91         45.28         0.88 o                         
  -4   4   1         87.89         81.42         0.74 o                         
  -3   4   1        235.83        238.37         2.63 o                         
  -2   4   1         12.33         11.16         0.44 o                         
  -1   4   1        114.99        115.11         1.08 o                         
   0   4   1       4388.63       5055.92        38.31 o                         
   1   4   1          7.81         11.00         0.22 o                         
   2   4   1       1850.51       2088.15        14.04 o                         
   3   4   1        113.01        142.75         0.91 o                         
   4   4   1        508.29        651.78         5.14 o                         
   5   4   1         22.33         21.76         0.44 o                         
   6   4   1        100.39        108.88         0.97 o                         
   7   4   1          7.92          6.67         0.34 o                         
   8   4   1        150.40        151.02         1.11 o                         
   9   4   1          0.03          0.02         0.18 o                         
  10   4   1         10.31         11.67         0.44 o                         
  -8   5   1         13.66         18.28         1.96 o                         
  -7   5   1         19.48         18.79         0.82 o                         
  -6   5   1         12.90         14.58         0.73 o                         
  -5   5   1         40.83         33.39         0.64 o                         
  -4   5   1         21.58         21.05         0.32 o                         
  -3   5   1        332.33        320.40         2.44 o                         
  -2   5   1         54.69         49.73         0.81 o                         
  -1   5   1        239.90        230.48         2.20 o                         
   0   5   1          4.62          3.09         0.20 o                         
   1   5   1       2836.38       3481.92        25.35 o                         
   2   5   1        402.56        428.42         2.69 o                         
   3   5   1        228.55        233.24         1.54 o                         
   4   5   1         46.59         43.76         0.42 o                         
   5   5   1        155.60        161.24         3.04 o                         
   6   5   1        203.93        174.18         1.36 o                         
   7   5   1        153.13        132.54         1.42 o                         
   8   5   1         56.62         57.96         0.76 o                         
   9   5   1         88.66         89.02         0.87 o                         
  10   5   1         17.24         21.23         0.65 o                         
  -7   6   1          2.90          2.79         0.76 o                         
  -6   6   1        146.87        147.46         1.68 o                         
  -5   6   1         16.89         14.61         0.66 o                         
  -4   6   1        127.20        124.72         1.76 o                         
  -3   6   1        980.51        962.43         6.63 o                         
  -2   6   1       1639.40       1657.99        16.42 o                         
  -1   6   1          2.12          3.55         0.24 o                         
   0   6   1          0.26          0.43         0.17 o                         
   1   6   1          0.51          0.42         0.15 o                         
   2   6   1         16.78         28.88         0.43 o                         
   3   6   1        304.21        296.73         2.07 o                         
   4   6   1         23.16         27.23         0.38 o                         
   5   6   1        173.29        164.93         2.39 o                         
   6   6   1         18.67         21.56         0.43 o                         
   7   6   1        366.21        309.79         3.56 o                         
   8   6   1         66.35         60.75         1.15 o                         
   9   6   1         31.19         28.84         0.54 o                         
  10   6   1         29.93         30.03         0.45 o                         
  -6   7   1         78.11         92.60         1.44 o                         
  -5   7   1         88.01         95.93         1.75 o                         
  -4   7   1         21.71         21.12         0.79 o                         
  -3   7   1         26.01         26.95         1.04 o                         
  -2   7   1        247.44        255.82         3.24 o                         
  -1   7   1         82.75         75.46         0.83 o                         
   0   7   1        102.66         96.08         1.06 o                         
   1   7   1        532.79        575.76         5.37 o                         
   2   7   1         26.16         32.53         0.45 o                         
   3   7   1        338.42        336.88         2.28 o                         
   4   7   1         17.54         21.79         0.47 o                         
   5   7   1        246.64        239.22         2.54 o                         
   6   7   1         38.20         29.27         0.57 o                         
   7   7   1         18.80         15.37         0.43 o                         
   8   7   1          6.45          3.39         0.34 o                         
   9   7   1          4.31          5.00         0.38 o                         
  10   7   1         42.28         45.62         1.03 o                         
  -6   8   1          2.98          2.97         0.92 o                         
  -5   8   1        156.04        172.31         2.67 o                         
  -4   8   1         33.41         30.69         0.48 o                         
  -3   8   1          0.07         -0.05         0.16 o                         
  -2   8   1         76.42         72.03         1.28 o                         
  -1   8   1          0.02         -0.05         0.21 o                         
   0   8   1         60.43         55.36         0.77 o                         
   1   8   1         38.32         32.13         0.50 o                         
   2   8   1         24.35         23.80         0.51 o                         
   3   8   1        417.57        384.42         2.81 o                         
   4   8   1          1.21          1.88         0.42 o                         
   5   8   1         65.08         61.85         0.82 o                         
   6   8   1         15.83         17.65         0.50 o                         
   7   8   1          1.55          2.72         0.35 o                         
   8   8   1         61.42         62.26         0.88 o                         
   9   8   1         13.97         14.49         0.53 o                         
  10   8   1          5.23          5.70         0.63 o                         
  -5   9   1          0.22          0.62         0.59 o                         
  -4   9   1         16.35         20.70         1.09 o                         
  -3   9   1         20.25         20.60         0.47 o                         
  -2   9   1          1.46          1.53         0.34 o                         
  -1   9   1         17.70         16.35         0.72 o                         
   0   9   1         10.04         19.30         0.63 o                         
   1   9   1         55.24         46.38         0.95 o                         
   2   9   1        384.89        384.21         3.03 o                         
   3   9   1          0.03         -0.08         0.29 o                         
   4   9   1          7.77          8.29         0.45 o                         
   5   9   1        240.29        237.74         2.22 o                         
   6   9   1        113.82        110.37         1.06 o                         
   7   9   1         86.80         88.33         1.08 o                         
   8   9   1          0.42          0.07         0.32 o                         
   9   9   1         12.22         11.94         0.52 o                         
  10   9   1          0.04          0.46         0.37 o                         
  -4  10   1        104.39        108.42         2.29 o                         
  -3  10   1         91.25         93.59         1.90 o                         
  -2  10   1        131.35        126.95         2.59 o                         
  -1  10   1          6.11          6.48         0.58 o                         
   0  10   1          8.91         11.22         0.45 o                         
   1  10   1        175.49        137.67         2.50 o                         
   2  10   1          8.31         11.26         0.50 o                         
   3  10   1          6.54          6.15         0.41 o                         
   4  10   1         13.73         13.00         0.49 o                         
   5  10   1          2.43          2.86         0.48 o                         
   6  10   1          0.01         -0.02         0.36 o                         
   7  10   1         46.18         42.84         0.74 o                         
   8  10   1         64.43         65.43         1.93 o                         
   9  10   1         59.81         61.74         0.89 o                         
  -3  11   1        109.51        115.91         2.28 o                         
  -2  11   1         86.79         98.02         1.97 o                         
  -1  11   1         35.70         37.35         0.90 o                         
   0  11   1          9.69         10.38         0.65 o                         
   1  11   1         24.94         25.00         0.55 o                         
   2  11   1         43.86         40.43         0.94 o                         
   3  11   1         31.69         30.77         0.72 o                         
   4  11   1        146.81        148.19         1.47 o                         
   5  11   1         23.21         26.95         0.63 o                         
   6  11   1         29.79         28.92         0.74 o                         
   7  11   1         45.49         49.43         1.13 o                         
   8  11   1          1.82          1.89         0.44 o                         
   9  11   1          0.01          0.11         0.40 o                         
  -2  12   1          0.11          1.10         0.39 o                         
  -1  12   1         38.14         35.94         0.93 o                         
   0  12   1         32.73         32.37         0.69 o                         
   1  12   1         40.97         36.12         1.23 o                         
   2  12   1         52.99         57.81         1.09 o                         
   3  12   1         19.64         17.43         0.69 o                         
   4  12   1          1.91          0.93         0.48 o                         
   5  12   1         12.51         12.34         0.57 o                         
   6  12   1         23.53         21.43         0.71 o                         
   7  12   1          0.71          0.44         0.44 o                         
   8  12   1         55.48         56.83         1.33 o                         
   0  13   1          0.26          0.36         0.37 o                         
   1  13   1         30.54         29.34         1.50 o                         
   2  13   1         20.34         25.84         0.89 o                         
   3  13   1          0.12          0.30         0.48 o                         
   4  13   1         65.14         65.90         1.25 o                         
   5  13   1         22.60         25.61         0.79 o                         
   6  13   1        101.38        100.60         1.39 o                         
   7  13   1          2.79          4.25         0.59 o                         
  -4 -13   2         55.56         61.18         1.08 o                         
  -3 -13   2         75.23         84.61         1.30 o                         
  -6 -12   2         37.76         36.47         0.92 o                         
  -5 -12   2         33.16         37.49         0.94 o                         
  -4 -12   2         14.38         14.38         0.79 o                         
  -3 -12   2          5.20          5.23         0.65 o                         
  -2 -12   2         71.42         82.21         1.96 o                         
  -1 -12   2         98.71        106.02         2.45 o                         
   0 -12   2          5.61          4.80         0.69 o                         
   1 -12   2         83.64         84.35         2.03 o                         
  -7 -11   2          0.49          0.36         0.43 o                         
  -6 -11   2          9.16         10.15         0.63 o                         
  -5 -11   2          8.11          7.88         0.78 o                         
  -4 -11   2         60.94         60.30         0.94 o                         
  -3 -11   2          1.75          2.69         0.53 o                         
  -2 -11   2         29.37         29.57         0.83 o                         
  -1 -11   2         29.96         27.82         0.70 o                         
   0 -11   2         23.28         22.00         0.72 o                         
   1 -11   2          0.21         -0.15         0.52 o                         
   2 -11   2         17.98         20.78         0.79 o                         
  -8 -10   2          0.09          0.54         0.43 o                         
  -7 -10   2         87.41         93.35         1.33 o                         
  -6 -10   2          3.03          3.18         0.53 o                         
  -5 -10   2         80.09         80.85         1.16 o                         
  -4 -10   2         32.15         31.08         0.72 o                         
  -3 -10   2         43.24         41.22         0.85 o                         
  -2 -10   2        185.79        164.15         1.79 o                         
  -1 -10   2         29.77         25.72         0.64 o                         
   0 -10   2         23.82         25.91         0.65 o                         
   1 -10   2         55.86         62.42         0.89 o                         
   2 -10   2          2.71          4.41         0.48 o                         
   3 -10   2        212.41        216.46         3.92 o                         
  -9  -9   2         57.61         63.48         1.02 o                         
  -8  -9   2         33.44         36.67         0.84 o                         
  -7  -9   2          1.59          0.86         0.36 o                         
  -6  -9   2         82.67         77.70         1.03 o                         
  -5  -9   2         21.89         19.44         0.54 o                         
  -4  -9   2          0.50          1.00         0.47 o                         
  -3  -9   2          5.76          4.65         0.47 o                         
  -2  -9   2          9.20          4.74         0.41 o                         
  -1  -9   2        117.18         96.54         1.18 o                         
   0  -9   2         60.30         67.24         1.15 o                         
   1  -9   2         28.23         26.19         0.69 o                         
   2  -9   2        184.26        177.37         2.07 o                         
   3  -9   2          7.16          6.61         0.53 o                         
   4  -9   2         78.90         73.53         2.13 o                         
   5  -9   2         33.60         39.03         2.38 o                         
  -9  -8   2          4.60          3.88         0.56 o                         
  -8  -8   2          2.79          2.58         0.44 o                         
  -7  -8   2         13.45         14.67         0.52 o                         
  -6  -8   2         59.21         58.39         0.90 o                         
  -5  -8   2          2.72          3.04         0.50 o                         
  -4  -8   2        333.97        323.83         2.49 o                         
  -3  -8   2         23.36         24.22         0.60 o                         
  -2  -8   2        304.02        275.37         2.74 o                         
  -1  -8   2          1.31          2.98         0.33 o                         
   0  -8   2        101.20        101.99         1.41 o                         
   1  -8   2         22.57         22.39         0.54 o                         
   2  -8   2          5.64          4.17         0.37 o                         
   3  -8   2         44.72         46.67         0.80 o                         
   4  -8   2         47.33         51.74         1.51 o                         
   5  -8   2          0.08          0.21         0.28 o                         
 -10  -7   2         30.65         30.49         0.89 o                         
  -9  -7   2         18.50         15.66         0.67 o                         
  -8  -7   2        121.16        119.66         1.33 o                         
  -7  -7   2         20.95         18.87         0.54 o                         
  -6  -7   2         25.96         25.29         0.51 o                         
  -5  -7   2         77.36         74.36         0.86 o                         
  -4  -7   2         38.67         35.78         0.85 o                         
  -3  -7   2         51.95         51.03         0.63 o                         
  -2  -7   2          0.50          1.14         0.26 o                         
  -1  -7   2         18.27         14.49         0.45 o                         
   0  -7   2         57.47         49.43         0.76 o                         
   1  -7   2         17.20         15.85         0.40 o                         
   2  -7   2          6.91          7.73         0.34 o                         
   3  -7   2         55.24         50.84         1.13 o                         
   4  -7   2         34.12         32.26         0.67 o                         
   5  -7   2        206.38        233.18         6.54 o                         
   6  -7   2         34.16         35.35         0.99 o                         
 -10  -6   2          8.46         10.23         0.44 o                         
  -9  -6   2          1.18          0.68         0.41 o                         
  -8  -6   2         15.52         11.06         0.45 o                         
  -7  -6   2         52.85         52.79         0.99 o                         
  -6  -6   2          8.88         10.74         0.43 o                         
  -5  -6   2         85.88         84.31         1.04 o                         
  -4  -6   2         52.39         54.28         0.73 o                         
  -3  -6   2        181.89        176.59         1.87 o                         
  -2  -6   2        205.64        213.09         1.59 o                         
  -1  -6   2       1121.61       1182.95         8.04 o                         
   0  -6   2          7.69         10.15         0.31 o                         
   1  -6   2         39.60         40.92         0.57 o                         
   2  -6   2       2861.61       2927.72        36.73 o                         
   3  -6   2         32.71         30.12         0.64 o                         
   4  -6   2        340.88        330.76         3.01 o                         
   5  -6   2        103.79        102.46         1.92 o                         
   6  -6   2         76.81         68.60        14.42 o                         
   7  -6   2         25.21         25.18         0.96 o                         
 -10  -5   2         19.70         20.56         1.02 o                         
  -9  -5   2          2.81          3.38         0.38 o                         
  -8  -5   2         88.30         83.00         1.02 o                         
  -7  -5   2         29.23         26.28         0.48 o                         
  -6  -5   2         16.63         19.19         0.44 o                         
  -5  -5   2         18.17         19.31         0.38 o                         
  -4  -5   2         60.64         56.86         0.62 o                         
  -3  -5   2         13.18         11.46         0.31 o                         
  -2  -5   2        198.66        243.25         1.61 o                         
  -1  -5   2        384.69        405.80         2.64 o                         
   0  -5   2        133.92        131.39         1.55 o                         
   1  -5   2         77.33         71.69         0.85 o                         
   2  -5   2        777.48        748.75         9.48 o                         
   3  -5   2        412.07        388.49         5.40 o                         
   4  -5   2          1.29          1.65         0.20 o                         
   5  -5   2          5.22          3.77         0.23 o                         
   6  -5   2         55.21         52.45         0.66 o                         
   7  -5   2          0.42          1.17         0.51 o                         
   8  -5   2         66.01         67.60         2.00 o                         
 -10  -4   2         22.41         23.61         1.06 o                         
  -9  -4   2         16.19         15.36         0.43 o                         
  -8  -4   2          2.75          4.07         0.35 o                         
  -7  -4   2        167.89        156.97         1.38 o                         
  -6  -4   2        385.21        376.53         2.72 o                         
  -5  -4   2        274.96        296.67         2.79 o                         
  -4  -4   2         87.83         73.18         0.69 o                         
  -3  -4   2        431.11        437.70         2.90 o                         
  -2  -4   2        129.49        134.33         1.10 o                         
  -1  -4   2       3258.17       3806.22        28.29 o                         
   0  -4   2        427.81        452.31         2.84 o                         
   1  -4   2          0.06          0.80         0.33 o                         
   2  -4   2          1.63          2.25         0.18 o                         
   3  -4   2        216.19        206.06         2.76 o                         
   4  -4   2         77.80         67.76         0.80 o                         
   5  -4   2         26.08         29.84         0.41 o                         
   6  -4   2         14.17         13.48         0.47 o                         
   7  -4   2          3.19          1.32         0.65 o                         
   8  -4   2         33.89         37.86         1.18 o                         
 -10  -3   2         28.18         29.67         0.96 o                         
  -9  -3   2         45.46         48.26         0.96 o                         
  -8  -3   2         16.37         18.64         0.43 o                         
  -7  -3   2         38.77         35.57         0.60 o                         
  -6  -3   2        180.90        183.17         1.64 o                         
  -5  -3   2        300.04        302.71         2.41 o                         
  -4  -3   2        144.25        181.87         1.27 o                         
  -3  -3   2        376.42        401.81         2.54 o                         
  -2  -3   2         54.32         57.02         0.44 o                         
  -1  -3   2         41.91         48.65         0.59 o                         
   0  -3   2        921.56       1015.08         7.38 o                         
   1  -3   2        825.60        833.17         7.92 o                         
   2  -3   2        628.43        624.47         6.11 o                         
   3  -3   2        238.55        244.27         2.55 o                         
   4  -3   2         72.69         66.59         0.89 o                         
   5  -3   2        168.94        139.73         1.31 o                         
   6  -3   2         70.48         66.99         0.70 o                         
   7  -3   2          0.05          0.46         0.17 o                         
   8  -3   2          1.32          0.72         0.70 o                         
   9  -3   2          5.72          4.98         3.46 o                         
 -10  -2   2          1.19          0.96         0.57 o                         
  -9  -2   2          0.56          0.49         0.57 o                         
  -8  -2   2          6.47          4.69         0.18 o                         
  -7  -2   2        399.11        405.49         2.59 o                         
  -6  -2   2        106.36        112.01         0.90 o                         
  -5  -2   2        164.57        149.26         1.05 o                         
  -4  -2   2         27.01         30.41         0.85 o                         
  -3  -2   2          0.01          0.32         0.15 o                         
  -2  -2   2       1087.55       1101.38         6.88 o                         
  -1  -2   2        254.09        244.17         1.74 o                         
   0  -2   2        338.62        337.52         2.70 o                         
   1  -2   2       2596.33       2885.83        20.07 o                         
   2  -2   2       1199.56       1353.10         9.38 o                         
   3  -2   2        495.60        512.34         6.59 o                         
   4  -2   2        245.67        252.55         2.20 o                         
   5  -2   2          2.02          0.07         0.11 o                         
   6  -2   2          3.57          6.00         0.21 o                         
   7  -2   2          1.15          0.85         0.18 o                         
   8  -2   2          6.66          3.75         2.39 o                         
   9  -2   2          2.25          1.54         1.52 o                         
 -10  -1   2          5.90          8.19         0.75 o                         
  -9  -1   2         25.54         28.50         0.91 o                         
  -8  -1   2          7.54          8.82         0.73 o                         
  -7  -1   2         10.25          9.76         0.30 o                         
  -6  -1   2         40.99         39.49         0.49 o                         
  -5  -1   2        104.61         97.01         0.85 o                         
  -4  -1   2        191.12        177.23         1.16 o                         
  -3  -1   2        392.15        433.02         6.00 o                         
  -2  -1   2          0.66          1.12         0.45 o                         
  -1  -1   2          0.00          1.37         0.49 o                         
   0  -1   2         55.51         53.06         0.36 o                         
   1  -1   2         48.24         37.75         0.50 o                         
   2  -1   2       4157.29       4596.83        50.68 o                         
   3  -1   2         75.05         75.03         1.21 o                         
   4  -1   2        544.00        567.09         4.65 o                         
   5  -1   2        138.06        137.76         1.17 o                         
   6  -1   2          8.18         10.22         0.28 o                         
   7  -1   2         70.51         67.81         0.61 o                         
   8  -1   2         81.67         84.34         0.94 o                         
   9  -1   2          6.63          4.43         3.36 o                         
  -9   0   2         50.81         54.39         1.37 o                         
  -8   0   2          5.25          5.44         0.64 o                         
  -7   0   2        351.33        340.88         5.46 o                         
  -6   0   2         93.97         87.35         0.86 o                         
  -5   0   2         64.12         61.55         0.61 o                         
  -4   0   2         26.01         16.97         4.91 o                         
  -3   0   2          3.93          3.85         0.18 o                         
  -2   0   2       1370.72       1431.16       103.26 o                         
  -1   0   2       6957.37       7490.49        73.13 o                         
   0   0   2        149.81        141.71         0.77 o                         
   1   0   2       1987.29       2090.33        13.41 o                         
   2   0   2       2982.62       3244.64        28.96 o                         
   3   0   2         27.03         16.33         0.33 o                         
   4   0   2        562.28        549.53         3.39 o                         
   5   0   2        576.60        548.45         3.82 o                         
   6   0   2          0.53          0.34         0.16 o                         
   7   0   2         34.75         35.82         0.58 o                         
   8   0   2          0.16          0.19         0.18 o                         
   9   0   2         45.79         42.71         1.10 o                         
  10   0   2          2.66          3.41         0.61 o                         
  -9   1   2         34.83         40.95         1.11 o                         
  -8   1   2         11.19         10.06         0.68 o                         
  -7   1   2          0.64          1.27         0.43 o                         
  -6   1   2         37.89         30.44         1.03 o                         
  -5   1   2         93.05         94.20         1.40 o                         
  -4   1   2          2.36          1.69         0.36 o                         
  -3   1   2          6.21          7.18         0.32 o                         
  -2   1   2        162.97        155.22         1.32 o                         
  -1   1   2       3492.40       3920.05        41.54 o                         
   0   1   2        645.43        684.22         3.09 o                         
   1   1   2       1850.04       1949.70        14.42 o                         
   2   1   2       1158.69        152.41       549.13 o                         
   3   1   2        504.63        466.06         2.70 o                         
   4   1   2         16.24         18.41         0.54 o                         
   5   1   2        146.10        130.14         0.86 o                         
   6   1   2         39.17         35.96         0.50 o                         
   7   1   2         59.80         56.52         0.66 o                         
   8   1   2         11.56         10.74         0.28 o                         
   9   1   2          1.08          1.14         0.22 o                         
  10   1   2         18.13         21.27         0.71 o                         
  -9   2   2         60.66         62.26         1.33 o                         
  -8   2   2          1.46          0.80         0.62 o                         
  -7   2   2          0.75          0.00         0.33 o                         
  -6   2   2         72.72         73.50         1.11 o                         
  -5   2   2         67.79         62.28         0.90 o                         
  -4   2   2        973.37       1098.72        10.46 o                         
  -3   2   2        738.74        759.23         5.74 o                         
  -2   2   2        340.66        311.02         5.04 o                         
  -1   2   2       2352.59       2585.69        17.23 o                         
   0   2   2         30.01         39.15         0.40 o                         
   1   2   2       2329.27       2499.56        23.97 o                         
   2   2   2        114.36        109.51         0.60 o                         
   3   2   2        670.49        791.38         4.78 o                         
   4   2   2        256.14        234.80         1.34 o                         
   5   2   2          0.50          0.70         0.22 o                         
   6   2   2         11.00         10.01         0.26 o                         
   7   2   2       1064.61       1010.13         7.23 o                         
   8   2   2          1.04          0.87         0.23 o                         
   9   2   2         15.46         15.81         0.37 o                         
  10   2   2         35.33         37.43         0.84 o                         
  -9   3   2          5.33          5.89         1.18 o                         
  -8   3   2         11.64         12.67         0.75 o                         
  -7   3   2        199.13        191.85         2.61 o                         
  -6   3   2         84.31         76.64         1.18 o                         
  -5   3   2        101.07        103.18         1.64 o                         
  -4   3   2          3.73          3.70         0.31 o                         
  -3   3   2         40.79         24.60         0.44 o                         
  -2   3   2        553.94        586.91         7.19 o                         
  -1   3   2        152.33        164.66         2.69 o                         
   0   3   2        202.39        228.37         1.39 o                         
   1   3   2        781.03        850.52         5.08 o                         
   2   3   2        491.15        487.18         2.82 o                         
   3   3   2        781.77        862.86         5.64 o                         
   4   3   2       3320.48       3726.94        40.71 o                         
   5   3   2         11.36         12.48         0.26 o                         
   6   3   2        199.08        201.24         2.10 o                         
   7   3   2         84.45         83.35         0.70 o                         
   8   3   2        163.43        156.79         1.27 o                         
   9   3   2         11.17         11.05         0.38 o                         
  10   3   2          0.47          0.17         0.27 o                         
  -8   4   2          4.21          4.25         0.81 o                         
  -7   4   2         24.73         26.81         0.91 o                         
  -6   4   2         17.95         16.79         0.81 o                         
  -5   4   2          6.24          6.85         0.54 o                         
  -4   4   2         69.29         68.03         0.79 o                         
  -3   4   2         39.51         37.90         0.37 o                         
  -2   4   2         49.60         48.06         0.58 o                         
  -1   4   2        740.57        769.25         8.44 o                         
   0   4   2         69.42         77.34         0.88 o                         
   1   4   2        617.19        656.59         3.93 o                         
   2   4   2        432.05        444.31         2.65 o                         
   3   4   2         22.78         15.21         0.25 o                         
   4   4   2        653.27        657.37         5.92 o                         
   5   4   2         90.08        102.54         1.51 o                         
   6   4   2          1.59          0.90         0.22 o                         
   7   4   2        160.00        152.41         1.23 o                         
   8   4   2          7.34          7.14         0.26 o                         
   9   4   2         46.43         41.67         1.13 o                         
  10   4   2         85.13         91.12         0.99 o                         
  -8   5   2          2.94          2.97         0.82 o                         
  -7   5   2         15.11         13.43         0.95 o                         
  -6   5   2         47.46         49.32         0.85 o                         
  -5   5   2          5.24          5.61         0.43 o                         
  -4   5   2        157.25        155.67         1.47 o                         
  -3   5   2          8.74          9.30         0.28 o                         
  -2   5   2         91.19         93.06         0.69 o                         
  -1   5   2         84.77         92.52         1.41 o                         
   0   5   2         88.35         94.35         1.28 o                         
   1   5   2        158.38        173.34         1.56 o                         
   2   5   2         35.44         39.96         0.41 o                         
   3   5   2        204.76        211.40         1.36 o                         
   4   5   2         10.28         13.78         0.31 o                         
   5   5   2          9.52         14.51         0.36 o                         
   6   5   2         83.26         85.22         1.84 o                         
   7   5   2         14.93         17.13         0.38 o                         
   8   5   2         15.91         16.74         0.31 o                         
   9   5   2          5.54          5.53         0.57 o                         
  10   5   2          6.32          7.51         0.45 o                         
  -7   6   2          7.29          9.65         1.59 o                         
  -6   6   2          6.80          8.74         0.57 o                         
  -5   6   2         20.68         20.10         0.60 o                         
  -4   6   2          2.31          1.92         0.16 o                         
  -3   6   2         96.05         91.34         1.28 o                         
  -2   6   2        113.96        102.56         0.90 o                         
  -1   6   2        347.34        330.61         2.92 o                         
   0   6   2        155.96        162.63         1.16 o                         
   1   6   2        425.47        433.46         3.46 o                         
   2   6   2        193.42        184.56         1.23 o                         
   3   6   2        488.00        513.19         3.29 o                         
   4   6   2         18.16         23.53         0.36 o                         
   5   6   2        335.37        326.55         5.73 o                         
   6   6   2         30.24         23.86         0.51 o                         
   7   6   2         16.17         13.05         0.36 o                         
   8   6   2         51.06         45.77         0.66 o                         
   9   6   2          2.99          3.17         0.28 o                         
  10   6   2          1.47          2.29         0.25 o                         
  -6   7   2         14.16         15.78         1.13 o                         
  -5   7   2          2.16          2.59         0.53 o                         
  -4   7   2         21.01         19.79         0.41 o                         
  -3   7   2          7.94          8.15         0.26 o                         
  -2   7   2        810.32        807.16        12.25 o                         
  -1   7   2         28.42         27.98         0.47 o                         
   0   7   2        107.16        115.17         1.54 o                         
   1   7   2        239.78        223.98         2.20 o                         
   2   7   2         25.23         24.41         0.38 o                         
   3   7   2        854.67        840.48         5.66 o                         
   4   7   2        256.30        248.49         2.10 o                         
   5   7   2         29.63         24.07         0.57 o                         
   6   7   2        662.77        630.44         9.95 o                         
   7   7   2        294.97        239.58         3.63 o                         
   8   7   2         15.66         16.05         0.50 o                         
   9   7   2          5.20          3.93         0.38 o                         
  10   7   2          6.59          4.68         0.79 o                         
  -6   8   2          0.82          1.20         0.52 o                         
  -5   8   2         44.71         49.08         1.79 o                         
  -4   8   2          8.30          8.29         0.81 o                         
  -3   8   2         12.13         10.90         0.38 o                         
  -2   8   2        215.38        208.75         3.36 o                         
  -1   8   2        150.33        142.24         2.19 o                         
   0   8   2        226.61        207.69         2.55 o                         
   1   8   2         24.98         25.56         0.61 o                         
   2   8   2        125.45        124.40         1.74 o                         
   3   8   2        824.57        801.60         5.68 o                         
   4   8   2       2661.61       2728.23        25.79 o                         
   5   8   2        387.32        379.86         4.67 o                         
   6   8   2         10.35         11.71         0.38 o                         
   7   8   2        117.26        107.70         1.68 o                         
   8   8   2         14.64         18.25         0.48 o                         
   9   8   2          3.93          4.97         0.46 o                         
  10   8   2         79.12         88.27         1.64 o                         
  -5   9   2          0.55          0.68         0.56 o                         
  -4   9   2         35.03         36.57         1.09 o                         
  -3   9   2         13.76         12.63         0.60 o                         
  -2   9   2        129.07        125.75         2.76 o                         
  -1   9   2          7.09          6.17         0.33 o                         
   0   9   2        201.58        178.15         3.53 o                         
   1   9   2        148.81        108.74         1.73 o                         
   2   9   2        179.63        166.48         2.92 o                         
   3   9   2          0.29          0.44         0.32 o                         
   4   9   2        180.61        179.61         2.53 o                         
   5   9   2        390.23        373.51         5.11 o                         
   6   9   2          3.45          3.61         0.42 o                         
   7   9   2         88.81         85.69         1.82 o                         
   8   9   2          0.02          0.02         0.29 o                         
   9   9   2         45.09         43.73         1.13 o                         
  10   9   2         40.69         46.91         0.97 o                         
  -4  10   2          4.28          4.29         0.79 o                         
  -3  10   2          1.20          2.84         0.85 o                         
  -2  10   2         59.83         64.83         1.40 o                         
  -1  10   2         11.56         12.49         0.51 o                         
   0  10   2         68.97         67.51         1.51 o                         
   1  10   2         36.43         31.45         0.63 o                         
   2  10   2         41.99         28.51         0.55 o                         
   3  10   2        140.51        138.86         2.21 o                         
   4  10   2        130.46        127.53         1.94 o                         
   5  10   2        334.30        331.79         3.49 o                         
   6  10   2         41.90         37.80         1.44 o                         
   7  10   2         17.27         15.47         0.54 o                         
   8  10   2          0.04          0.11         0.33 o                         
   9  10   2         17.53         16.46         1.25 o                         
  -3  11   2         29.79         32.30         1.21 o                         
  -2  11   2         63.80         71.52         2.37 o                         
  -1  11   2         63.82         66.47         1.70 o                         
   0  11   2         80.51         76.78         1.83 o                         
   1  11   2          7.15          6.16         0.51 o                         
   2  11   2        149.18        133.02         2.96 o                         
   3  11   2          1.24          1.59         0.48 o                         
   4  11   2         19.75         18.09         0.62 o                         
   5  11   2         46.89         49.87         0.87 o                         
   6  11   2          0.99          1.27         0.36 o                         
   7  11   2         16.12         17.23         0.69 o                         
   8  11   2         41.57         48.74         0.80 o                         
   9  11   2         12.12         14.00         0.64 o                         
  -2  12   2         25.10         25.98         0.72 o                         
  -1  12   2         41.16         40.11         1.41 o                         
   0  12   2          1.26          1.71         0.41 o                         
   1  12   2         97.34         94.59         2.35 o                         
   2  12   2         16.70         16.75         0.65 o                         
   3  12   2         62.28         61.08         1.82 o                         
   4  12   2        108.07        112.99         1.65 o                         
   5  12   2          1.34          1.60         0.51 o                         
   6  12   2         39.31         38.83         1.00 o                         
   7  12   2         47.02         49.80         1.03 o                         
   8  12   2         12.82         13.27         0.73 o                         
   0  13   2          0.65          0.74         0.37 o                         
   1  13   2         28.46         27.39         1.09 o                         
   2  13   2         49.71         48.73         1.79 o                         
   3  13   2         90.75         95.50         2.57 o                         
   4  13   2         26.60         35.89         1.18 o                         
   5  13   2         14.13         15.51         0.80 o                         
   6  13   2         15.60         16.04         0.72 o                         
   7  13   2          0.74          1.17         0.48 o                         
   2  14   2         73.60         83.85         1.55 o                         
   3  14   2         27.84         31.63         1.04 o                         
   4  14   2          2.11          3.02         0.54 o                         
   5  14   2          4.61          3.45         0.84 o                         
  -5 -12   3         37.41         37.63         1.06 o                         
  -4 -12   3         54.73         55.66         1.18 o                         
  -3 -12   3         17.52         18.85         0.75 o                         
  -2 -12   3          0.04          0.29         0.53 o                         
  -1 -12   3         11.44         11.59         0.63 o                         
   0 -12   3         20.08         21.29         0.76 o                         
  -7 -11   3          0.03          0.23         0.54 o                         
  -6 -11   3         11.34         12.85         0.71 o                         
  -5 -11   3          3.10          3.17         0.63 o                         
  -4 -11   3         13.50         13.68         0.74 o                         
  -3 -11   3          0.44          0.58         0.45 o                         
  -2 -11   3        123.44        127.37         1.59 o                         
  -1 -11   3          6.76          6.07         0.68 o                         
   0 -11   3          1.68          0.71         0.43 o                         
   1 -11   3         30.17         27.65         0.86 o                         
   2 -11   3          3.25          3.70         0.47 o                         
  -8 -10   3         32.66         32.77         1.04 o                         
  -7 -10   3         30.25         29.12         0.89 o                         
  -6 -10   3          0.14          0.55         0.43 o                         
  -5 -10   3        145.34        149.17         1.65 o                         
  -4 -10   3         31.48         31.13         0.84 o                         
  -3 -10   3          3.86          3.15         0.43 o                         
  -2 -10   3         41.32         37.16         0.85 o                         
  -1 -10   3         21.84         19.10         0.63 o                         
   0 -10   3         53.34         58.12         0.99 o                         
   1 -10   3          0.01         -0.04         0.35 o                         
   2 -10   3          3.27          3.93         0.48 o                         
   3 -10   3          1.26          0.84         0.39 o                         
  -8  -9   3          3.61          2.61         0.76 o                         
  -7  -9   3         49.37         51.21         0.90 o                         
  -6  -9   3         10.01          8.77         0.62 o                         
  -5  -9   3         22.41         20.86         0.97 o                         
  -4  -9   3         74.19         67.71         0.96 o                         
  -3  -9   3         13.20          9.91         0.56 o                         
  -2  -9   3        183.93        176.33         1.79 o                         
  -1  -9   3         33.38         34.12         0.80 o                         
   0  -9   3        124.75        120.55         1.41 o                         
   1  -9   3          1.23          2.51         1.29 o                         
   2  -9   3        156.02        150.02         1.71 o                         
   3  -9   3         21.12         20.94         0.59 o                         
   4  -9   3         12.00         11.48         0.54 o                         
  -9  -8   3          2.23          1.92         0.43 o                         
  -8  -8   3          1.56          0.90         0.37 o                         
  -7  -8   3          0.07          0.12         0.43 o                         
  -6  -8   3         40.75         39.00         0.82 o                         
  -5  -8   3        401.80        396.66         3.39 o                         
  -4  -8   3         16.23         18.46         0.64 o                         
  -3  -8   3        145.33        145.77         1.45 o                         
  -2  -8   3        180.08        161.68         1.38 o                         
  -1  -8   3         26.76         27.60         0.61 o                         
   0  -8   3        141.72        138.68         1.92 o                         
   1  -8   3         53.71         53.59         0.96 o                         
   2  -8   3         61.28         57.78         0.95 o                         
   3  -8   3         60.93         60.24         1.37 o                         
   4  -8   3          0.26         -0.04         0.33 o                         
   5  -8   3          2.87          2.61         0.40 o                         
  -9  -7   3          0.47          0.69         0.41 o                         
  -8  -7   3         87.11         86.00         1.25 o                         
  -7  -7   3          4.10          4.23         0.88 o                         
  -6  -7   3         27.04         29.79         0.63 o                         
  -5  -7   3         41.99         42.44         0.72 o                         
  -4  -7   3        234.10        231.48         1.82 o                         
  -3  -7   3        151.53        143.58         1.23 o                         
  -2  -7   3         66.72         62.55         0.70 o                         
  -1  -7   3        231.15        228.71         1.72 o                         
   0  -7   3         71.53         66.58         1.09 o                         
   1  -7   3         76.72         75.83         1.48 o                         
   2  -7   3         60.79         58.47         0.95 o                         
   3  -7   3         17.26         15.96         0.41 o                         
   4  -7   3        150.61        151.73         2.81 o                         
   5  -7   3         10.80         11.16         0.44 o                         
   6  -7   3          0.22          0.58         0.58 o                         
  -9  -6   3          7.88          5.75         1.14 o                         
  -8  -6   3         42.48         41.83         0.71 o                         
  -7  -6   3         20.64         20.53         0.57 o                         
  -6  -6   3          3.18          2.54         0.32 o                         
  -5  -6   3       1030.43       1006.06         7.31 o                         
  -4  -6   3        163.00        162.01         1.52 o                         
  -3  -6   3        142.13        129.22         1.12 o                         
  -2  -6   3          4.51          3.80         0.45 o                         
  -1  -6   3          2.17          2.20         0.27 o                         
   0  -6   3          0.38          1.16         0.27 o                         
   1  -6   3         73.48         74.09         0.78 o                         
   2  -6   3        714.39        684.40        13.33 o                         
   3  -6   3         75.83         73.76         1.34 o                         
   4  -6   3         98.75         96.61         1.68 o                         
   5  -6   3          4.50          4.11         0.29 o                         
   6  -6   3         38.22         34.19         0.81 o                         
   7  -6   3          0.70          0.50         0.38 o                         
 -10  -5   3         10.32         11.65         0.96 o                         
  -9  -5   3          1.29          1.41         0.29 o                         
  -8  -5   3         69.90         68.28         1.02 o                         
  -7  -5   3         46.20         46.20         0.67 o                         
  -6  -5   3         47.01         47.18         0.74 o                         
  -5  -5   3        114.38        110.63         1.15 o                         
  -4  -5   3         92.76         80.29         0.84 o                         
  -3  -5   3         87.30         90.65         0.85 o                         
  -2  -5   3         19.85         14.07         0.32 o                         
  -1  -5   3         40.11         54.64         0.61 o                         
   0  -5   3        516.00        536.77         5.60 o                         
   1  -5   3        118.41        116.07         1.84 o                         
   2  -5   3       1325.93       1333.29        11.77 o                         
   3  -5   3        269.96        261.90         3.56 o                         
   4  -5   3        208.20        208.63         2.07 o                         
   5  -5   3          1.92          2.16         0.30 o                         
   6  -5   3          0.66          0.39         0.19 o                         
   7  -5   3          3.72          3.27         1.21 o                         
 -10  -4   3          0.66          0.29         0.48 o                         
  -9  -4   3         51.17         49.61         0.78 o                         
  -8  -4   3         20.44         17.85         0.42 o                         
  -7  -4   3        159.24        142.87         1.44 o                         
  -6  -4   3         66.27         58.45         0.71 o                         
  -5  -4   3          3.87          3.63         0.27 o                         
  -4  -4   3        522.60        517.88         7.04 o                         
  -3  -4   3        173.85        156.34         1.10 o                         
  -2  -4   3          3.71         10.15         2.18 o                         
  -1  -4   3       1491.69       1650.60        17.27 o                         
   0  -4   3        548.26        615.11         5.52 o                         
   1  -4   3        217.90        214.46         2.90 o                         
   2  -4   3        500.06        468.57         5.29 o                         
   3  -4   3          7.69          6.37         0.24 o                         
   4  -4   3         38.11         42.17         0.57 o                         
   5  -4   3          0.44         -0.07         0.18 o                         
   6  -4   3         10.52         11.43         0.25 o                         
   7  -4   3          0.01         -0.01         0.18 o                         
   8  -4   3        277.95        303.20         4.91 o                         
 -10  -3   3          1.43          1.80         1.01 o                         
  -9  -3   3          2.05          2.45         0.49 o                         
  -8  -3   3         40.17         39.35         1.17 o                         
  -7  -3   3         26.45         26.27         0.44 o                         
  -6  -3   3        149.25        157.65         1.22 o                         
  -5  -3   3        114.74        116.74         1.65 o                         
  -4  -3   3        262.63        269.74         2.67 o                         
  -3  -3   3         38.88         42.85         0.41 o                         
  -2  -3   3       1155.06       1216.18         7.98 o                         
  -1  -3   3        265.58        285.73         1.80 o                         
   0  -3   3        925.85       1004.95         6.42 o                         
   1  -3   3        217.28        242.70         2.44 o                         
   2  -3   3         11.30         13.21         0.42 o                         
   3  -3   3        937.69        945.48        14.21 o                         
   4  -3   3        174.39        169.93         1.24 o                         
   5  -3   3        555.82        467.13         6.45 o                         
   6  -3   3        354.53        324.76         3.67 o                         
   7  -3   3          9.38          7.53         0.31 o                         
   8  -3   3        112.34        120.83         1.67 o                         
 -10  -2   3          0.32          1.32         0.74 o                         
  -9  -2   3         62.34         62.69         1.72 o                         
  -8  -2   3         69.21         58.65         1.08 o                         
  -7  -2   3         22.28         21.27         0.33 o                         
  -6  -2   3         41.56         38.83         0.45 o                         
  -5  -2   3         32.92         32.07         0.41 o                         
  -4  -2   3         71.68         74.04         0.72 o                         
  -3  -2   3         39.49         48.28         0.55 o                         
  -2  -2   3          1.89          2.65         0.23 o                         
  -1  -2   3        204.69        210.25         2.03 o                         
   0  -2   3        122.58        114.41         1.38 o                         
   1  -2   3        679.04        674.32         4.81 o                         
   2  -2   3         79.56         74.35         0.51 o                         
   3  -2   3        192.35        177.47         1.77 o                         
   4  -2   3          0.21          2.65         0.91 o                         
   5  -2   3        192.51        156.49         1.57 o                         
   6  -2   3        159.22        105.42         1.25 o                         
   7  -2   3         23.54         20.97         0.54 o                         
   8  -2   3         12.28         14.69         0.48 o                         
   9  -2   3         11.73         10.93         0.70 o                         
  -9  -1   3          1.72          2.36         0.75 o                         
  -8  -1   3          0.57          0.70         0.62 o                         
  -7  -1   3        137.93        146.23         1.69 o                         
  -6  -1   3          2.46          2.49         0.32 o                         
  -5  -1   3        155.67        155.80         1.29 o                         
  -4  -1   3         71.31         68.45         0.76 o                         
  -3  -1   3        317.11        324.95         2.47 o                         
  -2  -1   3        983.13        978.00         6.10 o                         
  -1  -1   3        670.55        717.27         5.59 o                         
   0  -1   3        521.65        565.14         4.88 o                         
   1  -1   3        351.57        331.43         2.10 o                         
   2  -1   3       1794.68       2063.25        13.81 o                         
   3  -1   3        595.36        715.91        11.20 o                         
   4  -1   3         10.83          6.93         0.18 o                         
   5  -1   3         20.50         17.41         0.27 o                         
   6  -1   3          1.03          0.29         0.16 o                         
   7  -1   3         50.24         48.44         0.51 o                         
   8  -1   3         27.22         24.11         0.41 o                         
   9  -1   3         15.49         13.59         1.25 o                         
  -9   0   3         38.62         40.90         1.87 o                         
  -8   0   3         67.51         62.63         1.22 o                         
  -7   0   3        707.86        718.21         7.63 o                         
  -6   0   3        108.19        107.23         1.13 o                         
  -5   0   3        532.73        269.98       160.23 o                         
  -4   0   3        476.49        339.72        90.95 o                         
  -3   0   3        135.65        138.33         2.13 o                         
  -2   0   3        129.34        132.83         2.42 o                         
  -1   0   3      24578.52      27663.10       279.43 o                         
   0   0   3       3983.23       4333.58        36.48 o                         
   1   0   3        733.15        793.25         5.81 o                         
   2   0   3        147.12        133.37         0.98 o                         
   3   0   3        506.57        574.45         5.21 o                         
   4   0   3        372.34        382.91         4.60 o                         
   5   0   3         37.04         37.75         0.39 o                         
   6   0   3        180.65        163.72         1.29 o                         
   7   0   3         28.43         24.49         0.34 o                         
   8   0   3          2.42          1.52         0.27 o                         
   9   0   3          6.49          5.38         0.31 o                         
  10   0   3          3.68          3.61         0.75 o                         
  -9   1   3          0.03          0.17         1.19 o                         
  -8   1   3          0.45          0.19         0.54 o                         
  -7   1   3         30.06         27.61         0.97 o                         
  -6   1   3        132.78        126.29         2.14 o                         
  -5   1   3          6.68          8.36         0.54 o                         
  -4   1   3        350.54        392.82         3.70 o                         
  -3   1   3        438.69        439.44         5.05 o                         
  -2   1   3        813.96        160.01       330.16 o                         
  -1   1   3       3281.10       3574.97        30.70 o                         
   0   1   3      26253.25      28319.95       254.56 o                         
   1   1   3        683.18        760.26         5.01 o                         
   2   1   3       2121.81       2259.56        15.02 o                         
   3   1   3        721.79        742.57         3.97 o                         
   4   1   3         40.53         36.99         0.34 o                         
   5   1   3       1109.21       1073.57         7.08 o                         
   6   1   3        582.63        542.20         3.60 o                         
   7   1   3         91.76         83.28         0.73 o                         
   8   1   3         17.01         15.79         0.34 o                         
   9   1   3         67.17         64.59         0.68 o                         
  10   1   3          0.60          0.73         0.46 o                         
  -9   2   3          2.14          1.25         0.75 o                         
  -8   2   3          8.37          7.54         0.69 o                         
  -7   2   3         10.15          8.03         0.61 o                         
  -6   2   3          0.88          1.27         0.50 o                         
  -5   2   3         72.63         74.72         1.04 o                         
  -4   2   3         84.10         84.58         1.17 o                         
  -3   2   3       1947.15       2162.65        21.51 o                         
  -2   2   3        930.55       1021.54         7.50 o                         
  -1   2   3         16.77         18.57         0.17 o                         
   0   2   3        901.69       1020.94        10.79 o                         
   1   2   3          6.04          9.26         2.93 o                         
   2   2   3         65.28         61.91         0.50 o                         
   3   2   3         52.58         63.68         0.33 o                         
   4   2   3         13.96          7.56         0.15 o                         
   5   2   3        134.61        111.72         0.79 o                         
   6   2   3       1190.21       1119.49         7.72 o                         
   7   2   3          1.43          2.54         0.81 o                         
   8   2   3         73.03         71.55         0.65 o                         
   9   2   3          0.10          0.10         0.21 o                         
  10   2   3          0.12          0.25         0.33 o                         
  -8   3   3          0.67          1.42         0.60 o                         
  -7   3   3          0.53          1.40         0.52 o                         
  -6   3   3          0.16          0.48         0.41 o                         
  -5   3   3          3.72          3.40         0.52 o                         
  -4   3   3          0.84          0.99         0.52 o                         
  -3   3   3          4.31          4.62         0.32 o                         
  -2   3   3          1.91          1.61         0.13 o                         
  -1   3   3        464.62        487.66         3.12 o                         
   0   3   3          2.90          1.53         0.11 o                         
   1   3   3         85.19         69.30         0.60 o                         
   2   3   3         94.66        102.11         0.66 o                         
   3   3   3       1989.94       2201.32        14.77 o                         
   4   3   3        621.39        663.48         3.67 o                         
   5   3   3        957.61        940.66        10.71 o                         
   6   3   3        135.01        125.55         1.32 o                         
   7   3   3         43.00         37.44         0.55 o                         
   8   3   3         20.98         19.03         0.39 o                         
   9   3   3         24.16         24.53         0.51 o                         
  10   3   3          1.66          1.26         0.45 o                         
  -8   4   3         16.73         19.87         1.10 o                         
  -7   4   3         29.55         29.95         1.19 o                         
  -6   4   3          8.63          8.87         0.61 o                         
  -5   4   3        122.70        124.12         1.97 o                         
  -4   4   3          2.37          2.13         0.35 o                         
  -3   4   3        220.71        216.63         1.82 o                         
  -2   4   3        102.39        110.78         1.38 o                         
  -1   4   3        117.91        120.55         1.52 o                         
   0   4   3        339.44        315.65         4.09 o                         
   1   4   3         40.37         42.17         0.60 o                         
   2   4   3        103.04        144.54         0.88 o                         
   3   4   3        627.88        730.96         4.56 o                         
   4   4   3          5.82         12.87         0.48 o                         
   5   4   3         82.62         88.94         0.77 o                         
   6   4   3         95.21         86.34         1.07 o                         
   7   4   3         12.38         13.83         0.26 o                         
   8   4   3         65.24         57.78         0.60 o                         
   9   4   3          5.88          6.55         0.38 o                         
  10   4   3        108.36        104.68         1.53 o                         
  -8   5   3          3.33          3.22         0.86 o                         
  -7   5   3         19.80         16.83         1.05 o                         
  -6   5   3         72.48         71.69         1.70 o                         
  -5   5   3         20.45         22.97         0.81 o                         
  -4   5   3         71.71         72.32         0.93 o                         
  -3   5   3         35.87         33.91         0.83 o                         
  -2   5   3         55.41         52.51         0.59 o                         
  -1   5   3       1114.07       1289.42         8.75 o                         
   0   5   3        551.09        601.64         4.45 o                         
   1   5   3        179.99        181.08         2.05 o                         
   2   5   3        350.81        389.22         3.93 o                         
   3   5   3         97.42         78.64         0.80 o                         
   4   5   3        184.86        190.37         1.39 o                         
   5   5   3          3.60          6.01         0.62 o                         
   6   5   3         12.13         14.96         0.30 o                         
   7   5   3          7.58          7.46         0.40 o                         
   8   5   3          0.37          0.32         0.15 o                         
   9   5   3          2.15          2.65         0.40 o                         
  10   5   3         16.01         14.91         0.41 o                         
  -7   6   3         26.84         27.24         1.04 o                         
  -6   6   3          0.34          0.76         0.90 o                         
  -5   6   3          0.01         -0.03         0.38 o                         
  -4   6   3       1111.27       1118.35         9.83 o                         
  -3   6   3         20.00         19.04         0.34 o                         
  -2   6   3        175.43        174.46         1.79 o                         
  -1   6   3        447.69        448.93         5.45 o                         
   0   6   3        939.07       1105.04        11.83 o                         
   1   6   3       1016.95       1087.04        12.59 o                         
   2   6   3         10.48         11.11         0.27 o                         
   3   6   3        131.43        142.16         1.04 o                         
   4   6   3          0.62          3.36         0.44 o                         
   5   6   3         26.00         25.02         0.50 o                         
   6   6   3         98.21         89.99         1.61 o                         
   7   6   3          8.31         14.46         0.41 o                         
   8   6   3         30.07         32.19         0.54 o                         
   9   6   3          5.01          5.84         0.27 o                         
  10   6   3         59.22         62.31         1.30 o                         
  -6   7   3          5.24          4.35         0.59 o                         
  -5   7   3          1.05          1.07         0.58 o                         
  -4   7   3         40.98         36.15         2.09 o                         
  -3   7   3        641.16        637.36         8.74 o                         
  -2   7   3        151.49        149.99         1.94 o                         
  -1   7   3          3.09          3.23         0.23 o                         
   0   7   3        183.04        179.65         2.94 o                         
   1   7   3          0.11          0.41         0.17 o                         
   2   7   3         69.03         78.58         1.06 o                         
   3   7   3        845.15        875.90         6.24 o                         
   4   7   3        194.48        174.94         1.42 o                         
   5   7   3        343.53        339.07         3.69 o                         
   6   7   3         31.46         37.58         0.77 o                         
   7   7   3         32.24         30.26         0.57 o                         
   8   7   3        354.78        319.87         3.32 o                         
   9   7   3          8.96          7.27         0.30 o                         
  10   7   3         37.05         36.72         0.52 o                         
  -6   8   3          7.95          9.09         0.70 o                         
  -5   8   3          0.69          0.34         0.60 o                         
  -4   8   3         18.62         20.92         0.83 o                         
  -3   8   3          0.18          0.42         0.21 o                         
  -2   8   3         29.43         28.69         0.43 o                         
  -1   8   3          8.60          7.59         0.44 o                         
   0   8   3         11.00         12.59         0.47 o                         
   1   8   3        163.42        153.51         2.18 o                         
   2   8   3          5.53          6.29         0.31 o                         
   3   8   3        109.08        105.51         1.13 o                         
   4   8   3          2.19          5.33         2.77 o                         
   5   8   3        312.14        301.23         3.61 o                         
   6   8   3          0.63          1.04         0.24 o                         
   7   8   3          0.04          0.32         0.25 o                         
   8   8   3          4.32          3.76         0.50 o                         
   9   8   3          1.86          1.31         0.33 o                         
  10   8   3         94.00        100.38         1.64 o                         
  -5   9   3          8.25          8.38         0.68 o                         
  -4   9   3          6.34          7.03         0.85 o                         
  -3   9   3          2.53          1.84         0.26 o                         
  -2   9   3        213.28        202.60         4.02 o                         
  -1   9   3          1.09          1.75         0.28 o                         
   0   9   3        155.58        155.76         3.29 o                         
   1   9   3         12.68          8.26         0.37 o                         
   2   9   3         48.19         44.78         0.71 o                         
   3   9   3        183.82        184.86         2.19 o                         
   4   9   3         40.18         41.39         0.76 o                         
   5   9   3          0.70          0.79         0.29 o                         
   6   9   3          5.29          4.29         0.37 o                         
   7   9   3          6.90          8.07         0.43 o                         
   8   9   3          0.90          0.82         0.29 o                         
   9   9   3         20.43         22.28         0.64 o                         
  10   9   3         26.53         26.62         0.72 o                         
  -4  10   3          3.21          3.27         0.88 o                         
  -3  10   3        101.13        107.42         4.43 o                         
  -2  10   3          8.85          7.83         0.43 o                         
  -1  10   3          7.91          9.08         0.39 o                         
   0  10   3        153.45        143.41         2.44 o                         
   1  10   3         47.53         44.59         0.80 o                         
   2  10   3        155.73        147.77         3.30 o                         
   3  10   3         65.55         67.59         1.14 o                         
   4  10   3          1.21          1.63         0.33 o                         
   5  10   3        190.29        191.03         3.48 o                         
   6  10   3          4.31          3.36         0.37 o                         
   7  10   3         56.06         58.13         1.43 o                         
   8  10   3         37.18         35.22         0.67 o                         
   9  10   3         45.77         48.81         0.83 o                         
  -3  11   3          3.93          4.59         1.01 o                         
  -2  11   3          4.24          4.94         0.62 o                         
  -1  11   3          0.01         -0.17         0.39 o                         
   0  11   3          6.33          5.16         0.42 o                         
   1  11   3          6.12          6.61         0.59 o                         
   2  11   3         23.81         26.64         0.65 o                         
   3  11   3         37.41         38.34         0.71 o                         
   4  11   3         80.78         79.81         1.03 o                         
   5  11   3          8.56          7.83         0.43 o                         
   6  11   3         33.12         34.97         0.67 o                         
   7  11   3          7.78         10.10         0.45 o                         
   8  11   3          7.06          6.21         0.43 o                         
   9  11   3         31.70         31.89         1.25 o                         
  -2  12   3         19.15         21.70         1.71 o                         
  -1  12   3         96.88        100.87         2.61 o                         
   0  12   3          1.00          1.65         0.43 o                         
   1  12   3         58.47         56.65         1.63 o                         
   2  12   3         46.60         43.15         1.67 o                         
   3  12   3          6.79          6.51         0.44 o                         
   4  12   3         66.94         76.18         1.84 o                         
   5  12   3         41.47         44.58         1.02 o                         
   6  12   3         44.61         41.84         0.98 o                         
   7  12   3          0.34          0.32         0.36 o                         
   8  12   3          0.63          1.76         0.50 o                         
   0  13   3          3.50          3.92         0.46 o                         
   1  13   3         53.70         63.50         1.53 o                         
   2  13   3         42.32         44.13         1.81 o                         
   3  13   3          0.03          0.25         0.44 o                         
   4  13   3        130.24        142.63         2.35 o                         
   5  13   3        231.59        246.69         3.71 o                         
   6  13   3         29.75         31.32         0.73 o                         
   7  13   3         28.33         26.63         0.73 o                         
   2  14   3         97.08        109.72         2.72 o                         
   3  14   3         18.33         20.44         0.80 o                         
   4  14   3          1.35          1.45         0.53 o                         
   5  14   3          3.19          4.05         0.53 o                         
  -4 -12   4          1.19          0.54         0.54 o                         
  -3 -12   4        103.20        107.20         1.59 o                         
  -2 -12   4          0.29          1.05         0.50 o                         
  -6 -11   4         62.05         64.08         1.20 o                         
  -5 -11   4          3.48          3.37         0.66 o                         
  -4 -11   4          1.33          1.42         0.52 o                         
  -3 -11   4          2.47          3.78         0.54 o                         
  -2 -11   4         24.32         28.79         1.03 o                         
  -1 -11   4          3.70          3.69         0.59 o                         
   0 -11   4          0.10          0.37         0.47 o                         
   1 -11   4          8.44          7.13         0.58 o                         
  -7 -10   4         31.91         34.89         0.87 o                         
  -6 -10   4          3.29          3.51         0.60 o                         
  -5 -10   4         63.88         71.62         1.28 o                         
  -4 -10   4         58.18         58.91         1.20 o                         
  -3 -10   4         27.45         28.37         0.74 o                         
  -2 -10   4         73.74         72.41         1.15 o                         
  -1 -10   4         38.08         38.47         0.90 o                         
   0 -10   4         44.45         44.20         1.18 o                         
   1 -10   4        288.44        314.37         3.76 o                         
   2 -10   4         55.70         59.08         1.13 o                         
   3 -10   4         10.07         11.13         0.56 o                         
  -8  -9   4          0.26          0.29         0.50 o                         
  -7  -9   4         25.03         24.24         0.81 o                         
  -6  -9   4         37.37         37.99         0.84 o                         
  -5  -9   4         37.48         34.95         0.79 o                         
  -4  -9   4         94.68         91.60         1.10 o                         
  -3  -9   4         78.34         70.76         0.99 o                         
  -2  -9   4          0.07          0.12         0.39 o                         
  -1  -9   4          0.20         -0.01         0.30 o                         
   0  -9   4         54.77         54.79         1.01 o                         
   1  -9   4         12.59         11.64         0.58 o                         
   2  -9   4         74.21         75.74         1.09 o                         
   3  -9   4         14.86         16.34         0.60 o                         
   4  -9   4         17.57         15.54         0.63 o                         
  -8  -8   4          2.18          1.90         0.45 o                         
  -7  -8   4          7.64          8.97         0.52 o                         
  -6  -8   4        167.00        164.68         1.68 o                         
  -5  -8   4        201.48        193.12         2.07 o                         
  -4  -8   4         26.71         25.62         0.59 o                         
  -3  -8   4          2.72          4.15         0.49 o                         
  -2  -8   4         73.47         65.42         0.85 o                         
  -1  -8   4          1.22          2.81         0.39 o                         
   0  -8   4        123.57        125.25         1.38 o                         
   1  -8   4          2.76          3.03         0.35 o                         
   2  -8   4        244.20        243.98         2.47 o                         
   3  -8   4         49.59         51.19         0.88 o                         
   4  -8   4         58.58         59.09         0.84 o                         
   5  -8   4         36.13         34.18         1.30 o                         
  -9  -7   4          6.71          5.09         0.54 o                         
  -8  -7   4          5.49          3.11         0.75 o                         
  -7  -7   4          7.17          7.42         0.52 o                         
  -6  -7   4         70.76         69.05         0.94 o                         
  -5  -7   4        166.88        168.23         1.82 o                         
  -4  -7   4         79.63         78.38         1.02 o                         
  -3  -7   4         58.01         56.43         0.76 o                         
  -2  -7   4         84.38         74.40         0.91 o                         
  -1  -7   4         29.54         33.41         0.67 o                         
   0  -7   4          5.94          5.82         0.40 o                         
   1  -7   4        144.50        139.84         2.26 o                         
   2  -7   4         10.15         10.73         0.58 o                         
   3  -7   4         13.68         13.54         0.55 o                         
   4  -7   4          5.01          4.31         0.47 o                         
   5  -7   4          4.83          4.23         0.33 o                         
   6  -7   4         55.35         57.82         2.49 o                         
  -9  -6   4          4.52          4.33         0.43 o                         
  -8  -6   4          6.79          7.08         0.47 o                         
  -7  -6   4        124.06        123.91         1.26 o                         
  -6  -6   4        171.74        167.29         1.78 o                         
  -5  -6   4        674.94        672.70         7.40 o                         
  -4  -6   4         65.06         62.57         0.84 o                         
  -3  -6   4        212.02        206.31         1.67 o                         
  -2  -6   4          2.07          2.28         0.32 o                         
  -1  -6   4         23.58         19.10         0.46 o                         
   0  -6   4        178.57        170.82         2.57 o                         
   1  -6   4         18.28         17.40         0.56 o                         
   2  -6   4         38.55         38.35         0.82 o                         
   3  -6   4         98.41         92.69         1.06 o                         
   4  -6   4        263.64        270.38         3.05 o                         
   5  -6   4          0.43          0.92         0.26 o                         
   6  -6   4         49.97         47.09         1.46 o                         
  -9  -5   4          4.51          3.88         0.32 o                         
  -8  -5   4         17.60         19.41         0.83 o                         
  -7  -5   4          8.54         10.48         0.39 o                         
  -6  -5   4         26.69         26.30         0.64 o                         
  -5  -5   4          0.73          1.28         0.34 o                         
  -4  -5   4        141.20        139.19         1.21 o                         
  -3  -5   4         12.91         14.71         1.92 o                         
  -2  -5   4         32.91         28.46         0.47 o                         
  -1  -5   4        225.15        219.40         1.61 o                         
   0  -5   4         35.28         30.37         0.49 o                         
   1  -5   4       1945.75       1999.90        22.89 o                         
   2  -5   4        146.65        138.87         2.24 o                         
   3  -5   4         16.83         15.84         0.46 o                         
   4  -5   4        112.76        109.31         1.26 o                         
   5  -5   4         11.93         11.33         0.40 o                         
   6  -5   4         12.62         15.42         0.58 o                         
   7  -5   4         41.28         45.32         0.98 o                         
  -9  -4   4          5.99          6.36         1.06 o                         
  -8  -4   4          2.78          2.40         0.38 o                         
  -7  -4   4         43.12         41.91         0.56 o                         
  -6  -4   4          0.49          1.39         0.41 o                         
  -5  -4   4         35.42         31.80         0.47 o                         
  -4  -4   4        115.31        111.65         1.88 o                         
  -3  -4   4          0.51          0.95         0.22 o                         
  -2  -4   4       1906.58       2099.07        15.13 o                         
  -1  -4   4         11.29         10.44         0.30 o                         
   0  -4   4        254.67        244.76         3.04 o                         
   1  -4   4        261.89        249.28         2.12 o                         
   2  -4   4         43.65         35.99         0.94 o                         
   3  -4   4        270.33        250.51         2.01 o                         
   4  -4   4         53.86         51.55         0.56 o                         
   5  -4   4          1.48          2.11         0.33 o                         
   6  -4   4         79.90         81.98         1.10 o                         
   7  -4   4          8.73          7.89         0.27 o                         
   8  -4   4         33.55         34.88         0.93 o                         
  -9  -3   4          4.95          4.21         0.63 o                         
  -8  -3   4         16.83         18.24         0.63 o                         
  -7  -3   4         27.80         24.90         0.64 o                         
  -6  -3   4         50.45         47.51         0.86 o                         
  -5  -3   4         70.40         68.65         0.80 o                         
  -4  -3   4        588.52        606.97         8.00 o                         
  -3  -3   4         46.45         46.01         0.49 o                         
  -2  -3   4         13.65         14.77         0.28 o                         
  -1  -3   4        227.30        223.74         2.36 o                         
   0  -3   4         53.75         54.37         0.93 o                         
   1  -3   4         21.21         22.22         0.38 o                         
   2  -3   4         12.86         16.08         0.26 o                         
   3  -3   4        294.14        285.34         3.07 o                         
   4  -3   4          7.48          6.15         0.30 o                         
   5  -3   4        208.56        211.76         1.78 o                         
   6  -3   4        198.43        172.27         2.18 o                         
   7  -3   4         36.99         35.01         0.70 o                         
   8  -3   4          0.44          0.51         0.39 o                         
  -9  -2   4          6.00          4.48         0.72 o                         
  -8  -2   4        158.47        162.02         1.86 o                         
  -7  -2   4         97.99        101.60         1.74 o                         
  -6  -2   4         16.20         17.44         0.31 o                         
  -5  -2   4        368.38        395.34         4.85 o                         
  -4  -2   4         17.60         16.94         0.33 o                         
  -3  -2   4         82.02         83.99         0.72 o                         
  -2  -2   4          0.06          0.49         0.15 o                         
  -1  -2   4         36.06         31.37         0.36 o                         
   0  -2   4        260.56        269.94         1.71 o                         
   1  -2   4         36.14         33.05         0.47 o                         
   2  -2   4        344.30        376.02         3.77 o                         
   3  -2   4        397.97        355.46         2.31 o                         
   4  -2   4          0.15          0.32         0.15 o                         
   5  -2   4         64.57         66.67         0.60 o                         
   6  -2   4        395.30        349.06         4.09 o                         
   7  -2   4         70.55         55.72         0.64 o                         
   8  -2   4         40.39         41.20         0.77 o                         
   9  -2   4          3.53          3.88         0.58 o                         
  -9  -1   4         12.66         16.91         1.04 o                         
  -8  -1   4         58.69         65.85         1.53 o                         
  -7  -1   4         52.83         51.38         1.16 o                         
  -6  -1   4          0.02          0.00         0.14 o                         
  -5  -1   4        172.50        159.40         1.58 o                         
  -4  -1   4        432.98        430.23         4.86 o                         
  -3  -1   4         22.21         17.34         0.32 o                         
  -2  -1   4         72.14         58.61         0.90 o                         
  -1  -1   4         11.49          5.90         0.48 o                         
   0  -1   4         57.28         48.29         0.39 o                         
   1  -1   4         99.76         88.51         0.57 o                         
   2  -1   4        321.04        358.68         3.01 o                         
   3  -1   4        417.79        505.63         5.67 o                         
   4  -1   4        199.69        212.38         1.87 o                         
   5  -1   4          0.09          0.62         0.25 o                         
   6  -1   4         33.91         30.98         0.51 o                         
   7  -1   4         39.34         36.40         0.49 o                         
   8  -1   4         25.21         25.28         0.53 o                         
   9  -1   4         21.24         21.24         0.72 o                         
  -9   0   4          2.11          2.07         0.79 o                         
  -8   0   4          9.02          8.99         1.72 o                         
  -7   0   4        290.33        301.33         3.76 o                         
  -6   0   4         13.71         12.14         0.90 o                         
  -5   0   4        173.53        127.20        41.75 o                         
  -4   0   4          1.43          0.68         0.13 o                         
  -3   0   4        384.97        403.72         5.17 o                         
  -2   0   4        584.29        614.80         9.08 o                         
  -1   0   4        133.61        125.65         0.94 o                         
   0   0   4        908.44       1035.91         8.41 o                         
   1   0   4        289.83        324.23         4.81 o                         
   2   0   4       2098.26       2245.07        16.05 o                         
   3   0   4        447.89        495.12         6.04 o                         
   4   0   4        418.00        383.19         3.94 o                         
   5   0   4         27.86         28.65         0.42 o                         
   6   0   4          0.46          0.54         0.17 o                         
   7   0   4         65.52         60.68         0.63 o                         
   8   0   4         77.38         77.17         0.78 o                         
   9   0   4          6.71          9.08         0.42 o                         
  -9   1   4          0.01          0.41         0.56 o                         
  -8   1   4         20.01         19.83         0.85 o                         
  -7   1   4         20.45         18.80         0.97 o                         
  -6   1   4          9.42          8.21         0.56 o                         
  -5   1   4         19.22         17.96         0.90 o                         
  -4   1   4          0.08          0.21         0.26 o                         
  -3   1   4         93.92         84.27        25.33 o                         
  -2   1   4          0.36          2.53         1.05 o                         
  -1   1   4          5.11          6.83         0.31 o                         
   0   1   4       1591.60       1679.78        20.34 o                         
   1   1   4         31.46         22.31         0.79 o                         
   2   1   4        108.35         85.98         1.14 o                         
   3   1   4         27.20         39.54         3.14 o                         
   4   1   4        244.02        245.72         1.84 o                         
   5   1   4        550.45        493.11         3.17 o                         
   6   1   4         46.61         40.90         0.47 o                         
   7   1   4         97.73         98.31         0.78 o                         
   8   1   4         66.13         68.21         0.69 o                         
   9   1   4        270.56        286.32         2.23 o                         
  10   1   4         15.24         16.89         0.74 o                         
  -9   2   4          5.67          5.64         0.78 o                         
  -8   2   4          0.32          0.87         0.67 o                         
  -7   2   4          9.16         11.54         1.09 o                         
  -6   2   4          0.11          0.60         0.50 o                         
  -5   2   4         25.02         25.43         0.67 o                         
  -4   2   4         40.78         47.28         0.89 o                         
  -3   2   4          8.66          8.42         0.46 o                         
  -2   2   4        158.72        170.02         2.66 o                         
  -1   2   4        332.43        330.61         2.92 o                         
   0   2   4       3042.06       3442.11        23.38 o                         
   1   2   4        645.29        724.46         3.82 o                         
   2   2   4         65.39         75.75         1.00 o                         
   3   2   4         52.47         48.11         0.47 o                         
   4   2   4        241.18        234.03         1.44 o                         
   5   2   4        265.98        237.83         1.53 o                         
   6   2   4       1462.18       1369.96         9.46 o                         
   7   2   4        241.15        220.93         1.54 o                         
   8   2   4         23.20         20.90         0.39 o                         
   9   2   4         81.33         82.03         0.91 o                         
  10   2   4         12.78         13.15         0.46 o                         
  -8   3   4         82.74         87.25         5.06 o                         
  -7   3   4          3.82          2.95         0.71 o                         
  -6   3   4         91.18         94.99         1.86 o                         
  -5   3   4         92.75         95.43         1.47 o                         
  -4   3   4        180.12        183.80         2.10 o                         
  -3   3   4        318.99        334.61         3.43 o                         
  -2   3   4        248.39        254.49         3.12 o                         
  -1   3   4        357.55        386.71         3.05 o                         
   0   3   4       1164.63       1248.01        14.96 o                         
   1   3   4        207.72        209.14         2.13 o                         
   2   3   4       1068.69        112.29       469.74 o                         
   3   3   4        369.34        385.63         4.76 o                         
   4   3   4         36.35         33.33         0.34 o                         
   5   3   4          0.41          0.70         0.12 o                         
   6   3   4        890.70        839.15         5.65 o                         
   7   3   4        586.09        548.65         3.87 o                         
   8   3   4         12.63         11.07         0.31 o                         
   9   3   4         36.20         35.00         0.53 o                         
  10   3   4          1.36          0.49         0.25 o                         
  -8   4   4          4.01          3.37         0.72 o                         
  -7   4   4          1.91          2.01         0.99 o                         
  -6   4   4          4.37          5.77         0.71 o                         
  -5   4   4         18.66         20.66         0.82 o                         
  -4   4   4          0.02          0.18         0.28 o                         
  -3   4   4         33.15         30.59         0.55 o                         
  -2   4   4         63.82         65.06         0.47 o                         
  -1   4   4         58.12         48.78         1.08 o                         
   0   4   4         30.31         28.17         0.27 o                         
   1   4   4         60.46         52.62         0.69 o                         
   2   4   4        350.66        375.37         4.76 o                         
   3   4   4       2293.39       2788.45        21.21 o                         
   4   4   4         79.53         64.67         0.51 o                         
   5   4   4         32.76         36.19         0.35 o                         
   6   4   4        479.62        457.49         4.92 o                         
   7   4   4        114.13        114.40         1.23 o                         
   8   4   4        155.53        148.13         1.85 o                         
   9   4   4         46.29         45.95         0.92 o                         
  10   4   4          4.66          3.96         0.37 o                         
  -7   5   4         33.70         29.48         1.06 o                         
  -6   5   4         97.97         97.44         1.81 o                         
  -5   5   4          0.46          0.64         0.54 o                         
  -4   5   4         46.85         47.70         0.93 o                         
  -3   5   4         15.91         15.91         0.49 o                         
  -2   5   4          0.60          1.04         0.13 o                         
  -1   5   4          0.04          1.64         0.82 o                         
   0   5   4       1946.90       2275.35        31.64 o                         
   1   5   4        440.20        463.50         9.05 o                         
   2   5   4         67.94         62.53         0.66 o                         
   3   5   4         23.20         26.21         0.30 o                         
   4   5   4          2.03          0.98         0.13 o                         
   5   5   4         14.79         19.68         0.25 o                         
   6   5   4          6.18          9.59         0.27 o                         
   7   5   4          0.14          0.09         0.12 o                         
   8   5   4          0.34          0.37         0.15 o                         
   9   5   4          2.79          4.20         0.27 o                         
  10   5   4          3.30          2.98         0.31 o                         
  -7   6   4          0.01          0.07         0.69 o                         
  -6   6   4          2.17          2.69         0.65 o                         
  -5   6   4          0.32          0.65         0.41 o                         
  -4   6   4         50.36         49.01         1.13 o                         
  -3   6   4        753.92        771.51         6.78 o                         
  -2   6   4        339.63        334.70         5.01 o                         
  -1   6   4          7.34          6.25         0.38 o                         
   0   6   4        904.92        975.40        17.68 o                         
   1   6   4        498.99        579.11         7.06 o                         
   2   6   4        232.01        238.14         4.52 o                         
   3   6   4        694.46        715.14         8.77 o                         
   4   6   4          0.77          2.25         0.22 o                         
   5   6   4        184.35        178.83         1.29 o                         
   6   6   4        265.20        217.63         2.49 o                         
   7   6   4         16.55         15.19         0.45 o                         
   8   6   4        132.07        126.00         1.32 o                         
   9   6   4         21.09         24.64         0.34 o                         
  10   6   4          0.20          0.26         0.25 o                         
  -6   7   4         63.05         71.73         1.52 o                         
  -5   7   4          0.12          0.22         0.53 o                         
  -4   7   4        130.05        135.65         1.55 o                         
  -3   7   4          8.74          9.94         0.53 o                         
  -2   7   4        388.29        392.86         5.18 o                         
  -1   7   4         34.02         31.44         0.62 o                         
   0   7   4         29.56         32.22         0.56 o                         
   1   7   4          4.84          3.45         0.29 o                         
   2   7   4         70.41         63.30         1.24 o                         
   3   7   4         52.52         44.08         0.68 o                         
   4   7   4        211.27        215.53         2.94 o                         
   5   7   4        428.82        395.04         3.61 o                         
   6   7   4         90.95         61.23         0.60 o                         
   7   7   4        497.55        432.03         8.13 o                         
   8   7   4          0.92          1.20         0.28 o                         
   9   7   4         15.29         12.28         0.34 o                         
  10   7   4         45.18         47.24         0.77 o                         
  -6   8   4         13.50         16.94         1.55 o                         
  -5   8   4         36.88         40.21         1.04 o                         
  -4   8   4          1.18          1.30         0.50 o                         
  -3   8   4          0.76          0.72         0.17 o                         
  -2   8   4          1.74          2.24         0.23 o                         
  -1   8   4          6.43          5.61         0.28 o                         
   0   8   4          0.11          0.34         0.19 o                         
   1   8   4          1.41          2.02         0.25 o                         
   2   8   4        314.63        292.29         4.33 o                         
   3   8   4         90.52         79.44         1.45 o                         
   4   8   4        624.90        606.08         8.77 o                         
   5   8   4         12.28         10.95         0.35 o                         
   6   8   4         73.09         55.70         0.66 o                         
   7   8   4         31.72         24.39         0.56 o                         
   8   8   4         18.60         20.98         0.50 o                         
   9   8   4          1.77          1.54         0.34 o                         
  10   8   4         25.47         27.89         0.77 o                         
  -5   9   4         58.95         65.55         1.35 o                         
  -4   9   4         12.09         11.25         3.07 o                         
  -3   9   4         28.91         31.00         0.93 o                         
  -2   9   4          6.01          5.55         0.44 o                         
  -1   9   4         73.45         64.74         1.05 o                         
   0   9   4        110.71        113.75         1.89 o                         
   1   9   4          1.43          1.53         0.33 o                         
   2   9   4        299.21        291.85         5.41 o                         
   3   9   4        341.00        324.46         5.03 o                         
   4   9   4        118.57        114.56         2.55 o                         
   5   9   4        103.20         99.47         1.27 o                         
   6   9   4          0.06          0.34         0.24 o                         
   7   9   4         41.24         41.28         0.66 o                         
   8   9   4          0.19          0.63         0.28 o                         
   9   9   4         17.54         17.50         0.47 o                         
  10   9   4          0.87          0.58         0.32 o                         
  -4  10   4          0.02         -0.30         0.56 o                         
  -3  10   4          1.65          1.47         0.62 o                         
  -2  10   4          2.52          2.37         0.27 o                         
  -1  10   4         54.72         52.42         0.88 o                         
   0  10   4         26.04         16.37         0.48 o                         
   1  10   4          0.02          0.47         0.30 o                         
   2  10   4        225.49        225.62         4.77 o                         
   3  10   4         11.00         11.73         0.46 o                         
   4  10   4        108.22        107.63         2.68 o                         
   5  10   4          1.34          1.54         0.31 o                         
   6  10   4         63.78         64.69         0.80 o                         
   7  10   4        159.74        162.48         3.19 o                         
   8  10   4         12.03         11.11         0.76 o                         
   9  10   4         16.51         15.56         0.66 o                         
  10  10   4         46.52         53.47         1.19 o                         
  -3  11   4        181.27        202.75        10.88 o                         
  -2  11   4          9.66          9.51         0.62 o                         
  -1  11   4          4.70          5.10         0.45 o                         
   0  11   4         17.04         17.48         0.47 o                         
   1  11   4         17.48         14.82         0.52 o                         
   2  11   4         23.30         20.65         0.98 o                         
   3  11   4          6.04          5.82         0.41 o                         
   4  11   4          8.89          8.63         0.61 o                         
   5  11   4          0.27          0.32         0.30 o                         
   6  11   4         10.53         10.08         0.46 o                         
   7  11   4         38.69         39.28         0.73 o                         
   8  11   4         28.64         30.67         0.98 o                         
   9  11   4         61.29         60.89         1.41 o                         
  -2  12   4         18.07         21.15         1.07 o                         
  -1  12   4         12.39         12.63         0.56 o                         
   0  12   4          1.83          1.60         0.39 o                         
   1  12   4         38.78         35.43         1.26 o                         
   2  12   4         30.06         28.71         0.70 o                         
   3  12   4         24.96         27.17         0.88 o                         
   4  12   4        200.20        201.47         5.93 o                         
   5  12   4          0.37          0.37         0.35 o                         
   6  12   4         52.23         53.38         0.79 o                         
   7  12   4         57.33         62.78         1.97 o                         
   8  12   4          7.45          8.97         0.82 o                         
   0  13   4          7.06          7.99         0.79 o                         
   1  13   4         60.15         54.67         1.53 o                         
   2  13   4         10.24         10.99         0.81 o                         
   3  13   4          1.06          1.07         0.62 o                         
   4  13   4          3.15          4.27         0.56 o                         
   5  13   4         17.82         19.15         0.69 o                         
   6  13   4         30.12         27.10         0.84 o                         
   7  13   4          1.33          1.05         0.48 o                         
   2  14   4         21.52         24.16         0.85 o                         
   3  14   4          0.17         -0.08         0.47 o                         
   4  14   4          7.61          8.19         0.56 o                         
   5  14   4          6.76          5.82         0.49 o                         
   6  14   4          2.92          1.75         0.47 o                         
  -5 -11   5          0.07          0.35         0.55 o                         
  -4 -11   5         12.60         13.22         0.82 o                         
  -3 -11   5          5.17          5.77         0.66 o                         
  -2 -11   5         30.27         35.85         1.04 o                         
  -1 -11   5         24.17         24.60         1.01 o                         
   0 -11   5         34.69         37.44         0.90 o                         
  -6 -10   5          1.85          1.59         0.50 o                         
  -5 -10   5         14.23         15.26         0.75 o                         
  -4 -10   5         10.96         11.09         0.69 o                         
  -3 -10   5          4.61          6.29         0.60 o                         
  -2 -10   5         70.69         70.53         1.11 o                         
  -1 -10   5          0.35          0.48         0.46 o                         
   0 -10   5         12.11         11.31         0.63 o                         
   1 -10   5          0.02          0.23         0.41 o                         
   2 -10   5         36.26         39.12         0.77 o                         
  -7  -9   5          0.61          0.70         0.47 o                         
  -6  -9   5          1.66          1.43         0.48 o                         
  -5  -9   5         52.22         52.40         1.07 o                         
  -4  -9   5         12.30         12.93         0.70 o                         
  -3  -9   5        117.17        106.46         1.29 o                         
  -2  -9   5        124.53        114.92         1.44 o                         
  -1  -9   5         41.39         36.59         0.70 o                         
   0  -9   5         84.21         84.88         1.18 o                         
   1  -9   5         23.17         25.10         0.75 o                         
   2  -9   5         51.50         51.64         1.52 o                         
   3  -9   5         63.35         61.21         1.02 o                         
  -8  -8   5          8.65         10.69         0.71 o                         
  -7  -8   5         19.60         21.01         0.69 o                         
  -6  -8   5          0.04         -0.02         0.47 o                         
  -5  -8   5         94.18         89.76         1.41 o                         
  -4  -8   5         19.36         20.25         0.60 o                         
  -3  -8   5         38.54         35.33         0.90 o                         
  -2  -8   5          8.53          7.35         0.60 o                         
  -1  -8   5         16.12         17.21         0.60 o                         
   0  -8   5          8.92          9.82         0.59 o                         
   1  -8   5         58.54         63.59         0.86 o                         
   2  -8   5         42.72         42.16         1.33 o                         
   3  -8   5          4.37          4.70         0.46 o                         
   4  -8   5         66.41         66.21         1.06 o                         
  -8  -7   5         49.72         50.42         1.71 o                         
  -7  -7   5          0.66          0.20         0.43 o                         
  -6  -7   5         43.45         40.74         1.06 o                         
  -5  -7   5         66.86         65.53         0.96 o                         
  -4  -7   5         89.33         89.61         1.25 o                         
  -3  -7   5        125.45        124.93         1.25 o                         
  -2  -7   5          2.45          1.05         0.33 o                         
  -1  -7   5         39.25         45.52         0.69 o                         
   0  -7   5         81.50         83.07         1.36 o                         
   1  -7   5         41.98         37.89         0.80 o                         
   2  -7   5         72.60         72.94         1.06 o                         
   3  -7   5          0.01          0.06         0.25 o                         
   4  -7   5         90.51        100.92         1.28 o                         
   5  -7   5         12.55         14.17         0.53 o                         
  -9  -6   5         30.28         24.15         1.08 o                         
  -8  -6   5          0.97          1.15         0.35 o                         
  -7  -6   5          1.88          1.90         0.51 o                         
  -6  -6   5         47.40         47.04         0.81 o                         
  -5  -6   5        215.48        216.33         3.74 o                         
  -4  -6   5          0.39          0.96         0.30 o                         
  -3  -6   5        300.98        307.29         2.55 o                         
  -2  -6   5         37.46         39.72         0.61 o                         
  -1  -6   5        301.66        288.24         2.20 o                         
   0  -6   5         18.54         16.35         0.57 o                         
   1  -6   5        362.36        354.36         3.88 o                         
   2  -6   5        126.70        120.16         1.46 o                         
   3  -6   5          0.06          0.42         0.32 o                         
   4  -6   5         43.04         45.94         0.74 o                         
   5  -6   5         68.92         86.59         1.44 o                         
   6  -6   5         43.67         47.94         0.84 o                         
  -9  -5   5          8.62          6.90         1.00 o                         
  -8  -5   5          0.11          0.19         0.28 o                         
  -7  -5   5          1.62          1.58         0.37 o                         
  -6  -5   5          1.46          1.87         0.34 o                         
  -5  -5   5          2.46          2.76         0.42 o                         
  -4  -5   5         36.55         34.73         0.60 o                         
  -3  -5   5          0.04         -0.23         0.29 o                         
  -2  -5   5          2.78          2.72         0.30 o                         
  -1  -5   5        118.94        115.25         0.96 o                         
   0  -5   5          3.49          3.67         0.71 o                         
   1  -5   5         58.26         57.37         1.03 o                         
   2  -5   5       1708.14       1730.54        15.21 o                         
   3  -5   5        302.43        289.58         4.74 o                         
   4  -5   5        161.97        155.99         2.02 o                         
   5  -5   5         13.01         12.28         0.47 o                         
   6  -5   5         67.55         65.53         0.97 o                         
   7  -5   5         75.82         77.23         1.08 o                         
  -9  -4   5          9.31         10.65         0.91 o                         
  -8  -4   5         37.56         37.69         1.64 o                         
  -7  -4   5          7.49          9.24         0.34 o                         
  -6  -4   5         33.69         34.30         0.59 o                         
  -5  -4   5         23.78         20.72         0.48 o                         
  -4  -4   5         12.20          9.76         0.39 o                         
  -3  -4   5          0.90          1.16         0.32 o                         
  -2  -4   5         94.69        104.53         1.17 o                         
  -1  -4   5        646.40        671.09         5.01 o                         
   0  -4   5        231.80        227.27         2.09 o                         
   1  -4   5         23.79         24.43         0.43 o                         
   2  -4   5         22.75         23.47         0.43 o                         
   3  -4   5         23.48         22.84         0.44 o                         
   4  -4   5         15.23         16.68         0.37 o                         
   5  -4   5         16.57         16.75         0.41 o                         
   6  -4   5          1.63          2.04         0.27 o                         
   7  -4   5          4.99          3.35         0.33 o                         
  -9  -3   5          3.11          2.25         0.56 o                         
  -8  -3   5          1.30          0.19         0.69 o                         
  -7  -3   5         37.96         36.78         1.38 o                         
  -6  -3   5         19.39         20.27         0.43 o                         
  -5  -3   5        154.05        164.34         1.86 o                         
  -4  -3   5         15.10         14.07         0.40 o                         
  -3  -3   5         30.55         30.69         0.55 o                         
  -2  -3   5        561.51        582.72         6.84 o                         
  -1  -3   5        496.65        534.65         5.51 o                         
   0  -3   5         17.01         19.59         0.38 o                         
   1  -3   5        439.14        438.27         3.52 o                         
   2  -3   5         33.38         32.31         0.56 o                         
   3  -3   5        200.70        199.70         1.46 o                         
   4  -3   5         18.18         15.16         0.34 o                         
   5  -3   5         97.76         94.85         0.94 o                         
   6  -3   5          6.51          7.56         0.22 o                         
   7  -3   5         77.59         83.01         0.72 o                         
   8  -3   5          5.10          3.46         0.74 o                         
  -9  -2   5          4.49          5.36         1.07 o                         
  -8  -2   5         54.12         50.95         1.13 o                         
  -7  -2   5         94.28         93.43         2.11 o                         
  -6  -2   5         61.59         62.36         1.07 o                         
  -5  -2   5         39.66         46.77         0.93 o                         
  -4  -2   5          7.09          9.40         0.33 o                         
  -3  -2   5        139.30        149.90         1.97 o                         
  -2  -2   5          1.50          0.54         0.16 o                         
  -1  -2   5         82.67         69.40         1.15 o                         
   0  -2   5         83.16         82.23         1.55 o                         
   1  -2   5          0.98          2.28         0.16 o                         
   2  -2   5          8.56          7.49         0.28 o                         
   3  -2   5          8.09          8.06         0.27 o                         
   4  -2   5          1.08          0.06         0.19 o                         
   5  -2   5         67.90         62.02         0.85 o                         
   6  -2   5          9.05          9.90         0.29 o                         
   7  -2   5          3.56          5.66         0.40 o                         
   8  -2   5          0.92          0.88         0.26 o                         
   9  -2   5          8.56          8.36         0.62 o                         
  -9  -1   5          1.15          1.54         0.90 o                         
  -8  -1   5          0.58          2.13         0.66 o                         
  -7  -1   5         20.02         14.68         7.71 o                         
  -6  -1   5          0.23          0.89         0.15 o                         
  -5  -1   5         53.33         47.94         0.48 o                         
  -4  -1   5         75.59         83.92         1.55 o                         
  -3  -1   5        319.02        317.86         2.92 o                         
  -2  -1   5          4.35          5.34         0.20 o                         
  -1  -1   5        422.26        439.20         7.14 o                         
   0  -1   5          2.70          2.99         0.20 o                         
   1  -1   5       1257.23       1367.13        11.66 o                         
   2  -1   5        184.63        175.63         2.38 o                         
   3  -1   5        332.89        350.47         4.27 o                         
   4  -1   5          2.36          1.35         0.16 o                         
   5  -1   5         24.58         37.09         0.35 o                         
   6  -1   5          0.57          1.61         0.18 o                         
   7  -1   5          6.12          4.92         0.34 o                         
   8  -1   5          2.51          2.22         0.31 o                         
   9  -1   5          2.39          3.53         0.36 o                         
  -9   0   5         12.95         18.72         1.52 o                         
  -8   0   5          5.36          6.23         0.86 o                         
  -7   0   5         30.55         32.80         1.13 o                         
  -6   0   5          2.64          2.99         0.19 o                         
  -5   0   5         91.59         93.06         0.78 o                         
  -4   0   5          5.31          6.83         0.17 o                         
  -3   0   5         63.64         59.71         1.00 o                         
  -2   0   5       1527.93       1730.88        31.76 o                         
  -1   0   5        431.04        447.15         6.12 o                         
   0   0   5       1880.54       2037.84        18.26 o                         
   1   0   5          1.69          1.91         0.12 o                         
   2   0   5       2633.82       2960.44        33.43 o                         
   3   0   5         84.12         85.55         0.89 o                         
   4   0   5        124.68        122.77         1.16 o                         
   5   0   5         87.43         88.30         1.09 o                         
   6   0   5         40.75         36.87         0.51 o                         
   7   0   5         24.46         25.45         0.41 o                         
   8   0   5         42.61         46.43         0.58 o                         
   9   0   5          8.72          5.83         0.33 o                         
  -9   1   5          6.12          7.22         1.33 o                         
  -8   1   5          8.88          8.51         0.91 o                         
  -7   1   5         45.15         47.03         1.38 o                         
  -6   1   5          1.63          2.45         0.51 o                         
  -5   1   5         10.76         12.16         0.54 o                         
  -4   1   5          0.04          0.07         0.07 o                         
  -3   1   5         29.12         28.21         0.73 o                         
  -2   1   5        595.54        707.66         8.29 o                         
  -1   1   5       2182.01       2409.56        36.02 o                         
   0   1   5        112.12        114.70         1.93 o                         
   1   1   5         44.02         49.85         0.58 o                         
   2   1   5        333.27        373.68         6.94 o                         
   3   1   5          1.67          3.11         0.08 o                         
   4   1   5        171.59        173.48         1.70 o                         
   5   1   5        243.78        235.85         1.60 o                         
   6   1   5          4.35          3.40         0.25 o                         
   7   1   5        191.40        181.54         1.33 o                         
   8   1   5         56.51         53.15         0.70 o                         
   9   1   5         34.66         31.78         0.49 o                         
  10   1   5         17.21         21.99         0.97 o                         
  -8   2   5          1.19          1.55         0.61 o                         
  -7   2   5          4.85          3.04         0.59 o                         
  -6   2   5         41.23         41.38         1.39 o                         
  -5   2   5        217.85        224.30         2.51 o                         
  -4   2   5        101.72        108.29         1.34 o                         
  -3   2   5         17.18         18.50         0.26 o                         
  -2   2   5        146.76        139.11         1.27 o                         
  -1   2   5        527.19        587.20         3.18 o                         
   0   2   5        646.31        650.12         3.51 o                         
   1   2   5         47.23         52.24         0.43 o                         
   2   2   5         13.49         18.17         0.50 o                         
   3   2   5        161.19        153.63         1.22 o                         
   4   2   5         63.08         57.13         0.48 o                         
   5   2   5         31.27         29.66         0.32 o                         
   6   2   5        211.96        189.21         1.33 o                         
   7   2   5         40.20         35.94         0.58 o                         
   8   2   5          0.81          1.10         0.24 o                         
   9   2   5         11.14         11.37         0.30 o                         
  10   2   5          1.61          1.39         1.80 o                         
  -8   3   5          4.01          2.90         0.85 o                         
  -7   3   5         33.33         32.49         1.00 o                         
  -6   3   5         21.66         20.53         1.23 o                         
  -5   3   5         17.56         17.45         1.02 o                         
  -4   3   5        131.76        138.56         1.63 o                         
  -3   3   5        576.86        565.98         5.42 o                         
  -2   3   5        218.72        229.03         2.34 o                         
  -1   3   5        223.17        215.24         1.34 o                         
   0   3   5         53.45         64.29         0.39 o                         
   1   3   5       1077.28       1236.21         7.00 o                         
   2   3   5        560.28        625.20         8.59 o                         
   3   3   5         30.86         41.99         0.65 o                         
   4   3   5        204.72        141.26        34.14 o                         
   5   3   5         37.77         42.13         0.35 o                         
   6   3   5         12.95         13.37         0.32 o                         
   7   3   5        463.88        441.89         3.09 o                         
   8   3   5         48.31         41.60         0.59 o                         
   9   3   5          3.73          3.40         0.29 o                         
  10   3   5          0.15          0.54         0.68 o                         
  -8   4   5          0.18         -0.22         0.70 o                         
  -7   4   5         36.38         41.79         1.36 o                         
  -6   4   5          2.49          2.56         0.90 o                         
  -5   4   5          2.38          1.15         0.56 o                         
  -4   4   5          3.26          2.55         0.51 o                         
  -3   4   5         42.87         46.96         0.90 o                         
  -2   4   5         10.37         10.93         0.17 o                         
  -1   4   5        176.55        173.34         1.99 o                         
   0   4   5        293.22        297.79         5.59 o                         
   1   4   5        196.05        186.78         3.05 o                         
   2   4   5        447.39        443.10         4.57 o                         
   3   4   5          5.21          5.70         0.34 o                         
   4   4   5       1459.80        268.05       631.60 o                         
   5   4   5          8.40         10.67         0.24 o                         
   6   4   5          0.10          0.50         0.13 o                         
   7   4   5         11.68         10.05         0.48 o                         
   8   4   5         12.23         14.17         0.47 o                         
   9   4   5         50.52         51.87         0.60 o                         
  10   4   5         16.05         16.83         0.72 o                         
  -7   5   5          2.48          2.25         1.11 o                         
  -6   5   5          4.44          4.09         0.80 o                         
  -5   5   5          4.61          5.35         1.33 o                         
  -4   5   5          0.12          0.26         0.62 o                         
  -3   5   5         72.60         73.43         0.86 o                         
  -2   5   5         71.73         74.97         1.01 o                         
  -1   5   5          8.81          8.95         0.17 o                         
   0   5   5        110.78        111.91         1.97 o                         
   1   5   5         55.60         68.29         1.71 o                         
   2   5   5        127.47        125.64         2.17 o                         
   3   5   5         17.14         14.80         0.23 o                         
   4   5   5        224.14        244.35         1.73 o                         
   5   5   5         38.69         34.48         0.36 o                         
   6   5   5         27.56         28.46         0.34 o                         
   7   5   5         12.06         13.01         0.27 o                         
   8   5   5         59.79         54.24         0.60 o                         
   9   5   5          1.58          1.71         0.27 o                         
  10   5   5         45.21         47.67         1.30 o                         
  -7   6   5         12.51         10.52         1.01 o                         
  -6   6   5         26.31         31.04         1.28 o                         
  -5   6   5         47.72         43.94         1.13 o                         
  -4   6   5         16.47         17.35         0.83 o                         
  -3   6   5         76.09         73.23         1.26 o                         
  -2   6   5          0.58          0.79         0.09 o                         
  -1   6   5          6.36          8.88         0.39 o                         
   0   6   5        109.34        114.07         1.74 o                         
   1   6   5        193.54        193.15         4.01 o                         
   2   6   5         73.16         73.83         1.38 o                         
   3   6   5         62.11         59.43         0.97 o                         
   4   6   5        292.60        313.45         2.22 o                         
   5   6   5        171.50        160.93         1.17 o                         
   6   6   5         62.19         53.70         0.49 o                         
   7   6   5          7.97         10.60         0.25 o                         
   8   6   5          3.17          4.56         0.25 o                         
   9   6   5         43.81         42.73         0.58 o                         
  10   6   5         15.70         21.22         1.09 o                         
  -6   7   5          0.55         -0.14         0.93 o                         
  -5   7   5          1.97          1.69         0.55 o                         
  -4   7   5         21.39         19.42         0.85 o                         
  -3   7   5        119.52        121.85         1.39 o                         
  -2   7   5         39.86         39.43         0.63 o                         
  -1   7   5          5.37          4.80         0.42 o                         
   0   7   5         76.39         80.85         1.46 o                         
   1   7   5        239.64        226.90         5.36 o                         
   2   7   5          4.16          4.45         0.21 o                         
   3   7   5        296.28        286.46         3.85 o                         
   4   7   5          0.27          0.78         0.15 o                         
   5   7   5         14.56         12.91         0.35 o                         
   6   7   5        180.49        139.84         1.68 o                         
   7   7   5        157.44        131.62         2.86 o                         
   8   7   5         41.96         38.76         0.72 o                         
   9   7   5         41.26         38.19         0.70 o                         
  10   7   5         10.67         10.14         0.77 o                         
  -6   8   5          2.64          3.33         0.80 o                         
  -5   8   5         33.99         31.08         0.90 o                         
  -4   8   5          0.20         -0.19         0.53 o                         
  -3   8   5        294.27        273.34         6.00 o                         
  -2   8   5        179.93        177.53         3.19 o                         
  -1   8   5         11.92         11.35         0.36 o                         
   0   8   5        153.86        146.48         3.23 o                         
   1   8   5         29.34         28.74         0.78 o                         
   2   8   5         60.91         55.64         1.21 o                         
   3   8   5       1175.07       1163.01        20.46 o                         
   4   8   5          1.34          2.15         0.56 o                         
   5   8   5        121.39        121.75         1.40 o                         
   6   8   5         64.97         56.56         1.29 o                         
   7   8   5        113.04         90.46         1.54 o                         
   8   8   5          5.99          8.26         0.35 o                         
   9   8   5          0.27          0.31         0.27 o                         
  10   8   5         15.08         15.94         0.94 o                         
  -5   9   5          4.47          3.35         0.84 o                         
  -4   9   5          4.84          5.23         0.58 o                         
  -3   9   5          8.28         10.59         0.87 o                         
  -2   9   5         54.02         50.87         0.86 o                         
  -1   9   5         34.80         35.35         0.63 o                         
   0   9   5        110.74         98.48         2.97 o                         
   1   9   5         67.30         67.01         1.18 o                         
   2   9   5        325.69        330.12         7.67 o                         
   3   9   5         82.41         79.36         1.92 o                         
   4   9   5       2609.37       2709.80        36.45 o                         
   5   9   5         47.73         50.16         0.96 o                         
   6   9   5          1.03          1.68         0.23 o                         
   7   9   5        108.93        105.12         1.53 o                         
   8   9   5         30.70         31.87         0.50 o                         
   9   9   5         53.25         54.40         1.45 o                         
  10   9   5         15.89         19.84         0.77 o                         
  -4  10   5          0.01          0.13         0.52 o                         
  -3  10   5          2.99          2.56         0.76 o                         
  -2  10   5         20.10         19.56         0.72 o                         
  -1  10   5          4.41          5.13         0.37 o                         
   0  10   5        181.19        174.73         3.91 o                         
   1  10   5        232.81        209.44         4.38 o                         
   2  10   5         42.13         41.70         1.06 o                         
   3  10   5        160.24        155.59         4.15 o                         
   4  10   5         44.35         42.07         1.11 o                         
   5  10   5         20.57         19.90         0.54 o                         
   6  10   5          7.30          7.39         0.45 o                         
   7  10   5          1.33          1.61         0.32 o                         
   8  10   5          0.55          0.70         0.35 o                         
   9  10   5          1.38          0.29         0.30 o                         
  -3  11   5          0.06         -0.13         0.67 o                         
  -2  11   5         49.41         58.54         1.57 o                         
  -1  11   5          6.58          5.77         0.35 o                         
   0  11   5         17.94         16.93         0.92 o                         
   1  11   5         29.88         27.59         0.57 o                         
   2  11   5          9.59          8.87         0.44 o                         
   3  11   5          6.28          5.87         0.40 o                         
   4  11   5          2.43          2.52         0.31 o                         
   5  11   5          6.06          6.27         0.57 o                         
   6  11   5          2.49          1.69         0.30 o                         
   7  11   5          2.49          3.63         0.38 o                         
   8  11   5         39.49         39.40         0.89 o                         
   9  11   5          4.71          5.30         0.44 o                         
  -2  12   5          0.01         -0.41         1.03 o                         
  -1  12   5         23.20         21.86         0.57 o                         
   0  12   5         16.94         16.16         0.57 o                         
   1  12   5         63.50         64.45         1.89 o                         
   2  12   5         36.36         32.05         0.90 o                         
   3  12   5         14.65         14.69         0.52 o                         
   4  12   5         68.97         69.39         2.76 o                         
   5  12   5          4.72          5.98         0.46 o                         
   6  12   5          4.13          3.02         0.37 o                         
   7  12   5         28.95         33.30         0.99 o                         
   8  12   5         27.46         31.69         0.73 o                         
   0  13   5         11.50         12.22         0.48 o                         
   1  13   5         23.39         23.15         0.64 o                         
   2  13   5         46.61         47.57         1.52 o                         
   3  13   5        213.01        234.10         8.58 o                         
   4  13   5         16.78         18.46         1.47 o                         
   5  13   5         10.69         10.85         0.83 o                         
   6  13   5          5.02          4.55         0.57 o                         
   7  13   5         28.05         30.66         0.79 o                         
   2  14   5          0.72          0.48         0.42 o                         
   3  14   5         11.17         13.86         0.78 o                         
   4  14   5         13.29         15.70         0.86 o                         
   5  14   5          1.21          1.01         0.51 o                         
   6  14   5          8.11          9.20         0.81 o                         
  -3 -11   6         18.53         19.53         0.87 o                         
  -2 -11   6          4.94          4.82         0.71 o                         
  -5 -10   6          0.33          0.46         0.52 o                         
  -4 -10   6          2.79          2.71         0.61 o                         
  -3 -10   6         24.05         28.93         1.22 o                         
  -2 -10   6         24.43         27.18         0.76 o                         
  -1 -10   6          0.06         -0.01         0.39 o                         
   0 -10   6         57.19         56.53         0.95 o                         
   1 -10   6          0.17         -0.03         0.42 o                         
  -7  -9   6         25.75         29.03         0.91 o                         
  -6  -9   6          4.83          4.05         1.12 o                         
  -5  -9   6         74.77         81.41         1.25 o                         
  -4  -9   6          0.29          0.66         0.45 o                         
  -3  -9   6          0.00         -0.07         0.40 o                         
  -2  -9   6        100.15         98.82         1.21 o                         
  -1  -9   6          2.58          2.55         0.60 o                         
   0  -9   6         51.89         56.61         1.47 o                         
   1  -9   6         18.60         18.16         0.72 o                         
   2  -9   6          5.23          5.24         0.51 o                         
   3  -9   6          2.17          1.75         0.40 o                         
  -7  -8   6          4.40          2.34         1.23 o                         
  -6  -8   6         72.48         68.91         1.04 o                         
  -5  -8   6         25.61         25.23         0.75 o                         
  -4  -8   6         41.85         41.27         0.91 o                         
  -3  -8   6         17.22         16.50         0.55 o                         
  -2  -8   6         32.18         31.96         0.79 o                         
  -1  -8   6          6.83          7.87         0.60 o                         
   0  -8   6         16.49         14.70         0.70 o                         
   1  -8   6         11.32         15.62         0.94 o                         
   2  -8   6         80.27         81.38         1.05 o                         
   3  -8   6          1.85          2.50         0.54 o                         
   4  -8   6         25.89         26.56         0.80 o                         
  -8  -7   6         15.69         15.37         0.67 o                         
  -7  -7   6          4.26          5.83         0.47 o                         
  -6  -7   6          0.05          0.08         0.41 o                         
  -5  -7   6        199.39        206.27         2.01 o                         
  -4  -7   6         50.27         52.53         0.86 o                         
  -3  -7   6         45.63         46.39         0.82 o                         
  -2  -7   6         54.65         49.38         0.90 o                         
  -1  -7   6         35.15         39.23         0.67 o                         
   0  -7   6         17.42         18.07         0.67 o                         
   1  -7   6          4.04          3.79         0.40 o                         
   2  -7   6         30.39         30.91         0.58 o                         
   3  -7   6         45.96         48.96         0.87 o                         
   4  -7   6         23.39         24.02         0.61 o                         
   5  -7   6          7.55          9.82         0.47 o                         
  -8  -6   6         36.59         38.23         0.98 o                         
  -7  -6   6          3.00          1.68         1.07 o                         
  -6  -6   6         19.80         17.40         0.67 o                         
  -5  -6   6          5.10          5.07         0.44 o                         
  -4  -6   6          8.75          9.66         0.46 o                         
  -3  -6   6         72.45         72.09         0.89 o                         
  -2  -6   6          4.62          4.68         0.47 o                         
  -1  -6   6        120.05        115.87         1.68 o                         
   0  -6   6         60.70         61.22         0.76 o                         
   1  -6   6        573.67        564.35         4.15 o                         
   2  -6   6         17.72         16.40         0.46 o                         
   3  -6   6         42.77         44.03         0.76 o                         
   4  -6   6        107.31        108.15         1.23 o                         
   5  -6   6          5.04          3.34         0.36 o                         
   6  -6   6         24.79         18.65         0.52 o                         
  -8  -5   6          0.70          0.81         0.33 o                         
  -7  -5   6         12.02         12.34         0.48 o                         
  -6  -5   6         77.97         75.24         1.12 o                         
  -5  -5   6        151.18        151.94         2.36 o                         
  -4  -5   6         17.30         21.09         0.48 o                         
  -3  -5   6         83.95         83.69         0.90 o                         
  -2  -5   6         12.07         11.79         0.45 o                         
  -1  -5   6          4.88          7.12         0.42 o                         
   0  -5   6          5.39          5.59         0.37 o                         
   1  -5   6        142.33        136.81         1.21 o                         
   2  -5   6        162.02        162.41         2.63 o                         
   3  -5   6         67.36         64.03         0.70 o                         
   4  -5   6         25.76         25.99         0.61 o                         
   5  -5   6         16.28         17.65         0.44 o                         
   6  -5   6         42.56         44.03         0.84 o                         
   7  -5   6          3.79          5.01         0.37 o                         
  -9  -4   6         18.92         18.47         1.32 o                         
  -8  -4   6         47.85         45.82         2.39 o                         
  -7  -4   6          3.73          2.82         0.29 o                         
  -6  -4   6          5.01          6.27         0.48 o                         
  -5  -4   6         30.74         29.13         0.70 o                         
  -4  -4   6         71.20         70.58         0.83 o                         
  -3  -4   6         20.28         21.52         0.41 o                         
  -2  -4   6         21.60         23.58         0.43 o                         
  -1  -4   6        139.00        145.53         1.19 o                         
   0  -4   6         41.53         39.44         0.49 o                         
   1  -4   6        438.89        438.57         3.40 o                         
   2  -4   6         51.67         50.27         0.57 o                         
   3  -4   6         86.15         87.93         0.82 o                         
   4  -4   6          1.30          2.77         0.65 o                         
   5  -4   6         16.64         15.43         0.44 o                         
   6  -4   6          9.57         11.00         0.37 o                         
   7  -4   6         30.38         34.76         0.48 o                         
  -9  -3   6          1.82          2.18         0.59 o                         
  -8  -3   6          4.76          3.50         0.76 o                         
  -7  -3   6         25.55         22.54         0.73 o                         
  -6  -3   6        104.11        100.54         1.32 o                         
  -5  -3   6         16.13         14.86         0.34 o                         
  -4  -3   6        232.95        229.18         3.04 o                         
  -3  -3   6         91.14         83.27         0.95 o                         
  -2  -3   6        448.15        473.97         3.36 o                         
  -1  -3   6        774.65        817.80         7.28 o                         
   0  -3   6        112.91        100.36         1.00 o                         
   1  -3   6         70.36         68.10         0.69 o                         
   2  -3   6         82.54         78.30         0.94 o                         
   3  -3   6         51.65         48.04         0.53 o                         
   4  -3   6         21.06         14.64         1.11 o                         
   5  -3   6          2.29          3.59         0.28 o                         
   6  -3   6         14.48         14.61         0.40 o                         
   7  -3   6          0.03          0.13         0.29 o                         
   8  -3   6        432.34        465.91        10.65 o                         
  -9  -2   6         10.06          9.80         0.89 o                         
  -8  -2   6          3.10          3.71         0.78 o                         
  -7  -2   6         14.27         12.72         0.89 o                         
  -6  -2   6          0.11          0.48         0.20 o                         
  -5  -2   6         19.23         18.61         0.39 o                         
  -4  -2   6          2.10          2.78         0.25 o                         
  -3  -2   6         73.92         65.01         0.93 o                         
  -2  -2   6         46.95         41.64         0.53 o                         
  -1  -2   6        169.14        176.68         1.48 o                         
   0  -2   6         15.95         17.52         0.35 o                         
   1  -2   6        225.19        209.38         2.10 o                         
   2  -2   6         27.77         27.70         0.44 o                         
   3  -2   6        279.35        281.61         3.01 o                         
   4  -2   6         46.17         44.11         0.50 o                         
   5  -2   6        899.28        776.85         5.53 o                         
   6  -2   6         62.09         63.14         0.63 o                         
   7  -2   6         56.79         49.30         1.00 o                         
   8  -2   6         43.21         42.61         0.76 o                         
  -9  -1   6          9.32         11.39         0.93 o                         
  -8  -1   6        119.81        120.08         2.87 o                         
  -7  -1   6          1.21          1.42         0.51 o                         
  -6  -1   6          1.97          1.02         0.15 o                         
  -5  -1   6         40.55         39.78         1.14 o                         
  -4  -1   6          1.28          1.34         0.18 o                         
  -3  -1   6         37.42         39.42         0.77 o                         
  -2  -1   6        174.90        164.69         2.91 o                         
  -1  -1   6         53.63         58.28         1.54 o                         
   0  -1   6        221.40        210.80         3.67 o                         
   1  -1   6        223.72        240.76         3.36 o                         
   2  -1   6        164.34        200.47         2.43 o                         
   3  -1   6         40.30         37.87         0.42 o                         
   4  -1   6         66.27         59.21         0.54 o                         
   5  -1   6         14.38         13.41         0.36 o                         
   6  -1   6        116.40         92.60         0.69 o                         
   7  -1   6          1.20          1.42         0.24 o                         
   8  -1   6         12.08         13.19         0.36 o                         
   9  -1   6          1.68          1.85         0.61 o                         
  -8   0   6         27.99         29.88         1.54 o                         
  -7   0   6          0.14          0.32         0.51 o                         
  -6   0   6         21.62         21.76         1.87 o                         
  -5   0   6         41.67         38.53         0.80 o                         
  -4   0   6        118.56        123.26         1.12 o                         
  -3   0   6        253.77        257.37         2.88 o                         
  -2   0   6        630.73        697.16        11.64 o                         
  -1   0   6        164.49        181.62         1.25 o                         
   0   0   6        103.24        101.34         0.90 o                         
   1   0   6         80.72         76.42         1.42 o                         
   2   0   6         15.14          9.81         0.18 o                         
   3   0   6        175.26        203.72         1.92 o                         
   4   0   6        105.67        103.94         0.99 o                         
   5   0   6        213.48        207.89         1.33 o                         
   6   0   6         11.13         12.03         0.28 o                         
   7   0   6        148.32        136.16         1.15 o                         
   8   0   6          2.63          2.75         0.29 o                         
   9   0   6         12.37         10.20         0.76 o                         
  -8   1   6         43.99         40.20         1.81 o                         
  -7   1   6        176.05        192.04         2.94 o                         
  -6   1   6          0.04          0.28         0.72 o                         
  -5   1   6          4.09          5.01         0.49 o                         
  -4   1   6         67.23         77.70         0.69 o                         
  -3   1   6          2.39          4.22         0.19 o                         
  -2   1   6        821.63        883.38        11.84 o                         
  -1   1   6       3917.39       4423.09        40.04 o                         
   0   1   6       2405.27       2670.70        45.74 o                         
   1   1   6        296.74        300.21         3.61 o                         
   2   1   6         33.56         33.81         0.53 o                         
   3   1   6        281.23        291.11         3.84 o                         
   4   1   6          3.81          4.15         0.63 o                         
   5   1   6         13.95         12.97         0.19 o                         
   6   1   6          6.43          7.12         0.22 o                         
   7   1   6          4.07          4.25         0.28 o                         
   8   1   6          2.68          2.45         0.30 o                         
   9   1   6         48.88         50.31         1.02 o                         
  -8   2   6          2.06          1.98         0.81 o                         
  -7   2   6         76.48         73.05         2.12 o                         
  -6   2   6         35.98         33.79         0.94 o                         
  -5   2   6          2.08          2.00         0.54 o                         
  -4   2   6        113.69        128.99         1.72 o                         
  -3   2   6        569.73        466.34        69.11 o                         
  -2   2   6         71.98         71.15         4.27 o                         
  -1   2   6       1024.58       1118.54         8.92 o                         
   0   2   6        602.61        686.05         4.19 o                         
   1   2   6         15.75         12.21         2.08 o                         
   2   2   6         45.97         37.58         0.56 o                         
   3   2   6         89.60         97.59         0.87 o                         
   4   2   6         53.59         45.90         0.56 o                         
   5   2   6        293.13        129.13       103.82 o                         
   6   2   6         11.18         10.25         0.28 o                         
   7   2   6         79.77         79.38         0.69 o                         
   8   2   6         47.69         46.02         0.72 o                         
   9   2   6         22.16         20.77         0.78 o                         
  10   2   6          1.42          0.78         0.85 o                         
  -8   3   6          1.51          1.44         0.68 o                         
  -7   3   6          1.70          1.05         0.58 o                         
  -6   3   6          4.10          3.74         0.60 o                         
  -5   3   6         24.69         24.97         0.89 o                         
  -4   3   6        111.83        112.49         1.77 o                         
  -3   3   6        171.25        191.87         1.17 o                         
  -2   3   6         13.31         13.86         0.23 o                         
  -1   3   6         22.25         18.40         0.29 o                         
   0   3   6        665.67        759.97         6.75 o                         
   1   3   6        292.37        311.43         1.88 o                         
   2   3   6         83.76         84.16         1.13 o                         
   3   3   6         69.39         68.31         0.93 o                         
   4   3   6        975.57        981.19         9.30 o                         
   5   3   6       1208.61       1204.39        11.26 o                         
   6   3   6        504.94        460.61        15.05 o                         
   7   3   6          0.81          0.94         0.16 o                         
   8   3   6         58.08         57.75         0.66 o                         
   9   3   6          0.29          0.09         0.40 o                         
  10   3   6          2.28          2.02         1.59 o                         
  -7   4   6          6.69          8.42         0.81 o                         
  -6   4   6          5.91          5.40         0.64 o                         
  -5   4   6          0.65          1.49         0.61 o                         
  -4   4   6         31.31         34.87         1.13 o                         
  -3   4   6         16.31         15.00         0.57 o                         
  -2   4   6         20.95         18.39         0.25 o                         
  -1   4   6          0.29          0.22         0.13 o                         
   0   4   6         19.37         20.45         0.26 o                         
   1   4   6        357.78        383.83         3.98 o                         
   2   4   6         51.29         65.11         0.88 o                         
   3   4   6        530.18        543.83         5.13 o                         
   4   4   6         65.99         59.54         0.85 o                         
   5   4   6         49.01         44.75         0.51 o                         
   6   4   6         23.72         14.17         6.84 o                         
   7   4   6         28.67         25.65         0.33 o                         
   8   4   6         71.31         63.95         1.02 o                         
   9   4   6         42.86         44.35         1.00 o                         
  10   4   6          9.62         11.03         0.59 o                         
  -7   5   6          0.46          0.88         0.78 o                         
  -6   5   6         16.64         18.19         1.35 o                         
  -5   5   6          1.66          1.70         0.65 o                         
  -4   5   6         56.99         57.71         1.21 o                         
  -3   5   6          8.63          8.76         0.60 o                         
  -2   5   6         55.42         65.49         0.60 o                         
  -1   5   6        853.04        910.63         8.47 o                         
   0   5   6          0.53          0.22         0.12 o                         
   1   5   6          1.44          2.20         0.14 o                         
   2   5   6          2.25          4.41         0.17 o                         
   3   5   6        505.25        561.22         7.76 o                         
   4   5   6         34.75         29.64         6.99 o                         
   5   5   6          3.76          4.63         0.37 o                         
   6   5   6          6.06          6.32         0.17 o                         
   7   5   6         15.12         14.43         0.29 o                         
   8   5   6         37.20         33.16         0.70 o                         
   9   5   6          8.51          7.93         0.87 o                         
  10   5   6        119.80        117.56         2.07 o                         
  -7   6   6         33.13         32.41         1.24 o                         
  -6   6   6         13.50         14.26         0.90 o                         
  -5   6   6         45.62         45.48         1.37 o                         
  -4   6   6        286.87        303.33         4.10 o                         
  -3   6   6          0.11          0.32         0.42 o                         
  -2   6   6         41.35         41.23         0.42 o                         
  -1   6   6        211.11        228.23         3.20 o                         
   0   6   6         43.99         45.18         0.83 o                         
   1   6   6         30.53         28.50         0.58 o                         
   2   6   6         45.94         45.77         0.79 o                         
   3   6   6        264.62        283.57         5.73 o                         
   4   6   6         34.13         35.60         0.44 o                         
   5   6   6        126.45        124.94         1.09 o                         
   6   6   6        143.32        155.84         1.75 o                         
   7   6   6         91.10         88.00         1.10 o                         
   8   6   6         14.99         14.27         0.46 o                         
   9   6   6          9.09         12.63         0.90 o                         
  10   6   6         10.55         10.78         0.76 o                         
  -6   7   6          0.01          0.00         0.51 o                         
  -5   7   6          0.62          0.25         0.67 o                         
  -4   7   6        349.36        360.22         3.50 o                         
  -3   7   6         31.36         32.42         0.76 o                         
  -2   7   6          7.48          8.02         0.24 o                         
  -1   7   6         59.50         55.53         1.57 o                         
   0   7   6        507.87        526.79        10.42 o                         
   1   7   6        344.86        351.75         8.88 o                         
   2   7   6          0.05          0.07         0.15 o                         
   3   7   6        305.15        306.40         6.55 o                         
   4   7   6        115.51        109.44         1.17 o                         
   5   7   6         77.34         72.33         0.65 o                         
   6   7   6         16.03         16.12         0.28 o                         
   7   7   6        103.46         83.15         0.91 o                         
   8   7   6         55.91         54.67         0.88 o                         
   9   7   6          1.06          0.48         0.54 o                         
  10   7   6         31.73         36.30         1.11 o                         
  -5   8   6          0.15          0.55         1.00 o                         
  -4   8   6          0.83          0.26         0.69 o                         
  -3   8   6        250.51        248.94         3.79 o                         
  -2   8   6        125.65        126.83         1.23 o                         
  -1   8   6         41.78         40.50         0.67 o                         
   0   8   6          4.13          4.44         0.23 o                         
   1   8   6          3.24          3.63         0.29 o                         
   2   8   6         33.70         33.91         0.84 o                         
   3   8   6          1.66          1.14         0.23 o                         
   4   8   6        149.35        137.81         1.70 o                         
   5   8   6          0.53          0.36         0.26 o                         
   6   8   6          4.43          3.15         0.30 o                         
   7   8   6        111.58        105.40         1.90 o                         
   8   8   6         13.99         11.55         0.54 o                         
   9   8   6          9.25          7.72         0.58 o                         
  10   8   6         34.73         36.58         1.01 o                         
  -5   9   6         14.65         16.85         1.63 o                         
  -4   9   6          0.05          0.02         0.41 o                         
  -3   9   6         26.90         25.52         0.74 o                         
  -2   9   6          5.77          5.52         0.18 o                         
  -1   9   6          3.42          3.80         0.24 o                         
   0   9   6          0.03          0.10         0.17 o                         
   1   9   6          0.33          1.11         0.27 o                         
   2   9   6         62.52         57.44         1.41 o                         
   3   9   6         83.00         83.94         2.30 o                         
   4   9   6        227.29        224.33         2.80 o                         
   5   9   6        100.81         96.30         0.99 o                         
   6   9   6        118.07        114.79         1.32 o                         
   7   9   6          3.78          5.68         0.41 o                         
   8   9   6          4.45          3.18         0.26 o                         
   9   9   6         25.32         27.98         1.36 o                         
  10   9   6         72.89         85.92         1.66 o                         
  -4  10   6         25.79         29.20         0.93 o                         
  -3  10   6          0.05         -0.34         0.44 o                         
  -2  10   6         40.10         43.54         2.03 o                         
  -1  10   6          5.81          5.18         0.38 o                         
   0  10   6         10.94         10.82         0.41 o                         
   1  10   6          0.02         -0.03         0.23 o                         
   2  10   6         55.72         52.28         1.58 o                         
   3  10   6          4.44          4.62         0.29 o                         
   4  10   6         51.66         51.48         0.75 o                         
   5  10   6          2.82          2.70         0.26 o                         
   6  10   6         10.75         10.49         0.39 o                         
   7  10   6         58.55         58.01         0.87 o                         
   8  10   6          0.12          0.07         0.21 o                         
   9  10   6         45.18         49.26         1.11 o                         
  -3  11   6         13.86         14.48         1.10 o                         
  -2  11   6         19.13         20.22         1.11 o                         
  -1  11   6         17.96         20.34         0.48 o                         
   0  11   6         34.94         33.45         0.98 o                         
   1  11   6          0.09          0.25         0.29 o                         
   2  11   6         38.74         40.43         0.86 o                         
   3  11   6         73.63         71.55         2.38 o                         
   4  11   6          8.41          8.05         0.36 o                         
   5  11   6         57.11         56.41         1.26 o                         
   6  11   6         52.16         52.46         0.78 o                         
   7  11   6         22.24         20.92         0.46 o                         
   8  11   6         18.23         18.34         0.61 o                         
   9  11   6         71.67         85.62         2.43 o                         
  -2  12   6         10.58         11.88         1.80 o                         
  -1  12   6          7.12          8.22         1.27 o                         
   0  12   6          4.98          4.14         0.48 o                         
   1  12   6          0.48          0.24         0.29 o                         
   2  12   6          3.82          3.09         1.31 o                         
   3  12   6        102.60         98.14         3.87 o                         
   4  12   6          0.37          0.57         0.34 o                         
   5  12   6         60.83         60.73         1.02 o                         
   6  12   6         63.73         66.15         0.93 o                         
   7  12   6         17.81         21.79         0.78 o                         
   8  12   6          7.24          5.62         0.46 o                         
   0  13   6          7.19          5.75         0.44 o                         
   1  13   6         29.90         30.56         0.65 o                         
   2  13   6          0.07         -0.18         0.40 o                         
   3  13   6          2.46          2.80         1.10 o                         
   4  13   6        306.35        323.03        12.53 o                         
   5  13   6          0.62          0.66         0.33 o                         
   6  13   6        110.76        108.23         2.87 o                         
   7  13   6          5.54          4.69         0.47 o                         
   2  14   6         21.55         22.56         0.62 o                         
   3  14   6          4.44          2.73         1.38 o                         
   4  14   6          0.21          0.12         0.42 o                         
   5  14   6         34.28         36.07         1.25 o                         
   6  14   6          0.41          0.33         0.45 o                         
  -4 -10   7          1.79          1.99         0.65 o                         
  -3 -10   7         10.96         12.91         1.10 o                         
  -2 -10   7          9.27         11.15         0.68 o                         
  -1 -10   7          0.01          0.05         0.45 o                         
   0 -10   7         20.20         23.02         0.77 o                         
  -6  -9   7          0.11          0.27         0.43 o                         
  -5  -9   7         16.85         20.57         0.72 o                         
  -4  -9   7         23.86         21.72         0.86 o                         
  -3  -9   7         62.49         62.78         1.51 o                         
  -2  -9   7          8.58          8.06         0.57 o                         
  -1  -9   7          3.27          3.60         0.58 o                         
   0  -9   7        114.89        120.80         2.63 o                         
   1  -9   7         49.35         54.18         0.92 o                         
   2  -9   7         53.93         53.48         1.19 o                         
  -7  -8   7         26.77         26.57         0.96 o                         
  -6  -8   7         34.27         29.72         0.96 o                         
  -5  -8   7          7.80          7.14         0.60 o                         
  -4  -8   7          8.07          8.86         0.66 o                         
  -3  -8   7         35.89         34.53         0.73 o                         
  -2  -8   7          2.98          3.00         0.54 o                         
  -1  -8   7          1.42          1.51         0.48 o                         
   0  -8   7          2.33          2.22         0.53 o                         
   1  -8   7          0.16          0.00         0.39 o                         
   2  -8   7         17.49         16.60         0.60 o                         
   3  -8   7         10.86         12.13         0.63 o                         
  -7  -7   7         14.29         11.47         0.67 o                         
  -6  -7   7         59.19         58.98         1.14 o                         
  -5  -7   7         71.00         70.97         1.22 o                         
  -4  -7   7          0.10          0.17         0.46 o                         
  -3  -7   7          1.16          1.21         0.41 o                         
  -2  -7   7         20.02         22.26         0.67 o                         
  -1  -7   7         31.00         32.70         0.76 o                         
   0  -7   7         19.47         19.37         0.60 o                         
   1  -7   7         70.18         75.19         1.12 o                         
   2  -7   7         55.75         57.32         1.14 o                         
   3  -7   7          0.00          0.42         0.31 o                         
   4  -7   7         54.93         56.76         0.92 o                         
  -8  -6   7          4.48          4.19         0.53 o                         
  -7  -6   7         32.83         34.61         1.06 o                         
  -6  -6   7         43.94         44.65         0.82 o                         
  -5  -6   7         13.72         14.52         0.56 o                         
  -4  -6   7          2.75          3.43         0.46 o                         
  -3  -6   7         49.70         51.14         1.26 o                         
  -2  -6   7          3.11          2.73         0.48 o                         
  -1  -6   7         36.30         40.65         0.89 o                         
   0  -6   7          7.80          7.51         0.65 o                         
   1  -6   7         63.25         59.79         1.00 o                         
   2  -6   7         27.58         27.97         0.58 o                         
   3  -6   7          2.19          1.50         0.34 o                         
   4  -6   7         38.42         40.22         0.64 o                         
   5  -6   7          4.31          4.38         0.48 o                         
  -8  -5   7          0.30          0.80         0.47 o                         
  -7  -5   7          8.00          8.77         0.44 o                         
  -6  -5   7         43.45         41.81         0.89 o                         
  -5  -5   7        231.64        240.70         3.20 o                         
  -4  -5   7          0.03          0.49         0.48 o                         
  -3  -5   7          5.03          6.74         0.38 o                         
  -2  -5   7          0.21          0.24         0.29 o                         
  -1  -5   7         10.87         10.59         0.59 o                         
   0  -5   7        417.19        416.04         6.25 o                         
   1  -5   7         71.18         70.20         0.96 o                         
   2  -5   7          0.04          0.09         0.28 o                         
   3  -5   7         20.07         21.46         0.73 o                         
   4  -5   7        164.78        168.66         1.55 o                         
   5  -5   7          3.04          1.92         0.30 o                         
   6  -5   7         20.84         21.16         0.88 o                         
  -8  -4   7          9.89         13.48         1.13 o                         
  -7  -4   7         11.15         10.55         0.53 o                         
  -6  -4   7         13.30         15.31         0.56 o                         
  -5  -4   7         77.10         75.54         1.30 o                         
  -4  -4   7         82.73         83.51         1.81 o                         
  -3  -4   7        107.40        107.50         1.19 o                         
  -2  -4   7        150.57        147.51         2.74 o                         
  -1  -4   7         64.25         56.78         1.03 o                         
   0  -4   7          9.86         11.59         0.59 o                         
   1  -4   7        660.43        672.48         7.07 o                         
   2  -4   7        118.73        114.62         1.24 o                         
   3  -4   7         29.41         30.28         0.50 o                         
   4  -4   7          9.75          9.45         0.44 o                         
   5  -4   7          1.75          2.08         0.28 o                         
   6  -4   7         15.43         18.38         0.55 o                         
   7  -4   7         10.03         12.24         0.35 o                         
  -8  -3   7          0.80          1.22         1.13 o                         
  -7  -3   7         15.35         14.91         0.49 o                         
  -6  -3   7          6.79          7.20         0.53 o                         
  -5  -3   7         34.94         37.48         0.75 o                         
  -4  -3   7         56.90         54.54         0.83 o                         
  -3  -3   7          1.88          1.31         0.29 o                         
  -2  -3   7        248.89        248.10         2.11 o                         
  -1  -3   7         14.72         15.36         0.47 o                         
   0  -3   7        196.62        192.50         2.07 o                         
   1  -3   7         68.65         67.72         1.27 o                         
   2  -3   7        200.05        198.54         1.47 o                         
   3  -3   7        292.35        285.22         2.20 o                         
   4  -3   7         12.17         11.42         0.40 o                         
   5  -3   7          3.14          5.05         0.33 o                         
   6  -3   7         84.69         85.41         1.08 o                         
   7  -3   7         51.00         52.47         0.77 o                         
  -8  -2   7         39.84         46.74         1.97 o                         
  -7  -2   7          1.13          1.17         0.79 o                         
  -6  -2   7          0.34          0.20         0.21 o                         
  -5  -2   7         20.50         21.07         0.48 o                         
  -4  -2   7         22.21         25.59         0.74 o                         
  -3  -2   7          1.15          0.96         0.22 o                         
  -2  -2   7         58.28         55.96         1.02 o                         
  -1  -2   7          5.14          5.90         0.28 o                         
   0  -2   7         59.77         59.32         1.02 o                         
   1  -2   7         49.85         51.20         1.08 o                         
   2  -2   7         48.68         41.62         0.50 o                         
   3  -2   7        196.44        194.26         1.44 o                         
   4  -2   7          3.14          4.11         0.26 o                         
   5  -2   7          8.04         10.75         0.63 o                         
   6  -2   7        132.24        107.25         0.98 o                         
   7  -2   7          7.36          6.56         0.41 o                         
   8  -2   7          1.67          2.45         0.76 o                         
  -8  -1   7         19.83         21.85         1.07 o                         
  -7  -1   7         35.29         41.38         0.96 o                         
  -6  -1   7          0.45          0.51         0.22 o                         
  -5  -1   7         38.54         41.75         0.79 o                         
  -4  -1   7          0.33          0.66         0.26 o                         
  -3  -1   7          4.32          3.58         0.35 o                         
  -2  -1   7         35.48         38.87         0.43 o                         
  -1  -1   7          0.03          0.15         0.16 o                         
   0  -1   7         40.78         39.47         1.96 o                         
   1  -1   7         15.14         14.95         0.28 o                         
   2  -1   7        447.88        477.59         6.27 o                         
   3  -1   7         96.59        103.76         0.81 o                         
   4  -1   7         30.44         30.12         0.42 o                         
   5  -1   7         33.63         34.16         0.46 o                         
   6  -1   7          2.93          3.57         0.21 o                         
   7  -1   7         67.00         62.05         0.95 o                         
   8  -1   7          7.96          9.09         0.61 o                         
  -8   0   7         27.68         31.37         1.19 o                         
  -7   0   7          4.07          4.76         0.71 o                         
  -6   0   7          1.38          3.33         0.50 o                         
  -5   0   7        152.40        145.08         3.35 o                         
  -4   0   7        126.36        129.56         2.45 o                         
  -3   0   7         14.70         15.62         0.33 o                         
  -2   0   7        248.16        245.06         6.39 o                         
  -1   0   7        456.46        496.69         7.64 o                         
   0   0   7          0.18          0.05         0.14 o                         
   1   0   7          0.59          2.98         1.38 o                         
   2   0   7         28.28         29.19         0.33 o                         
   3   0   7          2.49          1.26         0.16 o                         
   4   0   7         41.10         41.11         0.52 o                         
   5   0   7          0.13          0.20         0.09 o                         
   6   0   7          8.15          9.50         0.30 o                         
   7   0   7         16.04         17.61         0.50 o                         
   8   0   7         15.35         17.29         1.23 o                         
   9   0   7         17.12         17.15         1.19 o                         
  -8   1   7         33.44         34.14         1.25 o                         
  -7   1   7         66.77         75.93         2.16 o                         
  -6   1   7          9.70         10.23         0.85 o                         
  -5   1   7         12.21         12.02         1.69 o                         
  -4   1   7         21.30         21.15         0.80 o                         
  -3   1   7         52.25         59.55         0.87 o                         
  -2   1   7        105.18        102.01         1.49 o                         
  -1   1   7        189.37        203.77         3.14 o                         
   0   1   7          0.03          1.36         0.20 o                         
   1   1   7         12.35         16.43         3.29 o                         
   2   1   7       1148.31       1232.76        16.16 o                         
   3   1   7        142.24        143.36         2.04 o                         
   4   1   7        171.72        177.19         1.59 o                         
   5   1   7         56.16         57.23         0.98 o                         
   6   1   7          0.92          0.74         0.12 o                         
   7   1   7          4.33          4.58         0.26 o                         
   8   1   7        120.96        134.46         3.94 o                         
   9   1   7          0.11          0.03         0.31 o                         
  -8   2   7          0.00          0.52         0.77 o                         
  -7   2   7         37.10         35.70         1.74 o                         
  -6   2   7         60.08         56.66         1.22 o                         
  -5   2   7         59.04         62.75         1.13 o                         
  -4   2   7         28.16         24.47         1.00 o                         
  -3   2   7          4.72          3.55         0.17 o                         
  -2   2   7          6.01          9.16         0.33 o                         
  -1   2   7       1381.60       1492.86         9.35 o                         
   0   2   7        321.93        346.41         2.64 o                         
   1   2   7        130.62        134.53         1.15 o                         
   2   2   7         14.43         12.84         0.15 o                         
   3   2   7          0.02          0.11         0.25 o                         
   4   2   7          1.32          1.28         0.26 o                         
   5   2   7        538.88        500.56         5.17 o                         
   6   2   7         28.11         24.93         0.44 o                         
   7   2   7         52.24         51.18         0.62 o                         
   8   2   7          7.89          7.69         0.62 o                         
   9   2   7        220.73        244.11         4.14 o                         
  -7   3   7          7.49          9.88         0.98 o                         
  -6   3   7          1.35          1.34         0.66 o                         
  -5   3   7         32.01         38.05         1.08 o                         
  -4   3   7          0.51          0.33         0.38 o                         
  -3   3   7         26.09         30.05         0.46 o                         
  -2   3   7         36.53         37.49         0.44 o                         
  -1   3   7         68.04         74.36         0.56 o                         
   0   3   7        388.02        427.28         2.44 o                         
   1   3   7         18.97         18.93         0.27 o                         
   2   3   7         18.12         14.07         0.27 o                         
   3   3   7        366.01        368.92         3.79 o                         
   4   3   7        116.13        117.66         1.64 o                         
   5   3   7         44.83         40.26         0.96 o                         
   6   3   7       2938.25       2988.80        33.10 o                         
   7   3   7          1.58          0.72         0.25 o                         
   8   3   7         48.38         47.85         1.26 o                         
   9   3   7         19.60         19.92         0.82 o                         
  10   3   7          0.09          0.26         0.46 o                         
  -7   4   7          4.27          4.76         0.90 o                         
  -6   4   7         11.11         13.88         0.81 o                         
  -5   4   7          1.83          2.59         0.90 o                         
  -4   4   7          5.61          5.74         0.51 o                         
  -3   4   7         18.16         17.62         0.32 o                         
  -2   4   7         71.31         73.37         0.62 o                         
  -1   4   7        172.73        173.48         1.14 o                         
   0   4   7         27.65         27.66         0.29 o                         
   1   4   7        149.70        153.13         1.13 o                         
   2   4   7       1074.61       1228.15        13.82 o                         
   3   4   7        621.37        654.14         6.30 o                         
   4   4   7        147.65        142.56         1.71 o                         
   5   4   7         39.29         36.58         0.73 o                         
   6   4   7          8.71          9.45         0.92 o                         
   7   4   7          0.17          0.20         0.09 o                         
   8   4   7          0.28          0.22         0.43 o                         
   9   4   7         12.53         12.42         1.12 o                         
  10   4   7          0.44          0.67         0.43 o                         
  -7   5   7          5.68          7.04         0.94 o                         
  -6   5   7          2.44          2.43         0.67 o                         
  -5   5   7          4.21          6.94         0.80 o                         
  -4   5   7          0.54          0.22         0.68 o                         
  -3   5   7         13.32         12.34         0.67 o                         
  -2   5   7        149.57        150.71         1.06 o                         
  -1   5   7        211.96        218.84         2.84 o                         
   0   5   7         25.32         27.06         0.44 o                         
   1   5   7         41.12         42.99         0.39 o                         
   2   5   7          1.42          1.25         0.13 o                         
   3   5   7         55.21         56.17         9.31 o                         
   4   5   7          0.41         -0.06         0.30 o                         
   5   5   7         52.04         51.30         0.99 o                         
   6   5   7         60.48         61.25         0.99 o                         
   7   5   7          0.87          1.22         0.23 o                         
   8   5   7         81.85         84.98         1.67 o                         
   9   5   7         10.04          8.78         0.83 o                         
  10   5   7         12.56         13.19         0.83 o                         
  -6   6   7         23.13         26.76         1.65 o                         
  -5   6   7         58.56         59.33         1.52 o                         
  -4   6   7         21.91         21.22         1.00 o                         
  -3   6   7         76.70         77.12         1.21 o                         
  -2   6   7         12.31         12.82         0.22 o                         
  -1   6   7        212.19        215.53         2.62 o                         
   0   6   7        110.42        122.33         1.33 o                         
   1   6   7         77.88         70.99         1.01 o                         
   2   6   7         56.84         53.67         0.78 o                         
   3   6   7         71.08         67.86         1.18 o                         
   4   6   7         20.35         20.25         0.44 o                         
   5   6   7        126.89        136.80         1.18 o                         
   6   6   7         23.99         21.86         1.51 o                         
   7   6   7          0.93          0.68         0.41 o                         
   8   6   7          0.04         -0.05         0.37 o                         
   9   6   7          0.56          1.55         0.60 o                         
  10   6   7          2.75          2.64         0.66 o                         
  -6   7   7          0.23          0.75         0.68 o                         
  -5   7   7         33.53         36.14         1.39 o                         
  -4   7   7          4.12          5.00         0.87 o                         
  -3   7   7        256.53        278.04         4.53 o                         
  -2   7   7         19.76         18.53         0.29 o                         
  -1   7   7         39.79         39.14         0.42 o                         
   0   7   7        191.65        197.27         3.05 o                         
   1   7   7          0.46          0.22         0.20 o                         
   2   7   7        272.43        278.39         3.98 o                         
   3   7   7         59.25         57.15         0.81 o                         
   4   7   7         41.29         40.28         0.77 o                         
   5   7   7        422.70        383.37         4.19 o                         
   6   7   7        422.44        384.35         6.39 o                         
   7   7   7         36.84         33.11         0.76 o                         
   8   7   7         57.72         58.88         1.33 o                         
   9   7   7         27.39         35.40         1.13 o                         
  10   7   7          3.29          3.54         0.71 o                         
  -5   8   7          5.11          4.69         0.96 o                         
  -4   8   7          4.17          3.70         0.85 o                         
  -3   8   7         53.42         51.07         1.38 o                         
  -2   8   7         14.65         14.78         0.31 o                         
  -1   8   7         21.06         20.64         0.54 o                         
   0   8   7          9.42          9.88         0.32 o                         
   1   8   7          7.47          6.78         0.35 o                         
   2   8   7         54.74         52.90         1.53 o                         
   3   8   7        293.37        279.11         5.61 o                         
   4   8   7          5.92          5.10         0.30 o                         
   5   8   7        128.03        113.61         0.93 o                         
   6   8   7        269.36        228.20         3.13 o                         
   7   8   7         22.28         18.44         0.35 o                         
   8   8   7          5.39          6.39         0.64 o                         
   9   8   7         24.46         22.10         1.03 o                         
  10   8   7          0.56          0.64         0.55 o                         
  -4   9   7          0.27          0.76         0.48 o                         
  -3   9   7          4.94          4.74         0.62 o                         
  -2   9   7          5.91          5.90         0.50 o                         
  -1   9   7          0.07          0.15         0.22 o                         
   0   9   7          5.27          5.11         0.37 o                         
   1   9   7         23.40         22.26         0.53 o                         
   2   9   7        460.99        443.46        11.99 o                         
   3   9   7        895.06        885.36        24.50 o                         
   4   9   7        117.27        118.71         2.05 o                         
   5   9   7          2.60          2.47         0.24 o                         
   6   9   7         91.57         85.05         1.05 o                         
   7   9   7         11.76         14.00         0.39 o                         
   8   9   7          1.71          1.01         0.44 o                         
   9   9   7         39.87         42.53         1.02 o                         
  10   9   7         54.37         56.76         1.36 o                         
  -4  10   7          1.98          2.51         0.66 o                         
  -3  10   7          0.12          0.04         0.62 o                         
  -2  10   7         12.39         10.79         3.06 o                         
  -1  10   7         79.10         72.99         1.67 o                         
   0  10   7          0.42          0.26         0.26 o                         
   1  10   7          6.65          6.49         0.51 o                         
   2  10   7         61.54         62.05         1.15 o                         
   3  10   7          6.74          6.22         0.35 o                         
   4  10   7         39.13         38.93         0.71 o                         
   5  10   7        110.06        108.69         1.55 o                         
   6  10   7          0.47          0.88         0.29 o                         
   7  10   7        145.71        137.63         3.81 o                         
   8  10   7         10.78         11.01         0.81 o                         
   9  10   7          0.54          0.59         0.53 o                         
  -3  11   7          6.61          9.97         1.31 o                         
  -2  11   7          6.71          5.52         0.70 o                         
  -1  11   7         11.35         10.95         0.38 o                         
   0  11   7         27.01         24.41         0.56 o                         
   1  11   7         21.24         21.06         0.63 o                         
   2  11   7         93.62         92.65         2.12 o                         
   3  11   7          0.94          0.80         0.28 o                         
   4  11   7         35.32         35.10         0.70 o                         
   5  11   7          3.73          3.37         0.42 o                         
   6  11   7          0.01          0.05         0.24 o                         
   7  11   7         37.94         38.23         1.21 o                         
   8  11   7          0.03          0.25         0.74 o                         
   9  11   7          4.14          3.95         1.14 o                         
  -1  12   7         19.52         20.25         1.22 o                         
   0  12   7         10.74          9.60         0.66 o                         
   1  12   7          1.48          1.14         0.35 o                         
   2  12   7          5.33          3.35         1.38 o                         
   3  12   7          5.81          5.47         0.41 o                         
   4  12   7         20.54         19.40         0.99 o                         
   5  12   7         11.07         10.56         0.49 o                         
   6  12   7          1.19          1.45         0.43 o                         
   7  12   7          1.29          1.30         0.44 o                         
   8  12   7         26.60         34.12         1.43 o                         
   0  13   7          1.70          1.96         0.44 o                         
   1  13   7         18.53         16.04         0.60 o                         
   2  13   7          1.04          0.96         0.37 o                         
   3  13   7         58.75         62.21         2.05 o                         
   4  13   7          1.62          0.93         0.44 o                         
   5  13   7          3.38          2.11         0.35 o                         
   6  13   7         88.58         87.22         2.40 o                         
   7  13   7         24.66         24.71         1.46 o                         
   2  14   7          0.53          0.56         0.35 o                         
   3  14   7          3.48          2.03         1.00 o                         
   4  14   7          3.40          1.52         0.78 o                         
   5  14   7          1.31          1.96         0.44 o                         
  -4  -9   8         14.19         13.04         0.89 o                         
  -3  -9   8          2.27          2.55         0.70 o                         
  -2  -9   8         52.78         50.97         1.24 o                         
  -1  -9   8          1.70          1.60         0.57 o                         
   0  -9   8          6.55          6.88         0.74 o                         
  -6  -8   8          3.83          2.25         0.82 o                         
  -5  -8   8         34.93         36.67         0.92 o                         
  -4  -8   8          4.63          5.47         1.16 o                         
  -3  -8   8         42.37         42.34         1.26 o                         
  -2  -8   8         10.08          9.85         0.69 o                         
  -1  -8   8         25.97         26.80         0.80 o                         
   0  -8   8         53.24         51.91         1.34 o                         
   1  -8   8          5.06          6.36         0.55 o                         
   2  -8   8         28.29         28.25         0.71 o                         
  -6  -7   8         75.84         77.88         2.16 o                         
  -5  -7   8          7.39          6.47         1.35 o                         
  -4  -7   8          4.61          4.14         0.59 o                         
  -3  -7   8          0.01          0.17         0.34 o                         
  -2  -7   8         15.62         15.49         0.64 o                         
  -1  -7   8          0.54          0.35         0.39 o                         
   0  -7   8          7.69          6.37         0.52 o                         
   1  -7   8         10.85         12.05         0.55 o                         
   2  -7   8         29.48         28.81         0.91 o                         
   3  -7   8         66.43         70.63         1.46 o                         
   4  -7   8          4.38          4.95         0.43 o                         
  -7  -6   8          0.71          0.55         0.43 o                         
  -6  -6   8          0.91          0.44         0.41 o                         
  -5  -6   8          4.17          3.40         0.86 o                         
  -4  -6   8          1.93          1.23         0.44 o                         
  -3  -6   8         59.67         59.80         0.90 o                         
  -2  -6   8         31.39         29.61         0.69 o                         
  -1  -6   8         63.63         67.65         0.90 o                         
   0  -6   8         28.63         28.58         0.76 o                         
   1  -6   8          4.86          5.88         0.47 o                         
   2  -6   8          4.80          5.17         0.49 o                         
   3  -6   8          1.79          1.12         0.35 o                         
   4  -6   8         38.93         43.52         0.81 o                         
   5  -6   8          5.97          8.57         0.42 o                         
  -7  -5   8          0.36          0.08         0.33 o                         
  -6  -5   8         25.15         26.49         0.61 o                         
  -5  -5   8         78.48         82.30         1.67 o                         
  -4  -5   8          2.95          4.75         0.38 o                         
  -3  -5   8         41.78         44.25         1.16 o                         
  -2  -5   8          0.04         -0.16         0.28 o                         
  -1  -5   8         38.74         38.93         0.71 o                         
   0  -5   8         13.40         12.76         0.49 o                         
   1  -5   8        519.18        518.25         7.24 o                         
   2  -5   8        336.16        328.29         2.58 o                         
   3  -5   8          2.60          3.07         0.34 o                         
   4  -5   8         39.53         41.22         0.87 o                         
   5  -5   8         18.34         20.79         0.76 o                         
   6  -5   8          1.62          1.69         0.37 o                         
  -8  -4   8          0.72          0.52         1.10 o                         
  -7  -4   8          2.89          2.63         0.40 o                         
  -6  -4   8          1.78          1.94         0.37 o                         
  -5  -4   8         26.48         25.10         0.77 o                         
  -4  -4   8         26.49         24.88         0.97 o                         
  -3  -4   8         66.14         65.58         1.23 o                         
  -2  -4   8         39.75         41.19         1.20 o                         
  -1  -4   8        135.15        130.88         1.98 o                         
   0  -4   8         21.59         21.79         0.49 o                         
   1  -4   8        129.03        124.54         2.54 o                         
   2  -4   8        111.91        106.47         1.29 o                         
   3  -4   8         53.35         53.47         0.86 o                         
   4  -4   8         12.63         12.23         0.45 o                         
   5  -4   8         16.62         17.92         0.63 o                         
   6  -4   8         13.47         13.08         0.53 o                         
  -8  -3   8         12.87         17.03         1.11 o                         
  -7  -3   8          0.83          0.47         0.33 o                         
  -6  -3   8         28.39         29.81         1.23 o                         
  -5  -3   8         31.81         26.05         0.84 o                         
  -4  -3   8          8.25          8.06         0.41 o                         
  -3  -3   8         66.29         66.48         1.55 o                         
  -2  -3   8         21.13         21.03         0.50 o                         
  -1  -3   8         67.95         68.71         0.86 o                         
   0  -3   8         32.26         34.36         0.93 o                         
   1  -3   8          6.96          7.76         0.34 o                         
   2  -3   8          9.05          9.56         0.41 o                         
   3  -3   8         12.04         12.20         0.33 o                         
   4  -3   8          1.23          1.46         0.29 o                         
   5  -3   8         41.63         42.74         0.74 o                         
   6  -3   8         21.11         23.57         0.89 o                         
   7  -3   8        103.02        107.54         2.18 o                         
  -8  -2   8         39.66         35.63         1.04 o                         
  -7  -2   8          0.10          0.53         0.60 o                         
  -6  -2   8          0.07          0.04         0.18 o                         
  -5  -2   8         16.18         17.46         0.46 o                         
  -4  -2   8          0.85          0.75         0.23 o                         
  -3  -2   8          1.31          1.27         0.26 o                         
  -2  -2   8          2.63          2.69         0.27 o                         
  -1  -2   8         76.21         80.39         0.83 o                         
   0  -2   8         30.58         29.14         0.44 o                         
   1  -2   8         35.60         35.19         0.58 o                         
   2  -2   8         86.91         88.06         0.75 o                         
   3  -2   8        102.74         95.94         1.24 o                         
   4  -2   8          1.34          1.35         0.21 o                         
   5  -2   8         99.73         96.65         0.91 o                         
   6  -2   8          0.00          0.08         0.17 o                         
   7  -2   8         62.16         69.41         2.30 o                         
   8  -2   8          0.02          0.09         0.50 o                         
  -8  -1   8          9.50          9.77         0.95 o                         
  -7  -1   8         10.98         12.09         0.69 o                         
  -6  -1   8          0.38          0.98         0.20 o                         
  -5  -1   8         16.70         18.57         0.50 o                         
  -4  -1   8          0.02         -0.05         0.22 o                         
  -3  -1   8         29.00         22.56         0.42 o                         
  -2  -1   8         40.96         43.21         1.18 o                         
  -1  -1   8        159.41        163.60         2.40 o                         
   0  -1   8          1.37          1.83         0.20 o                         
   1  -1   8         33.43         33.05         0.61 o                         
   2  -1   8          0.13          0.11         0.14 o                         
   3  -1   8         17.42         18.22         0.30 o                         
   4  -1   8         12.36         10.57         0.50 o                         
   5  -1   8          1.27          1.33         0.24 o                         
   6  -1   8          1.88          1.66         0.22 o                         
   7  -1   8          9.45         11.28         0.48 o                         
   8  -1   8          1.58          0.91         0.52 o                         
  -8   0   8          2.37          3.52         0.81 o                         
  -7   0   8          0.01         -0.26         0.65 o                         
  -6   0   8          0.49          0.07         0.44 o                         
  -5   0   8        113.41        112.76         3.95 o                         
  -4   0   8         21.83         22.23         0.38 o                         
  -3   0   8         11.15          9.96         0.35 o                         
  -2   0   8        135.21        137.36         3.01 o                         
  -1   0   8         14.41         14.67         0.56 o                         
   0   0   8         72.39         69.70         1.90 o                         
   1   0   8        478.60        505.43         7.38 o                         
   2   0   8         92.73         89.53         1.48 o                         
   3   0   8          4.56          3.82         0.19 o                         
   4   0   8         41.30         40.20         0.66 o                         
   5   0   8         25.86         27.68         0.27 o                         
   6   0   8        118.67        107.46         1.80 o                         
   7   0   8          9.68          8.10         0.65 o                         
   8   0   8          2.32          2.34         0.57 o                         
  -8   1   8          0.13         -0.51         0.70 o                         
  -7   1   8         15.59         19.27         1.52 o                         
  -6   1   8          0.00          0.51         0.61 o                         
  -5   1   8         10.42         10.01         0.49 o                         
  -4   1   8          0.18          0.43         0.20 o                         
  -3   1   8          7.15          9.52         0.32 o                         
  -2   1   8        950.19       1007.02        15.40 o                         
  -1   1   8        445.94        447.72         8.18 o                         
   0   1   8         28.11         28.58         0.74 o                         
   1   1   8          3.67          4.18         0.15 o                         
   2   1   8        783.71        850.05        10.95 o                         
   3   1   8         56.16         57.53         1.49 o                         
   4   1   8         75.59         73.83         1.50 o                         
   5   1   8         82.27         79.68         1.60 o                         
   6   1   8         11.29         10.43         0.51 o                         
   7   1   8        122.57        125.27         1.84 o                         
   8   1   8         22.00         22.49         0.87 o                         
   9   1   8          0.20          0.20         0.47 o                         
  -7   2   8          0.30         -0.01         0.82 o                         
  -6   2   8          6.00          7.62         0.72 o                         
  -5   2   8         23.62         26.50         0.99 o                         
  -4   2   8         73.52         65.34         0.84 o                         
  -3   2   8          3.25          3.15         0.35 o                         
  -2   2   8          2.31          4.38         0.33 o                         
  -1   2   8        147.38        152.33         2.21 o                         
   0   2   8         23.82         24.00         0.59 o                         
   1   2   8         63.24         63.34         0.81 o                         
   2   2   8          5.76          4.47         0.13 o                         
   3   2   8          7.68          7.92         0.56 o                         
   4   2   8         47.99         50.08         1.11 o                         
   5   2   8          2.00          1.89         0.54 o                         
   6   2   8          4.31          3.44         0.74 o                         
   7   2   8          0.20         -0.14         0.43 o                         
   8   2   8         97.41         92.34         2.06 o                         
   9   2   8          5.28          3.96         0.85 o                         
  -7   3   8          0.04          0.20         0.69 o                         
  -6   3   8         17.48         17.33         0.86 o                         
  -5   3   8         30.78         30.82         1.32 o                         
  -4   3   8         10.19         12.84         0.61 o                         
  -3   3   8         92.49         88.11         1.50 o                         
  -2   3   8          0.21          0.43         0.16 o                         
  -1   3   8        313.35        322.80         2.00 o                         
   0   3   8        135.75        136.52         1.04 o                         
   1   3   8          0.08          0.23         0.12 o                         
   2   3   8          0.09          0.21         0.08 o                         
   3   3   8          0.19          0.31         0.23 o                         
   4   3   8         13.22         14.44         0.71 o                         
   5   3   8        145.98        145.57         1.96 o                         
   6   3   8         97.11         92.80         1.68 o                         
   7   3   8         20.18         16.91         0.75 o                         
   8   3   8         22.20         22.54         0.73 o                         
   9   3   8          0.63          0.77         0.44 o                         
  -7   4   8          3.92          3.87         0.93 o                         
  -6   4   8          9.60         10.03         0.92 o                         
  -5   4   8          6.39          9.26         0.68 o                         
  -4   4   8         66.51         68.65         1.81 o                         
  -3   4   8         50.90         53.18         1.07 o                         
  -2   4   8          3.80          5.02         0.28 o                         
  -1   4   8         43.59         47.76         0.46 o                         
   0   4   8          6.82          6.02         0.25 o                         
   1   4   8         38.30         38.66         0.44 o                         
   2   4   8          0.32          0.46         0.08 o                         
   3   4   8         24.05         26.99         0.61 o                         
   4   4   8        100.94        101.88         2.00 o                         
   5   4   8         10.29         10.02         0.56 o                         
   6   4   8        165.21        169.28         2.33 o                         
   7   4   8         14.69         16.42         0.67 o                         
   8   4   8          3.42          4.00         0.75 o                         
   9   4   8         25.42         26.54         0.98 o                         
  10   4   8          1.42          1.62         0.60 o                         
  -6   5   8          4.95          4.13         0.73 o                         
  -5   5   8          7.64          6.10         1.09 o                         
  -4   5   8         42.61         44.16         2.26 o                         
  -3   5   8         20.66         19.79         1.72 o                         
  -2   5   8         82.55         83.86         0.77 o                         
  -1   5   8         19.15         18.93         0.31 o                         
   0   5   8        174.82        190.88         1.45 o                         
   1   5   8         50.46         48.15         0.45 o                         
   2   5   8         46.20         45.96         0.40 o                         
   3   5   8        220.61        236.85         1.42 o                         
   4   5   8        169.57        167.04         2.05 o                         
   5   5   8         11.72          9.10         0.82 o                         
   6   5   8         46.82         45.44         0.93 o                         
   7   5   8          1.86          1.82         0.60 o                         
   8   5   8          4.18          5.04         0.58 o                         
   9   5   8          0.00         -0.07         0.41 o                         
  10   5   8          7.86          7.68         0.65 o                         
  -6   6   8         15.69         15.42         1.68 o                         
  -5   6   8          4.55          3.07         0.84 o                         
  -4   6   8         68.66         68.84         1.30 o                         
  -3   6   8          4.08          3.76         0.51 o                         
  -2   6   8        106.84        109.00         0.97 o                         
  -1   6   8          5.84          7.59         0.23 o                         
   0   6   8          0.57          1.20         0.15 o                         
   1   6   8         25.39         21.97         0.36 o                         
   2   6   8         27.99         28.60         0.28 o                         
   3   6   8        176.72        190.70         2.17 o                         
   4   6   8         50.20         54.92         0.92 o                         
   5   6   8         40.20         40.68         0.94 o                         
   6   6   8          9.74          8.64         0.66 o                         
   7   6   8        106.86        104.93         1.55 o                         
   8   6   8         48.27         52.24         1.07 o                         
   9   6   8        106.16        113.12         1.75 o                         
  10   6   8         69.12         73.65         1.42 o                         
  -5   7   8         68.69         68.05         1.54 o                         
  -4   7   8         21.96         20.94         0.96 o                         
  -3   7   8          4.58          5.28         0.74 o                         
  -2   7   8          8.85          9.19         0.33 o                         
  -1   7   8          0.31          0.17         0.18 o                         
   0   7   8         26.48         29.91         0.49 o                         
   1   7   8         29.71         29.63         0.68 o                         
   2   7   8         10.21         14.66         0.30 o                         
   3   7   8        165.49        170.68         2.29 o                         
   4   7   8         16.33         14.50         0.52 o                         
   5   7   8         53.92         55.29         1.59 o                         
   6   7   8        191.45        120.62        45.86 o                         
   7   7   8         10.77         12.56         1.29 o                         
   8   7   8         95.06         98.66         1.58 o                         
   9   7   8          5.51          6.44         0.80 o                         
  10   7   8         10.95         15.17         1.26 o                         
  -5   8   8          0.76          0.87         1.14 o                         
  -4   8   8          6.78         10.01         2.23 o                         
  -3   8   8          1.83          2.02         0.73 o                         
  -2   8   8          0.01          0.04         0.12 o                         
  -1   8   8          1.37          1.95         0.22 o                         
   0   8   8         15.86         14.53         0.61 o                         
   1   8   8          6.34          6.99         0.35 o                         
   2   8   8         26.74         27.01         0.43 o                         
   3   8   8        110.09        101.41         1.74 o                         
   4   8   8         37.23         33.89         0.45 o                         
   5   8   8          0.27          0.35         0.15 o                         
   6   8   8         94.84         20.41        31.86 o                         
   7   8   8         52.06         42.25         0.82 o                         
   8   8   8          1.52          0.70         0.53 o                         
   9   8   8          3.92          3.92         0.83 o                         
  10   8   8          4.01          3.98         1.10 o                         
  -4   9   8         24.15         24.87         1.54 o                         
  -3   9   8        129.89        128.53         3.10 o                         
  -2   9   8         29.26         29.72         0.78 o                         
  -1   9   8          0.88          0.96         0.17 o                         
   0   9   8        140.25        138.42         2.28 o                         
   1   9   8         55.37         55.31         0.86 o                         
   2   9   8          0.21          0.18         0.21 o                         
   3   9   8       1128.66       1133.95        18.30 o                         
   4   9   8        114.05        110.57         1.25 o                         
   5   9   8          0.29          0.16         0.19 o                         
   6   9   8          1.40          0.87         0.18 o                         
   7   9   8          0.49          0.32         0.41 o                         
   8   9   8          0.98          1.27         0.47 o                         
   9   9   8         17.72         19.54         0.92 o                         
  -3  10   8          2.73          2.07         0.73 o                         
  -2  10   8          0.96          0.31         0.65 o                         
  -1  10   8          6.14          6.06         0.29 o                         
   0  10   8        108.32        103.85         1.47 o                         
   1  10   8         16.85         16.33         0.36 o                         
   2  10   8          1.27          1.32         0.27 o                         
   3  10   8         71.13         71.43         2.02 o                         
   4  10   8        186.71        180.91         3.58 o                         
   5  10   8         24.78         24.07         0.68 o                         
   6  10   8         53.68         52.82         1.23 o                         
   7  10   8         54.54         56.30         1.31 o                         
   8  10   8          0.00          0.16         0.47 o                         
   9  10   8         87.26         96.99         1.66 o                         
  -2  11   8          4.03          3.44         0.53 o                         
  -1  11   8          1.82          1.35         0.63 o                         
   0  11   8          5.08          5.80         0.44 o                         
   1  11   8         72.83         72.24         1.94 o                         
   2  11   8          5.90          6.74         0.36 o                         
   3  11   8         43.57         40.38         1.25 o                         
   4  11   8          1.23          1.05         0.29 o                         
   5  11   8          3.00          2.22         0.30 o                         
   6  11   8          0.26          0.34         0.24 o                         
   7  11   8          2.08          2.20         0.64 o                         
   8  11   8          8.36         10.37         1.14 o                         
   9  11   8         84.72         98.11         1.98 o                         
  -1  12   8          2.92          2.07         0.74 o                         
   0  12   8         32.85         31.58         1.48 o                         
   1  12   8          0.65          0.74         0.29 o                         
   2  12   8          0.00         -0.07         0.30 o                         
   3  12   8          0.81          0.41         0.37 o                         
   4  12   8          5.61          4.55         1.58 o                         
   5  12   8          0.01          0.30         0.28 o                         
   6  12   8         11.30         12.02         0.45 o                         
   7  12   8         58.11         65.85         2.20 o                         
   8  12   8         42.28         44.46         1.71 o                         
   0  13   8          0.00         -0.12         0.62 o                         
   1  13   8          2.11          1.01         0.46 o                         
   2  13   8         69.11         71.33         2.82 o                         
   3  13   8         34.20         36.75         1.63 o                         
   4  13   8         41.27         44.05         1.16 o                         
   5  13   8         26.68         26.43         1.07 o                         
   6  13   8          0.11          0.21         0.37 o                         
   7  13   8         29.11         34.46         1.44 o                         
   3  14   8         90.24         97.51         4.96 o                         
   4  14   8          5.75          6.65         0.73 o                         
   5  14   8          1.10          0.86         0.37 o                         
  -4  -8   9          1.42          1.28         0.57 o                         
  -3  -8   9          0.32          0.32         0.57 o                         
  -2  -8   9         19.80         19.65         0.86 o                         
  -1  -8   9          0.02          0.18         0.37 o                         
   0  -8   9         26.83         28.15         0.84 o                         
   1  -8   9         14.76         15.64         0.75 o                         
  -5  -7   9         28.13         30.87         1.05 o                         
  -4  -7   9          0.68          0.48         0.50 o                         
  -3  -7   9         18.11         18.64         0.67 o                         
  -2  -7   9          0.12          0.50         0.39 o                         
  -1  -7   9         11.98         12.62         0.68 o                         
   0  -7   9          6.53          6.70         0.55 o                         
   1  -7   9         27.47         30.01         0.73 o                         
   2  -7   9          0.86          0.72         0.42 o                         
   3  -7   9          2.18          1.62         0.44 o                         
  -6  -6   9          1.07          0.28         0.36 o                         
  -5  -6   9         14.27         17.44         0.74 o                         
  -4  -6   9         11.70         12.14         0.92 o                         
  -3  -6   9         50.92         51.41         0.90 o                         
  -2  -6   9          3.45          2.81         0.44 o                         
  -1  -6   9          3.12          3.50         0.48 o                         
   0  -6   9         82.48         79.25         2.04 o                         
   1  -6   9         35.87         36.77         0.90 o                         
   2  -6   9         18.41         18.79         0.54 o                         
   3  -6   9          3.88          2.29         0.64 o                         
   4  -6   9          9.69         10.54         0.54 o                         
  -7  -5   9          4.33          3.64         0.51 o                         
  -6  -5   9          8.81          8.24         0.61 o                         
  -5  -5   9          1.27          0.70         0.36 o                         
  -4  -5   9          6.57          6.77         0.46 o                         
  -3  -5   9         13.13         11.84         0.76 o                         
  -2  -5   9          3.19          3.44         0.40 o                         
  -1  -5   9         41.71         39.47         0.89 o                         
   0  -5   9         44.41         43.58         0.77 o                         
   1  -5   9        140.03        142.92         3.11 o                         
   2  -5   9        100.75         98.17         1.15 o                         
   3  -5   9         31.25         32.09         0.85 o                         
   4  -5   9         50.76         53.10         1.35 o                         
   5  -5   9          2.43          1.72         0.30 o                         
  -7  -4   9          2.22          1.71         0.45 o                         
  -6  -4   9         29.19         27.42         1.32 o                         
  -5  -4   9          6.74          8.04         0.57 o                         
  -4  -4   9          7.81          6.87         0.51 o                         
  -3  -4   9         12.07          9.99         0.58 o                         
  -2  -4   9         83.59         83.21         1.76 o                         
  -1  -4   9         41.80         40.63         0.72 o                         
   0  -4   9          0.05         -0.13         0.23 o                         
   1  -4   9          9.33          9.13         0.59 o                         
   2  -4   9          0.53          0.45         0.28 o                         
   3  -4   9          7.57          7.27         0.61 o                         
   4  -4   9          2.29          1.86         0.32 o                         
   5  -4   9          4.96          5.92         0.71 o                         
   6  -4   9          2.21          2.15         0.56 o                         
  -7  -3   9          0.98          1.40         0.80 o                         
  -6  -3   9          4.63          5.27         0.37 o                         
  -5  -3   9          6.65          6.51         0.52 o                         
  -4  -3   9         27.20         29.82         0.76 o                         
  -3  -3   9          1.19          1.52         0.39 o                         
  -2  -3   9         22.18         22.45         0.88 o                         
  -1  -3   9         29.60         27.36         0.56 o                         
   0  -3   9         31.88         30.68         0.91 o                         
   1  -3   9        168.52        162.51         2.51 o                         
   2  -3   9          4.65          5.67         0.42 o                         
   3  -3   9         27.92         28.97         0.66 o                         
   4  -3   9          7.69          7.48         0.49 o                         
   5  -3   9         37.06         38.05         0.76 o                         
   6  -3   9          0.22         -0.09         0.40 o                         
  -7  -2   9         10.48         10.68         1.29 o                         
  -6  -2   9         14.89         13.68         0.62 o                         
  -5  -2   9          7.84          7.72         0.52 o                         
  -4  -2   9         61.55         59.78         1.75 o                         
  -3  -2   9          4.91          4.30         0.38 o                         
  -2  -2   9        218.21        220.31         4.43 o                         
  -1  -2   9         20.77         23.14         0.56 o                         
   0  -2   9          0.25          0.12         0.21 o                         
   1  -2   9         13.05         11.88         0.34 o                         
   2  -2   9         28.11         27.38         0.55 o                         
   3  -2   9         28.68         29.50         0.43 o                         
   4  -2   9        115.09         98.61         1.90 o                         
   5  -2   9         47.26         43.37         1.69 o                         
   6  -2   9         40.19         38.54         0.79 o                         
   7  -2   9          7.65          8.73         0.72 o                         
  -7  -1   9          0.32          0.81         0.56 o                         
  -6  -1   9          1.86          3.25         0.75 o                         
  -5  -1   9          1.31          1.27         0.28 o                         
  -4  -1   9         39.40         34.79         1.28 o                         
  -3  -1   9          0.25         -0.13         0.22 o                         
  -2  -1   9         28.58         27.96         0.95 o                         
  -1  -1   9         39.67         39.61         0.88 o                         
   0  -1   9        120.12        122.36         2.97 o                         
   1  -1   9         78.36         87.59         1.82 o                         
   2  -1   9          5.12          5.20         0.23 o                         
   3  -1   9         69.99         67.30         1.05 o                         
   4  -1   9          3.60          3.58         0.25 o                         
   5  -1   9        363.63        325.62         7.89 o                         
   6  -1   9          2.39          2.03         0.55 o                         
   7  -1   9          1.75          1.95         0.47 o                         
   8  -1   9          0.01         -0.13         0.54 o                         
  -7   0   9          0.02          0.14         0.54 o                         
  -6   0   9          0.13         -0.03         0.51 o                         
  -5   0   9          5.86          5.26         0.30 o                         
  -4   0   9         44.23         43.25         1.44 o                         
  -3   0   9        145.47        149.59         2.39 o                         
  -2   0   9          1.40          1.19         0.24 o                         
  -1   0   9          0.15          0.21         0.18 o                         
   0   0   9         69.66         65.56         1.51 o                         
   1   0   9          0.28          0.53         0.17 o                         
   2   0   9         36.05         42.46         0.77 o                         
   3   0   9         10.34          9.84         0.20 o                         
   4   0   9          2.51          2.75         0.17 o                         
   5   0   9          4.24          3.21         0.16 o                         
   6   0   9         23.52         22.97         0.70 o                         
   7   0   9          7.13          7.10         0.71 o                         
   8   0   9          1.42          1.85         0.62 o                         
  -7   1   9          2.13          1.68         0.70 o                         
  -6   1   9          0.07          0.38         0.72 o                         
  -5   1   9          6.51          6.50         1.41 o                         
  -4   1   9          2.74          3.54         0.36 o                         
  -3   1   9         16.48         17.76         0.68 o                         
  -2   1   9        215.93        214.47         3.50 o                         
  -1   1   9        630.51        654.40        14.69 o                         
   0   1   9         16.78         18.60         0.44 o                         
   1   1   9         23.79         24.08         0.51 o                         
   2   1   9          0.20          0.21         0.11 o                         
   3   1   9          5.90          6.55         0.14 o                         
   4   1   9        110.19        115.89         1.23 o                         
   5   1   9         44.06         44.04         0.75 o                         
   6   1   9         46.84         52.37         0.97 o                         
   7   1   9        106.21        109.35         2.06 o                         
   8   1   9         15.14         16.65         1.45 o                         
  -7   2   9         17.66         22.04         1.87 o                         
  -6   2   9          0.86          1.04         0.84 o                         
  -5   2   9         23.55         22.74         0.97 o                         
  -4   2   9         71.99         74.55         1.63 o                         
  -3   2   9          7.08          7.53         0.84 o                         
  -2   2   9         98.67        102.66         2.36 o                         
  -1   2   9         99.23        101.60         1.46 o                         
   0   2   9          9.90         10.95         0.27 o                         
   1   2   9          0.50          1.91         0.48 o                         
   2   2   9         98.99         61.62        24.59 o                         
   3   2   9          0.49          1.01         0.33 o                         
   4   2   9          1.87          2.11         0.35 o                         
   5   2   9         16.13         16.00         0.56 o                         
   6   2   9          4.60          3.78         1.33 o                         
   7   2   9         31.32         33.03         0.87 o                         
   8   2   9         14.48         16.86         1.20 o                         
   9   2   9          1.11          1.45         0.50 o                         
  -7   3   9         23.08         21.87         1.07 o                         
  -6   3   9          1.90          1.65         0.87 o                         
  -5   3   9         14.55         16.73         1.21 o                         
  -4   3   9          2.53          1.77         0.14 o                         
  -3   3   9         44.98         44.09         0.85 o                         
  -2   3   9         95.24         91.75         0.88 o                         
  -1   3   9        551.21        559.71         4.40 o                         
   0   3   9         56.86         64.77         0.53 o                         
   1   3   9         66.96         63.11         0.53 o                         
   2   3   9          7.47          6.63         0.38 o                         
   3   3   9         14.28         13.37         0.49 o                         
   4   3   9        457.99        465.67         6.11 o                         
   5   3   9          9.90         10.14         1.00 o                         
   6   3   9         37.07         37.54         0.93 o                         
   7   3   9          0.86          0.09         0.57 o                         
   8   3   9         95.82         92.85         2.97 o                         
   9   3   9          6.27          5.98         1.01 o                         
  -6   4   9          0.33          1.22         0.87 o                         
  -5   4   9          2.50          2.90         0.84 o                         
  -4   4   9         22.04         20.46         1.36 o                         
  -3   4   9         65.96         67.95         1.41 o                         
  -2   4   9          2.85          2.69         0.25 o                         
  -1   4   9         11.13         10.34         0.40 o                         
   0   4   9         28.43         32.00         0.43 o                         
   1   4   9         76.97         86.11         0.68 o                         
   2   4   9          8.52          6.36         0.23 o                         
   3   4   9        112.55        127.68         1.90 o                         
   4   4   9         88.40         88.60         1.35 o                         
   5   4   9        708.57        718.93         7.71 o                         
   6   4   9        274.11        274.04         3.81 o                         
   7   4   9         16.63         14.25         0.69 o                         
   8   4   9         62.61         64.28         1.37 o                         
   9   4   9         17.05         20.84         0.94 o                         
  -6   5   9          0.86          1.16         0.63 o                         
  -5   5   9          1.82          2.98         1.04 o                         
  -4   5   9          5.10          4.49         0.72 o                         
  -3   5   9         73.81         75.01         1.21 o                         
  -2   5   9        103.55        107.52         1.20 o                         
  -1   5   9          0.13          0.25         0.21 o                         
   0   5   9          1.62          1.50         0.20 o                         
   1   5   9         38.02         39.61         0.59 o                         
   2   5   9        385.38        403.68         2.67 o                         
   3   5   9         86.34         81.72         1.43 o                         
   4   5   9         42.20         41.69         0.96 o                         
   5   5   9         13.17         13.46         0.60 o                         
   6   5   9          0.05         -0.15         0.48 o                         
   7   5   9         10.27          9.44         1.01 o                         
   8   5   9          0.02         -0.17         0.43 o                         
   9   5   9         57.62         58.51         1.26 o                         
  -5   6   9         15.33         18.63         1.12 o                         
  -4   6   9         20.04         19.59         1.04 o                         
  -3   6   9          6.01          7.97         0.67 o                         
  -2   6   9          4.92          4.33         0.26 o                         
  -1   6   9        161.12        158.87         1.22 o                         
   0   6   9         56.38         58.15         0.56 o                         
   1   6   9         46.51         45.79         0.48 o                         
   2   6   9          8.06          9.12         0.25 o                         
   3   6   9          0.92          1.49         0.17 o                         
   4   6   9         16.32         17.83         0.74 o                         
   5   6   9         30.64         30.05         1.15 o                         
   6   6   9         22.70         23.19         0.74 o                         
   7   6   9         10.81         13.71         1.11 o                         
   8   6   9          1.60          0.72         0.54 o                         
   9   6   9          5.66          6.65         0.70 o                         
  -5   7   9         24.93         24.58         1.09 o                         
  -4   7   9        159.94        178.30         2.62 o                         
  -3   7   9         12.76         12.30         0.72 o                         
  -2   7   9          3.35          4.49         0.30 o                         
  -1   7   9        134.91        141.25         1.18 o                         
   0   7   9          3.85          4.98         0.28 o                         
   1   7   9         13.45         12.61         0.26 o                         
   2   7   9         11.20         11.62         0.25 o                         
   3   7   9          0.83          0.96         0.14 o                         
   4   7   9          0.08          0.46         0.11 o                         
   5   7   9        151.27        152.43         2.14 o                         
   6   7   9         18.64         16.02         0.72 o                         
   7   7   9         37.59         38.07         0.99 o                         
   8   7   9         18.20         22.15         1.02 o                         
   9   7   9          5.58          6.69         1.70 o                         
  -4   8   9         55.15         59.70         2.04 o                         
  -3   8   9          4.78          4.21         1.09 o                         
  -2   8   9          2.81          2.82         0.50 o                         
  -1   8   9         20.17         20.34         0.43 o                         
   0   8   9         10.21         10.41         0.30 o                         
   1   8   9          3.19          3.43         0.35 o                         
   2   8   9         67.98         63.70         7.61 o                         
   3   8   9          0.57          0.48         0.17 o                         
   4   8   9         35.03         32.49         0.75 o                         
   5   8   9          4.62          4.37         0.23 o                         
   6   8   9         36.63         38.61         1.20 o                         
   7   8   9         15.35         11.92         0.75 o                         
   8   8   9         41.34         41.40         1.30 o                         
   9   8   9         12.76         12.69         1.36 o                         
  -4   9   9         20.26         17.81         1.24 o                         
  -3   9   9         77.83         80.49         1.86 o                         
  -2   9   9          3.34          4.13         0.45 o                         
  -1   9   9         21.52         19.93         0.37 o                         
   0   9   9          3.23          3.70         0.30 o                         
   1   9   9         88.63         82.93         2.35 o                         
   2   9   9          6.48          7.04         0.37 o                         
   3   9   9          4.41          4.71         0.43 o                         
   4   9   9         67.35         60.81         1.56 o                         
   5   9   9         10.71         10.86         0.75 o                         
   6   9   9         38.63         38.77         0.86 o                         
   7   9   9         20.41         19.58         0.95 o                         
   8   9   9         21.18         20.08         1.08 o                         
   9   9   9          1.73          1.87         0.68 o                         
  -3  10   9         24.03         24.58         1.23 o                         
  -2  10   9          5.22          4.76         0.84 o                         
  -1  10   9          1.44          1.61         0.52 o                         
   0  10   9          0.13          0.58         0.29 o                         
   1  10   9          5.78          4.16         0.31 o                         
   2  10   9         16.54         15.19         0.43 o                         
   3  10   9         81.84         85.74         1.35 o                         
   4  10   9        180.59        179.11         3.81 o                         
   5  10   9         15.92         15.18         0.56 o                         
   6  10   9         29.33         31.08         0.81 o                         
   7  10   9         11.99         14.89         1.18 o                         
   8  10   9          2.81          2.21         0.60 o                         
   9  10   9        136.53        150.57         2.53 o                         
  -2  11   9          3.95          4.84         0.74 o                         
  -1  11   9         13.01         12.95         0.76 o                         
   0  11   9          0.71          0.40         0.24 o                         
   1  11   9          5.66          5.47         0.42 o                         
   2  11   9          8.12          8.14         0.42 o                         
   3  11   9          0.04          0.07         0.28 o                         
   4  11   9         73.77         70.16         1.77 o                         
   5  11   9          6.01          5.64         0.40 o                         
   6  11   9         32.70         34.33         1.59 o                         
   7  11   9         18.98         21.38         0.98 o                         
   8  11   9         11.54         11.62         0.99 o                         
  -1  12   9          5.13          5.32         0.55 o                         
   0  12   9          2.92          2.38         0.31 o                         
   1  12   9          0.01         -0.09         0.27 o                         
   2  12   9         56.90         55.86         1.45 o                         
   3  12   9          8.93          8.64         1.40 o                         
   4  12   9         64.65         63.23         1.93 o                         
   5  12   9          5.53          5.06         0.36 o                         
   6  12   9         41.85         47.49         1.26 o                         
   7  12   9         10.20         12.96         1.03 o                         
   8  12   9          5.97          7.15         0.75 o                         
   1  13   9          6.01          6.33         0.43 o                         
   2  13   9          4.53          4.05         0.41 o                         
   3  13   9          7.46          9.53         0.51 o                         
   4  13   9          0.20          0.04         0.35 o                         
   5  13   9          1.11          0.68         0.36 o                         
   6  13   9         16.97         18.40         1.01 o                         
  -4  -7  10          0.88          0.58         0.44 o                         
  -3  -7  10          3.45          4.62         0.51 o                         
  -2  -7  10          7.29          7.29         0.66 o                         
  -1  -7  10          4.11          5.13         0.55 o                         
   0  -7  10          0.99          0.80         0.55 o                         
   1  -7  10          8.60          9.29         0.58 o                         
  -5  -6  10          4.71          2.93         0.51 o                         
  -4  -6  10          0.92          0.41         0.40 o                         
  -3  -6  10          0.45          0.14         0.43 o                         
  -2  -6  10          0.75          0.51         0.35 o                         
  -1  -6  10         39.63         38.74         0.95 o                         
   0  -6  10          0.90          0.46         0.49 o                         
   1  -6  10         12.65         12.80         0.76 o                         
   2  -6  10          8.77          7.87         0.53 o                         
   3  -6  10          1.85          0.88         0.48 o                         
  -6  -5  10         36.10         36.79         1.97 o                         
  -5  -5  10          0.11          0.43         0.44 o                         
  -4  -5  10          1.20          0.98         0.47 o                         
  -3  -5  10          9.00          9.03         0.56 o                         
  -2  -5  10          0.02         -0.23         0.36 o                         
  -1  -5  10         15.66         14.41         0.76 o                         
   0  -5  10         43.81         40.36         1.02 o                         
   1  -5  10         67.48         64.85         1.13 o                         
   2  -5  10          4.27          4.28         0.42 o                         
   3  -5  10          0.01          0.11         0.30 o                         
   4  -5  10         20.62         20.08         0.76 o                         
  -6  -4  10         54.97         55.78         2.69 o                         
  -5  -4  10         28.64         30.26         1.97 o                         
  -4  -4  10          4.17          2.90         0.50 o                         
  -3  -4  10         14.95         15.13         0.53 o                         
  -2  -4  10          4.23          4.99         0.46 o                         
  -1  -4  10          5.43          5.86         0.45 o                         
   0  -4  10         83.77         80.75         1.16 o                         
   1  -4  10          2.62          2.42         0.40 o                         
   2  -4  10          3.18          3.02         0.43 o                         
   3  -4  10          8.02          8.37         0.43 o                         
   4  -4  10         25.26         23.25         0.57 o                         
   5  -4  10          1.24          0.95         0.57 o                         
  -6  -3  10         10.36          8.03         0.45 o                         
  -5  -3  10         18.74         18.92         0.57 o                         
  -4  -3  10         34.30         35.48         1.22 o                         
  -3  -3  10          7.90          7.98         0.42 o                         
  -2  -3  10         92.48         86.56         2.06 o                         
  -1  -3  10         12.93         12.18         0.69 o                         
   0  -3  10         27.86         27.83         0.70 o                         
   1  -3  10        411.74        412.54         4.39 o                         
   2  -3  10         52.78         49.51         1.30 o                         
   3  -3  10         37.57         37.40         0.61 o                         
   4  -3  10          0.13          0.28         0.30 o                         
   5  -3  10          1.25          0.95         0.64 o                         
   6  -3  10         11.41          9.60         2.74 o                         
  -7  -2  10          0.24          0.00         0.62 o                         
  -6  -2  10          5.69          5.31         0.57 o                         
  -5  -2  10         11.73         12.60         0.57 o                         
  -4  -2  10          4.55          4.71         0.46 o                         
  -3  -2  10          6.21          7.11         0.56 o                         
  -2  -2  10         45.06         43.25         1.09 o                         
  -1  -2  10         32.98         33.52         1.15 o                         
   0  -2  10         25.87         25.62         0.52 o                         
   1  -2  10         36.28         38.88         0.72 o                         
   2  -2  10         17.37         17.77         0.42 o                         
   3  -2  10         23.04         19.90         0.59 o                         
   4  -2  10          7.05          8.78         0.38 o                         
   5  -2  10          0.77          0.26         0.60 o                         
   6  -2  10          5.00          3.50         0.50 o                         
   7  -2  10         56.47         66.36         2.03 o                         
  -7  -1  10          1.91          1.83         0.71 o                         
  -6  -1  10          3.69          2.62         0.65 o                         
  -5  -1  10          0.95          0.72         0.34 o                         
  -4  -1  10          0.00          0.05         0.23 o                         
  -3  -1  10         23.76         27.18         0.56 o                         
  -2  -1  10          9.88         11.31         0.63 o                         
  -1  -1  10         26.89         30.15         0.99 o                         
   0  -1  10          0.59          0.88         0.24 o                         
   1  -1  10         28.19         28.03         0.43 o                         
   2  -1  10         60.65         63.56         1.45 o                         
   3  -1  10         17.57         17.91         0.43 o                         
   4  -1  10          0.05          0.10         0.23 o                         
   5  -1  10         27.79         28.58         1.59 o                         
   6  -1  10         37.47         31.68         0.98 o                         
   7  -1  10          0.60          0.52         0.42 o                         
  -7   0  10          3.82          4.14         1.13 o                         
  -6   0  10          6.81          7.86         0.74 o                         
  -5   0  10          2.20          2.01         0.46 o                         
  -4   0  10          3.73          3.24         0.38 o                         
  -3   0  10          4.29          6.09         0.61 o                         
  -2   0  10         40.15         43.49         0.90 o                         
  -1   0  10         34.07         32.14         0.82 o                         
   0   0  10        110.24        109.16         2.40 o                         
   1   0  10         60.70         53.93         0.81 o                         
   2   0  10         80.29         77.20         1.84 o                         
   3   0  10          6.32          7.36         0.27 o                         
   4   0  10         39.91         36.47         1.64 o                         
   5   0  10          3.53          4.59         1.05 o                         
   6   0  10         13.22         14.12         0.60 o                         
   7   0  10          7.73         10.30         1.23 o                         
   8   0  10          0.42          0.35         0.49 o                         
  -6   1  10          0.01         -0.46         0.78 o                         
  -5   1  10         34.28         35.44         1.39 o                         
  -4   1  10         26.35         28.43         0.77 o                         
  -3   1  10        151.19        152.16         2.97 o                         
  -2   1  10          8.40          7.57         0.31 o                         
  -1   1  10         62.00         67.72         1.40 o                         
   0   1  10          2.66          2.00         0.22 o                         
   1   1  10         72.44         65.82         0.87 o                         
   2   1  10          1.78          1.48         0.13 o                         
   3   1  10         18.97         16.56         1.19 o                         
   4   1  10          6.86          7.99         0.47 o                         
   5   1  10          1.66          1.86         0.46 o                         
   6   1  10         23.07         26.39         0.70 o                         
   7   1  10          1.62          0.91         0.51 o                         
   8   1  10          8.84         10.95         1.13 o                         
  -6   2  10         13.99         16.31         2.03 o                         
  -5   2  10          0.02         -0.78         1.22 o                         
  -4   2  10         16.54         15.83         0.58 o                         
  -3   2  10          0.07          0.51         0.16 o                         
  -2   2  10         16.07         20.28         0.39 o                         
  -1   2  10         90.95         96.14         1.15 o                         
   0   2  10          1.60          1.60         0.22 o                         
   1   2  10         65.55         68.24         0.98 o                         
   2   2  10         81.74         57.96        14.60 o                         
   3   2  10          5.21          5.52         0.46 o                         
   4   2  10          8.63          8.36         0.49 o                         
   5   2  10          0.80          0.53         0.38 o                         
   6   2  10          0.01          0.46         0.43 o                         
   7   2  10          0.20          0.14         0.58 o                         
   8   2  10        151.46        164.30         2.75 o                         
  -6   3  10          2.61          1.80         1.51 o                         
  -5   3  10         12.47         10.26         1.65 o                         
  -4   3  10          0.05         -0.04         0.38 o                         
  -3   3  10         21.51         20.53         0.96 o                         
  -2   3  10        170.01        171.04         2.74 o                         
  -1   3  10        572.85        588.46         4.36 o                         
   0   3  10          0.65          0.65         0.15 o                         
   1   3  10        106.60        116.53         0.84 o                         
   2   3  10         86.88         87.05         0.79 o                         
   3   3  10         15.19         15.57         0.61 o                         
   4   3  10          4.28          5.13         0.43 o                         
   5   3  10       1120.83       1116.53        12.11 o                         
   6   3  10         19.80         21.00         0.81 o                         
   7   3  10         11.33         10.69         0.68 o                         
   8   3  10          4.27          4.32         0.66 o                         
   9   3  10         15.47         16.11         0.96 o                         
  -6   4  10          0.64          0.81         0.87 o                         
  -5   4  10          3.22          4.23         0.87 o                         
  -4   4  10          9.40          9.56         0.90 o                         
  -3   4  10          1.19          0.74         0.20 o                         
  -2   4  10         14.39         14.94         0.34 o                         
  -1   4  10          5.61          5.26         0.30 o                         
   0   4  10          3.47          3.60         0.25 o                         
   1   4  10         58.67         64.25         0.55 o                         
   2   4  10        159.91        158.55         1.10 o                         
   3   4  10          3.03          2.97         0.54 o                         
   4   4  10          9.15          9.88         0.94 o                         
   5   4  10         75.93         79.87         1.71 o                         
   6   4  10        484.92        477.82         5.67 o                         
   7   4  10         27.27         28.69         0.88 o                         
   8   4  10         28.76         31.07         1.13 o                         
   9   4  10          0.94          1.13         0.54 o                         
  -5   5  10          0.14         -0.08         0.48 o                         
  -4   5  10          0.75          0.19         0.43 o                         
  -3   5  10         14.60         15.02         0.79 o                         
  -2   5  10         12.79         11.63         0.35 o                         
  -1   5  10         10.23         10.77         0.31 o                         
   0   5  10         16.10         16.35         0.31 o                         
   1   5  10         16.88         17.28         0.31 o                         
   2   5  10         15.33         14.11         0.27 o                         
   3   5  10        193.70        206.96         2.34 o                         
   4   5  10         13.82         15.11         0.62 o                         
   5   5  10         30.49         29.34         1.07 o                         
   6   5  10          2.54          2.45         0.55 o                         
   7   5  10         35.05         33.36         1.29 o                         
   8   5  10          6.49          7.68         0.70 o                         
   9   5  10          5.95          6.21         0.84 o                         
  -5   6  10          5.79          4.45         1.18 o                         
  -4   6  10          9.92         10.06         0.88 o                         
  -3   6  10         13.37         11.95         1.01 o                         
  -2   6  10          0.09          0.26         0.17 o                         
  -1   6  10         49.34         45.73         0.53 o                         
   0   6  10          9.39          9.01         0.40 o                         
   1   6  10          0.28          0.18         0.17 o                         
   2   6  10          2.42          2.70         0.26 o                         
   3   6  10         21.95         20.44         0.59 o                         
   4   6  10         30.91         28.94         0.88 o                         
   5   6  10         10.46         13.72         0.63 o                         
   6   6  10          0.00         -0.06         0.48 o                         
   7   6  10          2.24          3.05         0.73 o                         
   8   6  10          0.01          0.29         0.49 o                         
   9   6  10         53.51         56.40         1.95 o                         
  -4   7  10         29.62         31.81         1.09 o                         
  -3   7  10         20.36         21.51         0.96 o                         
  -2   7  10         33.16         32.98         0.83 o                         
  -1   7  10         48.41         43.93         0.82 o                         
   0   7  10          0.79          0.57         0.30 o                         
   1   7  10         89.00         83.72         0.80 o                         
   2   7  10          5.79          4.12         0.28 o                         
   3   7  10          5.20          5.07         0.19 o                         
   4   7  10          3.76          3.01         0.51 o                         
   5   7  10          1.03          1.16         0.58 o                         
   6   7  10          0.38          0.55         0.50 o                         
   7   7  10         16.92         17.79         0.99 o                         
   8   7  10         13.47         16.92         0.87 o                         
   9   7  10          0.78          1.22         1.03 o                         
  -4   8  10         13.21         14.26         1.11 o                         
  -3   8  10         10.61         11.17         0.76 o                         
  -2   8  10          0.24          0.53         0.52 o                         
  -1   8  10          7.75          6.46         0.37 o                         
   0   8  10         23.57         24.33         0.42 o                         
   1   8  10          5.96          5.51         0.31 o                         
   2   8  10          1.72          2.32         0.25 o                         
   3   8  10          0.44          0.46         0.20 o                         
   4   8  10          9.38          7.95         0.37 o                         
   5   8  10        355.17        348.34         3.97 o                         
   6   8  10          4.55          3.95         0.63 o                         
   7   8  10         26.03         27.60         1.16 o                         
   8   8  10         39.60         40.87         1.19 o                         
   9   8  10          1.48          1.79         1.08 o                         
  -3   9  10         19.77         20.43         1.12 o                         
  -2   9  10          0.15          0.13         0.42 o                         
  -1   9  10         25.58         25.49         0.74 o                         
   0   9  10          3.35          3.39         0.29 o                         
   1   9  10         28.07         27.28         0.82 o                         
   2   9  10        617.35        612.55        11.39 o                         
   3   9  10          6.97          6.46         0.35 o                         
   4   9  10         36.17         37.75         1.43 o                         
   5   9  10         36.77         36.95         0.98 o                         
   6   9  10         46.90         45.39         1.12 o                         
   7   9  10         17.78         16.65         1.83 o                         
   8   9  10          1.94          1.85         0.66 o                         
   9   9  10          0.09         -0.28         0.99 o                         
  -2  10  10          6.40          7.08         0.70 o                         
  -1  10  10         11.12         10.01         0.89 o                         
   0  10  10         12.82         11.92         0.64 o                         
   1  10  10          0.96          1.26         0.34 o                         
   2  10  10         59.74         52.83         1.68 o                         
   3  10  10         92.12         86.18         1.90 o                         
   4  10  10          4.93          4.93         0.31 o                         
   5  10  10          0.21          0.01         0.36 o                         
   6  10  10          0.12          0.71         0.57 o                         
   7  10  10          0.20         -0.36         0.56 o                         
   8  10  10         12.94         12.68         1.01 o                         
  -1  11  10         27.58         26.28         0.99 o                         
   0  11  10          3.38          2.61         0.53 o                         
   1  11  10          4.51          3.40         0.34 o                         
   2  11  10          8.79          8.73         0.35 o                         
   3  11  10          0.25          0.25         0.26 o                         
   4  11  10          3.36          3.60         0.42 o                         
   5  11  10          0.34         -0.18         0.59 o                         
   6  11  10          5.61          5.74         0.97 o                         
   7  11  10         47.68         44.27         1.22 o                         
   8  11  10          0.11         -0.44         0.85 o                         
   0  12  10         10.35          9.06         0.69 o                         
   1  12  10         21.89         17.50         2.56 o                         
   2  12  10          0.03          0.04         0.29 o                         
   3  12  10          5.27          5.33         0.67 o                         
   4  12  10         30.00         26.83         0.80 o                         
   5  12  10          0.04          0.21         0.63 o                         
   6  12  10          1.72          1.45         0.83 o                         
   7  12  10          1.25          1.84         0.66 o                         
   2  13  10          3.33          2.93         0.78 o                         
   3  13  10         14.82         17.78         0.54 o                         
   4  13  10          0.50          0.63         0.46 o                         
   5  13  10          3.61          1.43         1.06 o                         
   6  13  10          0.28          0.13         0.71 o                         
  -3  -6  11          2.46          2.13         0.47 o                         
  -2  -6  11          0.27          0.21         0.41 o                         
  -1  -6  11         11.82          9.83         0.56 o                         
   0  -6  11          0.10         -0.03         0.33 o                         
   1  -6  11         15.27         15.43         0.60 o                         
  -4  -5  11          0.02          0.30         0.42 o                         
  -3  -5  11         22.41         24.72         0.77 o                         
  -2  -5  11          7.43          7.90         0.50 o                         
  -1  -5  11         12.05         11.69         0.67 o                         
   0  -5  11        117.12        119.00         2.13 o                         
   1  -5  11         79.96         76.84         2.35 o                         
   2  -5  11          4.02          3.02         0.58 o                         
   3  -5  11          1.93          1.32         0.40 o                         
  -5  -4  11         16.44         17.05         0.87 o                         
  -4  -4  11         16.71         18.29         0.63 o                         
  -3  -4  11         13.84         14.62         0.53 o                         
  -2  -4  11          9.23          6.87         0.53 o                         
  -1  -4  11          0.94          0.71         0.44 o                         
   0  -4  11         30.31         24.65         0.66 o                         
   1  -4  11         85.10         77.53         1.71 o                         
   2  -4  11         27.83         24.50         1.33 o                         
   3  -4  11          8.22         10.17         0.43 o                         
   4  -4  11         20.56         23.53         1.03 o                         
  -5  -3  11         23.93         21.85         1.12 o                         
  -4  -3  11          1.05          1.12         0.38 o                         
  -3  -3  11          0.73          0.55         0.36 o                         
  -2  -3  11          0.28          0.38         0.32 o                         
  -1  -3  11         20.50         22.49         0.59 o                         
   0  -3  11         65.99         64.55         0.88 o                         
   1  -3  11         72.91         70.83         1.34 o                         
   2  -3  11          0.00         -0.03         0.21 o                         
   3  -3  11         15.09         13.46         0.41 o                         
   4  -3  11          0.17          0.41         0.54 o                         
   5  -3  11          5.36          7.15         0.90 o                         
  -6  -2  11          0.47          0.77         0.63 o                         
  -5  -2  11          3.72          2.19         0.34 o                         
  -4  -2  11          3.27          2.93         0.39 o                         
  -3  -2  11          0.22          1.58         1.04 o                         
  -2  -2  11          1.33          1.46         0.37 o                         
  -1  -2  11         12.34         10.88         0.58 o                         
   0  -2  11          2.47          1.77         0.43 o                         
   1  -2  11          7.98          8.04         0.45 o                         
   2  -2  11          4.91          6.51         0.28 o                         
   3  -2  11          4.11          3.70         0.57 o                         
   4  -2  11          1.34          1.33         0.72 o                         
   5  -2  11         26.60         32.71         1.21 o                         
   6  -2  11          8.04          9.91         0.71 o                         
  -6  -1  11          5.94          7.79         1.16 o                         
  -5  -1  11          4.10          4.33         0.38 o                         
  -4  -1  11          0.17          0.07         0.27 o                         
  -3  -1  11          0.29         -0.06         0.30 o                         
  -2  -1  11         17.37         18.34         0.51 o                         
  -1  -1  11          1.31          1.13         0.33 o                         
   0  -1  11          2.97          4.17         0.28 o                         
   1  -1  11          5.74          6.34         0.58 o                         
   2  -1  11          3.32          3.79         0.22 o                         
   3  -1  11         18.09         16.45         0.65 o                         
   4  -1  11         70.19         72.62         1.93 o                         
   5  -1  11          8.18          8.72         3.05 o                         
   6  -1  11          1.22          1.39         0.64 o                         
  -6   0  11          6.88          9.71         1.16 o                         
  -5   0  11          2.49          2.42         0.72 o                         
  -4   0  11          0.04         -0.13         0.26 o                         
  -3   0  11          2.61          2.37         0.28 o                         
  -2   0  11          5.79          5.42         0.34 o                         
  -1   0  11         29.85         30.22         0.75 o                         
   0   0  11         11.36         11.32         0.97 o                         
   1   0  11         14.05         14.07         0.42 o                         
   2   0  11         62.60         60.74         2.39 o                         
   3   0  11          2.82          2.56         0.26 o                         
   4   0  11          9.63         10.67         0.87 o                         
   5   0  11         25.63         25.79         0.76 o                         
   6   0  11          0.49          0.53         0.43 o                         
   7   0  11          2.33          2.85         0.76 o                         
  -5   1  11         18.83         21.82         1.94 o                         
  -4   1  11          0.03          0.17         0.22 o                         
  -3   1  11         58.26         54.78         1.14 o                         
  -2   1  11        273.45        268.16         4.80 o                         
  -1   1  11          7.91          7.45         0.28 o                         
   0   1  11         39.29         39.73         1.36 o                         
   1   1  11        207.88        212.00         4.13 o                         
   2   1  11          0.83          0.47         0.14 o                         
   3   1  11         18.30         14.13         0.50 o                         
   4   1  11          0.03         -0.39         0.41 o                         
   5   1  11         10.90         12.53         0.66 o                         
   6   1  11         10.84         11.73         0.70 o                         
   7   1  11          0.47          0.38         0.51 o                         
  -5   2  11         12.38         13.01         1.80 o                         
  -4   2  11          5.76          5.62         1.33 o                         
  -3   2  11          1.16          1.03         0.20 o                         
  -2   2  11         85.56         78.71         1.81 o                         
  -1   2  11          4.91          5.37         0.28 o                         
   0   2  11          0.31          0.19         0.17 o                         
   1   2  11         24.71         25.89         0.45 o                         
   2   2  11         25.88         26.85         0.63 o                         
   3   2  11          0.04          0.30         0.37 o                         
   4   2  11         26.06         29.99         0.74 o                         
   5   2  11          0.51          0.43         0.40 o                         
   6   2  11          9.24         10.36         0.73 o                         
   7   2  11         71.07         73.74         1.67 o                         
   8   2  11          1.21          1.20         0.60 o                         
  -5   3  11          3.66          6.93         0.99 o                         
  -4   3  11          2.68          2.98         0.75 o                         
  -3   3  11          0.25          0.06         0.20 o                         
  -2   3  11          3.30          4.11         0.37 o                         
  -1   3  11         32.27         33.91         0.50 o                         
   0   3  11          0.11          0.04         0.18 o                         
   1   3  11         43.72         44.40         0.47 o                         
   2   3  11         12.20         12.75         0.34 o                         
   3   3  11         42.64         44.96         0.95 o                         
   4   3  11         55.36         55.99         0.94 o                         
   5   3  11         73.19         79.39         1.97 o                         
   6   3  11         21.68         19.25         0.88 o                         
   7   3  11          2.94          3.23         1.04 o                         
   8   3  11         38.44         41.01         1.72 o                         
  -5   4  11         13.48         13.47         1.19 o                         
  -4   4  11          0.77          0.32         0.64 o                         
  -3   4  11          5.40          5.24         0.72 o                         
  -2   4  11         45.33         44.91         0.94 o                         
  -1   4  11          3.32          2.76         0.40 o                         
   0   4  11          8.23          7.51         0.29 o                         
   1   4  11          9.81          9.29         0.23 o                         
   2   4  11          0.04          0.43         0.14 o                         
   3   4  11          1.50          0.94         0.42 o                         
   4   4  11         11.49         12.47         1.09 o                         
   5   4  11          0.24          0.92         0.71 o                         
   6   4  11          2.13          2.37         0.76 o                         
   7   4  11          7.38          6.51         0.82 o                         
   8   4  11          4.28          5.47         0.82 o                         
  -5   5  11         16.33         15.44         1.12 o                         
  -4   5  11         10.69         11.76         0.72 o                         
  -3   5  11          8.37          9.97         1.19 o                         
  -2   5  11         11.17         11.05         0.35 o                         
  -1   5  11          9.29         10.64         0.35 o                         
   0   5  11          0.38          0.59         0.22 o                         
   1   5  11         16.66         16.44         0.37 o                         
   2   5  11         15.31         15.66         0.35 o                         
   3   5  11          7.51          7.11         0.86 o                         
   4   5  11          6.76          7.07         0.58 o                         
   5   5  11         76.91         80.41         1.41 o                         
   6   5  11          0.11          0.12         0.47 o                         
   7   5  11          2.01          1.98         0.96 o                         
   8   5  11         11.28         12.65         0.98 o                         
  -4   6  11          0.75          0.64         0.51 o                         
  -3   6  11          0.01         -0.05         0.47 o                         
  -2   6  11         41.32         39.05         1.62 o                         
  -1   6  11         12.33         12.42         0.39 o                         
   0   6  11         36.37         38.43         0.56 o                         
   1   6  11          4.00          3.83         0.29 o                         
   2   6  11        135.56        141.40         1.64 o                         
   3   6  11         60.16         64.10         1.25 o                         
   4   6  11          5.59          4.92         0.52 o                         
   5   6  11          6.23          7.03         0.73 o                         
   6   6  11          7.56          8.03         0.68 o                         
   7   6  11          0.30          0.18         0.81 o                         
   8   6  11         41.75         43.41         1.20 o                         
   9   6  11          0.70          0.48         0.78 o                         
  -4   7  11          0.71          0.49         0.67 o                         
  -3   7  11          0.27          0.38         0.75 o                         
  -2   7  11         15.42         14.98         1.35 o                         
  -1   7  11         12.33         14.19         0.42 o                         
   0   7  11          0.00         -0.08         0.20 o                         
   1   7  11         16.98         18.70         0.56 o                         
   2   7  11         21.61         22.02         0.56 o                         
   3   7  11          0.02          0.36         0.18 o                         
   4   7  11          1.00          0.84         0.45 o                         
   5   7  11          0.20          0.40         0.47 o                         
   6   7  11          5.90          7.56         0.70 o                         
   7   7  11          1.82          2.29         0.79 o                         
   8   7  11          6.66          8.99         0.80 o                         
   9   7  11         94.82        108.79         2.26 o                         
  -3   8  11          0.10         -0.36         0.50 o                         
  -2   8  11          2.67          2.13         0.81 o                         
  -1   8  11          0.62          0.85         0.23 o                         
   0   8  11         19.58         18.78         0.55 o                         
   1   8  11          0.00          0.32         0.24 o                         
   2   8  11          0.05          0.03         0.16 o                         
   3   8  11          0.00          0.06         0.15 o                         
   4   8  11          2.81          3.70         0.54 o                         
   5   8  11          7.71          6.34         0.65 o                         
   6   8  11         96.98         88.97         1.82 o                         
   7   8  11         28.96         31.17         1.25 o                         
   8   8  11         19.91         21.42         0.98 o                         
  -3   9  11          1.43          1.43         0.60 o                         
  -2   9  11          0.00         -0.06         0.65 o                         
  -1   9  11          2.42          2.35         0.48 o                         
   0   9  11          2.20          1.78         0.39 o                         
   1   9  11         14.08         12.70         0.40 o                         
   2   9  11        185.63        186.56         3.67 o                         
   3   9  11        128.04        125.73         2.97 o                         
   4   9  11          7.96          9.14         1.42 o                         
   5   9  11          0.16          0.13         0.56 o                         
   6   9  11         10.29         13.12         0.84 o                         
   7   9  11          2.32          1.90         0.84 o                         
   8   9  11          0.02          0.39         0.74 o                         
  -2  10  11          0.01         -0.27         0.50 o                         
  -1  10  11          6.91          7.37         0.72 o                         
   0  10  11         31.83         30.13         1.23 o                         
   1  10  11          5.90          5.58         0.29 o                         
   2  10  11         56.51         51.63         1.89 o                         
   3  10  11         67.79         58.18         1.68 o                         
   4  10  11         17.41         18.08         1.77 o                         
   5  10  11          4.41          4.49         0.96 o                         
   6  10  11          2.32          1.07         0.90 o                         
   7  10  11          0.75          0.84         0.63 o                         
   8  10  11          1.95          2.11         0.91 o                         
  -1  11  11          2.64          2.29         0.67 o                         
   0  11  11         16.78         17.10         0.61 o                         
   1  11  11          3.53          3.30         0.46 o                         
   2  11  11         30.22         27.28         1.08 o                         
   3  11  11          4.32          3.26         0.49 o                         
   4  11  11          1.58          1.10         0.81 o                         
   5  11  11          0.07         -0.14         1.22 o                         
   6  11  11          8.15          6.61         1.91 o                         
   7  11  11          4.78          5.15         0.94 o                         
   1  12  11          8.38          9.33         0.60 o                         
   2  12  11          0.75          0.86         0.50 o                         
   3  12  11          0.58          1.00         0.32 o                         
   4  12  11          7.69          6.11         3.87 o                         
   5  12  11         21.35         24.07         1.70 o                         
   6  12  11          9.70         11.26         1.93 o                         
   4  13  11         12.06         11.01         0.76 o                         
  -3  -5  12          7.10          7.68         0.66 o                         
  -2  -5  12          4.76          3.41         0.48 o                         
  -1  -5  12         21.21         20.18         0.85 o                         
   0  -5  12         21.22         22.01         1.01 o                         
   1  -5  12         64.57         61.00         2.60 o                         
  -4  -4  12          0.62          0.42         0.38 o                         
  -3  -4  12          6.17          6.06         0.51 o                         
  -2  -4  12         23.23         22.81         0.73 o                         
  -1  -4  12          0.65          0.90         0.43 o                         
   0  -4  12         32.17         30.98         1.19 o                         
   1  -4  12          0.96          0.85         0.43 o                         
   2  -4  12         13.06         12.59         0.82 o                         
   3  -4  12         16.32         17.68         1.62 o                         
  -4  -3  12          5.57          4.07         0.58 o                         
  -3  -3  12         31.31         29.19         0.95 o                         
  -2  -3  12          0.02         -0.17         0.32 o                         
  -1  -3  12          0.04          0.35         0.38 o                         
   0  -3  12          0.11          0.19         0.40 o                         
   1  -3  12         11.07         11.90         0.57 o                         
   2  -3  12          1.42          1.50         0.40 o                         
   3  -3  12         23.55         27.21         2.54 o                         
   4  -3  12          1.64          1.46         0.67 o                         
  -5  -2  12          0.07          0.22         0.39 o                         
  -4  -2  12          1.82          1.53         0.48 o                         
  -3  -2  12         18.40         19.50         0.58 o                         
  -2  -2  12          2.05          2.07         0.53 o                         
  -1  -2  12          0.16          0.18         0.28 o                         
   0  -2  12         15.30         13.88         0.54 o                         
   1  -2  12         39.09         34.99         1.43 o                         
   2  -2  12          0.56          0.20         0.30 o                         
   3  -2  12          1.30          1.91         0.65 o                         
   4  -2  12          4.13          2.69         0.71 o                         
   5  -2  12          0.31          0.34         0.57 o                         
  -5  -1  12         14.08         15.11         1.27 o                         
  -4  -1  12          0.31          0.51         0.32 o                         
  -3  -1  12         14.80         14.62         0.59 o                         
  -2  -1  12         17.46         16.87         0.53 o                         
  -1  -1  12         10.72         11.56         0.46 o                         
   0  -1  12          5.72          6.24         0.39 o                         
   1  -1  12          5.39          6.42         0.43 o                         
   2  -1  12          1.05          1.71         0.32 o                         
   3  -1  12          2.36          1.77         0.61 o                         
   4  -1  12         54.42         50.87         1.35 o                         
   5  -1  12         45.31         44.68         1.09 o                         
   6  -1  12          0.24          0.36         0.48 o                         
  -5   0  12          5.07          5.31         1.52 o                         
  -4   0  12          1.28          1.87         0.38 o                         
  -3   0  12          0.16          0.13         0.24 o                         
  -2   0  12          9.50          7.67         0.42 o                         
  -1   0  12         21.59         22.71         0.48 o                         
   0   0  12          5.86          6.75         0.29 o                         
   1   0  12         90.04         89.74         2.90 o                         
   2   0  12          0.81          0.84         0.19 o                         
   3   0  12          0.40          0.65         0.61 o                         
   4   0  12         48.64         49.65         4.01 o                         
   5   0  12         44.72         42.50         1.06 o                         
   6   0  12          0.96          0.97         0.66 o                         
  -5   1  12          3.00          2.52         1.48 o                         
  -4   1  12          0.21          0.04         0.17 o                         
  -3   1  12         47.18         44.81         1.18 o                         
  -2   1  12         87.93         89.60         1.65 o                         
  -1   1  12         17.78         18.25         0.51 o                         
   0   1  12         24.38         22.83         0.35 o                         
   1   1  12          0.06         -0.14         0.14 o                         
   2   1  12          0.75          0.90         0.18 o                         
   3   1  12          8.72          5.03         2.46 o                         
   4   1  12          2.13          1.35         0.45 o                         
   5   1  12          1.33          1.36         0.50 o                         
   6   1  12          0.74          1.18         0.50 o                         
   7   1  12          0.76          0.90         0.74 o                         
  -5   2  12         10.83         11.33         1.80 o                         
  -4   2  12          0.02          0.35         1.07 o                         
  -3   2  12         21.47         19.21         0.45 o                         
  -2   2  12          7.45          5.22         0.44 o                         
  -1   2  12         26.38         24.52         0.78 o                         
   0   2  12          0.21          0.24         0.16 o                         
   1   2  12          0.54          0.78         0.29 o                         
   2   2  12          3.29          2.71         0.16 o                         
   3   2  12         16.83         19.18         0.83 o                         
   4   2  12          0.94          1.29         0.45 o                         
   5   2  12          1.99          2.56         0.50 o                         
   6   2  12          0.11          0.39         0.53 o                         
   7   2  12         53.42         58.39         1.39 o                         
  -5   3  12          0.15          0.29         0.75 o                         
  -4   3  12          3.09          3.39         0.81 o                         
  -3   3  12         16.54         15.19         0.85 o                         
  -2   3  12         21.70         18.70         0.40 o                         
  -1   3  12          2.46          2.53         0.29 o                         
   0   3  12          0.18          0.38         0.19 o                         
   1   3  12         19.94         21.25         0.40 o                         
   2   3  12          3.13          2.56         0.17 o                         
   3   3  12          6.30          6.46         0.65 o                         
   4   3  12         60.23         64.15         1.08 o                         
   5   3  12          0.65          0.37         0.64 o                         
   6   3  12         22.01         24.97         1.46 o                         
   7   3  12         18.98         18.85         1.12 o                         
  -4   4  12          1.66          2.29         0.81 o                         
  -3   4  12          1.73          2.03         0.67 o                         
  -2   4  12         45.02         37.08         1.10 o                         
  -1   4  12         89.13         89.32         1.10 o                         
   0   4  12          2.37          3.57         0.28 o                         
   1   4  12         26.10         24.41         0.73 o                         
   2   4  12         27.42         26.59         0.88 o                         
   3   4  12          1.27          1.29         0.57 o                         
   4   4  12        359.44        358.91         4.58 o                         
   5   4  12          9.45         10.37         1.00 o                         
   6   4  12          0.24          0.29         0.86 o                         
   7   4  12          4.59          4.16         1.15 o                         
   8   4  12         10.72         11.43         0.84 o                         
  -4   5  12         20.25         20.06         0.87 o                         
  -3   5  12          6.29          5.95         0.68 o                         
  -2   5  12          1.47          1.05         0.23 o                         
  -1   5  12         19.69         19.36         0.48 o                         
   0   5  12          0.16          0.30         0.21 o                         
   1   5  12         93.93         91.30         1.28 o                         
   2   5  12          8.20         10.02         0.26 o                         
   3   5  12          0.15          0.44         0.51 o                         
   4   5  12          0.66          0.72         0.59 o                         
   5   5  12        106.96        110.63         1.80 o                         
   6   5  12         68.50         70.52         1.64 o                         
   7   5  12          4.53          3.87         0.83 o                         
   8   5  12          0.22          0.27         0.55 o                         
  -4   6  12          5.57          4.57         0.67 o                         
  -3   6  12          3.28          3.51         0.54 o                         
  -2   6  12         35.35         33.48         0.93 o                         
  -1   6  12         19.07         18.57         0.38 o                         
   0   6  12          0.38          0.25         0.24 o                         
   1   6  12          1.32          1.25         0.25 o                         
   2   6  12         45.40         40.22         0.82 o                         
   3   6  12         39.90         38.90         1.05 o                         
   4   6  12         13.13         14.36         0.71 o                         
   5   6  12          1.01          0.49         0.51 o                         
   6   6  12          2.82          2.99         0.61 o                         
   7   6  12          5.61          7.78         0.95 o                         
   8   6  12          0.36         -0.10         0.54 o                         
  -3   7  12          0.43          1.02         0.60 o                         
  -2   7  12          0.65          1.04         0.51 o                         
  -1   7  12          8.04          7.16         0.42 o                         
   0   7  12          2.22          1.49         0.25 o                         
   1   7  12          2.55          1.60         0.23 o                         
   2   7  12          2.38          2.62         0.26 o                         
   3   7  12          0.59          0.21         0.62 o                         
   4   7  12          7.50          5.06         0.69 o                         
   5   7  12         11.23         13.28         0.87 o                         
   6   7  12         20.62         18.24         0.89 o                         
   7   7  12          0.49          0.19         0.68 o                         
   8   7  12          0.55          1.01         0.66 o                         
  -3   8  12          1.45          0.62         0.52 o                         
  -2   8  12          2.90          3.44         0.64 o                         
  -1   8  12          0.78          0.32         0.43 o                         
   0   8  12          0.25          0.54         0.28 o                         
   1   8  12         10.52         10.35         0.38 o                         
   2   8  12          0.60          0.26         0.20 o                         
   3   8  12         25.85         24.95         1.16 o                         
   4   8  12          8.46          8.92         0.99 o                         
   5   8  12          2.11          1.65         0.87 o                         
   6   8  12         22.03         21.21         0.96 o                         
   7   8  12          4.12          3.62         1.21 o                         
   8   8  12          0.01          0.31         0.59 o                         
  -2   9  12          0.18          0.43         0.55 o                         
  -1   9  12          5.85          5.00         0.64 o                         
   0   9  12         15.73         14.72         0.44 o                         
   1   9  12         19.00         19.28         0.50 o                         
   2   9  12         12.49         12.48         0.53 o                         
   3   9  12         65.76         67.49         2.49 o                         
   4   9  12          3.72          3.74         0.87 o                         
   5   9  12          0.23          0.96         0.84 o                         
   6   9  12          0.04          0.09         0.75 o                         
   7   9  12         11.21         11.75         1.43 o                         
   8   9  12          0.06          0.13         0.60 o                         
  -1  10  12          2.08          1.80         0.80 o                         
   0  10  12          1.21          0.47         0.27 o                         
   1  10  12         40.16         36.53         0.64 o                         
   2  10  12          0.72          0.63         0.26 o                         
   3  10  12         30.13         34.34         1.33 o                         
   4  10  12         16.18         17.62         1.19 o                         
   5  10  12          1.41          1.33         1.42 o                         
   6  10  12         14.44         14.26         2.14 o                         
   7  10  12          8.72          9.78         1.48 o                         
   0  11  12          1.16         -0.29         0.96 o                         
   1  11  12          3.49          3.21         2.22 o                         
   2  11  12          3.58          1.46         1.03 o                         
   3  11  12        107.68        116.78         2.67 o                         
   4  11  12          7.16          7.91         1.04 o                         
   5  11  12          2.53          1.71         0.96 o                         
   6  11  12          3.02          2.43         1.04 o                         
   2  12  12          1.90          1.34         0.54 o                         
   3  12  12         16.89         17.62         1.83 o                         
   4  12  12         11.97         11.65         1.16 o                         
   5  12  12          2.55          2.26         1.65 o                         
  -1  -4  13          6.85          5.84         0.67 o                         
   0  -4  13         10.23          9.48         0.95 o                         
   1  -4  13         19.29         17.15         1.31 o                         
  -3  -3  13         13.64         13.90         0.66 o                         
  -2  -3  13          8.97          8.23         0.87 o                         
  -1  -3  13          1.00          1.21         0.41 o                         
   0  -3  13         46.22         42.49         1.16 o                         
   1  -3  13          2.65          2.17         0.33 o                         
   2  -3  13          0.19          0.31         0.77 o                         
   3  -3  13          6.30          7.87         1.68 o                         
  -3  -2  13          1.60          1.21         0.43 o                         
  -2  -2  13          0.53          0.43         0.37 o                         
  -1  -2  13          4.54          4.19         0.48 o                         
   0  -2  13         60.09         59.57         2.36 o                         
   1  -2  13         64.81         59.82         2.34 o                         
   2  -2  13          2.55          2.43         0.70 o                         
   3  -2  13         20.38         22.55         1.74 o                         
   4  -2  13          3.04          2.86         1.22 o                         
  -4  -1  13          1.61          2.10         0.56 o                         
  -3  -1  13          3.32          3.19         0.58 o                         
  -2  -1  13         17.58         18.80         0.87 o                         
  -1  -1  13          0.71          0.45         0.32 o                         
   0  -1  13          3.45          2.79         0.47 o                         
   1  -1  13          4.12          3.55         0.43 o                         
   2  -1  13          4.10          3.75         0.86 o                         
   3  -1  13          1.49          1.99         0.83 o                         
   4  -1  13          0.01          0.21         0.65 o                         
   5  -1  13          9.04          8.10         0.72 o                         
  -4   0  13          6.26          5.23         0.43 o                         
  -3   0  13          0.00          0.15         0.28 o                         
  -2   0  13          1.92          2.12         0.37 o                         
  -1   0  13          0.28          0.09         0.30 o                         
   0   0  13         13.76         11.17         0.64 o                         
   1   0  13          0.47          0.11         0.22 o                         
   2   0  13         23.05         28.36         2.30 o                         
   3   0  13          0.34          0.44         0.63 o                         
   4   0  13         22.87         26.38         0.87 o                         
   5   0  13         17.51         18.33         1.06 o                         
  -4   1  13         20.39         23.62         1.30 o                         
  -3   1  13          6.14          4.18         0.38 o                         
  -2   1  13         16.93         18.80         0.68 o                         
  -1   1  13         15.53         14.39         0.42 o                         
   0   1  13          3.38          4.19         0.34 o                         
   1   1  13          9.71          7.04         0.25 o                         
   2   1  13          5.76          6.02         0.77 o                         
   3   1  13          0.40          0.79         0.43 o                         
   4   1  13          5.20          4.37         0.76 o                         
   5   1  13          1.22          1.19         0.54 o                         
   6   1  13          1.09          1.53         0.56 o                         
  -4   2  13          0.92         -0.03         0.99 o                         
  -3   2  13         11.71          9.20         0.36 o                         
  -2   2  13         42.65         38.28         1.30 o                         
  -1   2  13          0.24          0.24         0.22 o                         
   0   2  13          9.26          7.93         0.32 o                         
   1   2  13          6.71          5.24         0.36 o                         
   2   2  13          0.21          0.44         0.38 o                         
   3   2  13          7.91          6.50         0.64 o                         
   4   2  13          0.31          0.27         0.43 o                         
   5   2  13          0.04          0.02         0.47 o                         
   6   2  13         11.85         12.78         1.08 o                         
  -4   3  13          0.01          0.09         1.01 o                         
  -3   3  13         21.89         23.07         1.68 o                         
  -2   3  13         39.99         36.61         0.80 o                         
  -1   3  13          0.00          0.02         0.29 o                         
   0   3  13          0.98          1.20         0.23 o                         
   1   3  13          2.64          2.66         0.22 o                         
   2   3  13         17.34         18.59         0.95 o                         
   3   3  13         34.86         37.20         0.86 o                         
   4   3  13        144.51        153.63         2.28 o                         
   5   3  13          8.26          7.94         0.97 o                         
   6   3  13          0.25          0.31         0.95 o                         
   7   3  13          0.06          0.41         0.99 o                         
  -4   4  13          1.74          1.13         0.78 o                         
  -3   4  13          1.28          1.65         1.16 o                         
  -2   4  13         36.44         32.87         1.25 o                         
  -1   4  13         69.31         62.29         1.21 o                         
   0   4  13          8.03          8.45         0.30 o                         
   1   4  13          0.14          0.18         0.24 o                         
   2   4  13          1.77          0.76         0.55 o                         
   3   4  13          0.10          0.39         0.49 o                         
   4   4  13         30.69         30.99         1.28 o                         
   5   4  13        259.97        249.46         3.45 o                         
   6   4  13         48.22         50.51         1.54 o                         
   7   4  13          1.00          0.82         0.77 o                         
  -3   5  13          0.48          0.10         0.39 o                         
  -2   5  13          0.03          0.08         0.40 o                         
  -1   5  13         27.13         24.81         0.51 o                         
   0   5  13          0.00          0.01         0.16 o                         
   1   5  13          8.56          8.12         0.40 o                         
   2   5  13         74.44         73.27         1.45 o                         
   3   5  13         12.58         12.41         0.93 o                         
   4   5  13         17.32         17.95         1.36 o                         
   5   5  13         41.15         44.40         1.25 o                         
   6   5  13          3.10          2.48         0.83 o                         
   7   5  13          0.89          1.35         0.79 o                         
  -3   6  13          1.48          1.76         0.62 o                         
  -2   6  13          8.16          6.30         0.72 o                         
  -1   6  13          0.65          1.04         0.28 o                         
   0   6  13          0.03         -0.05         0.24 o                         
   1   6  13          3.04          1.84         0.29 o                         
   2   6  13          3.65          5.37         0.62 o                         
   3   6  13          0.37          0.56         0.55 o                         
   4   6  13          0.67          1.18         0.64 o                         
   5   6  13          3.78          2.64         0.63 o                         
   6   6  13         14.97         15.19         1.04 o                         
   7   6  13          0.99          1.38         0.81 o                         
  -2   7  13          0.28          0.04         0.34 o                         
  -1   7  13          1.40          0.72         0.23 o                         
   0   7  13          0.20          0.07         0.23 o                         
   1   7  13          1.23          0.65         0.23 o                         
   2   7  13          0.02          0.02         0.53 o                         
   3   7  13          3.91          2.82         2.23 o                         
   4   7  13          1.52          1.23         0.62 o                         
   5   7  13          1.75          1.61         0.60 o                         
   6   7  13          3.89          3.28         0.85 o                         
   7   7  13         20.30         27.92         1.32 o                         
  -2   8  13          2.03          0.83         0.45 o                         
  -1   8  13          6.34          5.53         0.49 o                         
   0   8  13          3.75          2.13         0.27 o                         
   1   8  13          1.65          1.09         0.30 o                         
   2   8  13          0.02         -0.03         0.39 o                         
   3   8  13          2.44          1.66         1.23 o                         
   4   8  13         57.43         55.61         2.49 o                         
   5   8  13         15.14         17.42         2.03 o                         
   6   8  13          0.66          1.06         0.77 o                         
   7   8  13          0.01         -0.55         0.96 o                         
  -1   9  13         18.71         16.93         0.69 o                         
   0   9  13          0.20         -0.01         0.20 o                         
   1   9  13         59.97         58.66         1.41 o                         
   2   9  13         21.66         22.72         1.52 o                         
   3   9  13          8.02          8.17         0.96 o                         
   4   9  13          0.05          0.70         0.75 o                         
   5   9  13         42.69         41.09         1.71 o                         
   6   9  13          0.25         -0.06         0.78 o                         
   7   9  13          2.94          2.43         0.75 o                         
   0  10  13          0.27         -0.21         0.59 o                         
   1  10  13          4.33          4.42         0.33 o                         
   2  10  13        137.70        125.24         3.39 o                         
   3  10  13          3.02          3.13         0.87 o                         
   4  10  13          0.56          1.27         1.36 o                         
   5  10  13          0.74          0.90         0.90 o                         
   6  10  13         22.80         25.27         1.62 o                         
   2  11  13          0.32          1.83         1.16 o                         
   3  11  13          9.23          6.66         1.62 o                         
   4  11  13         11.81         12.60         1.19 o                         
   5  11  13          2.91          2.41         1.62 o                         
  -1  -2  14          0.01          0.35         0.39 o                         
   0  -2  14         13.90         13.12         0.81 o                         
   1  -2  14         22.95         28.22         1.18 o                         
   2  -2  14          1.27          0.70         1.09 o                         
  -2  -1  14          0.33          0.76         0.43 o                         
  -1  -1  14          0.13          0.41         0.28 o                         
   0  -1  14          1.66          1.11         0.40 o                         
   1  -1  14          4.87          5.13         0.93 o                         
   2  -1  14          0.00         -0.24         0.84 o                         
   3  -1  14         13.66         12.02         0.97 o                         
  -3   0  14          8.59          8.86         0.59 o                         
  -2   0  14          3.20          3.19         0.35 o                         
  -1   0  14          9.57          8.51         0.58 o                         
   0   0  14         11.86         11.25         0.38 o                         
   1   0  14          4.81          3.54         0.83 o                         
   2   0  14          1.54          1.78         0.76 o                         
   3   0  14          0.50          0.05         0.49 o                         
   4   0  14          8.69          9.97         1.37 o                         
  -3   1  14         41.68         37.82         1.75 o                         
  -2   1  14          2.30          1.54         0.43 o                         
  -1   1  14          0.05          0.24         0.26 o                         
   0   1  14         10.64         10.13         0.45 o                         
   1   1  14          0.30         -0.10         0.44 o                         
   2   1  14          3.04          2.71         0.67 o                         
   3   1  14          0.30          0.43         0.46 o                         
   4   1  14         17.23         17.20         0.91 o                         
   5   1  14          3.55          3.45         1.06 o                         
  -3   2  14          9.65          7.34         0.96 o                         
  -2   2  14         26.11         21.84         0.57 o                         
  -1   2  14          3.57          3.34         0.44 o                         
   0   2  14          4.59          4.17         0.65 o                         
   1   2  14         21.53         22.63         0.70 o                         
   2   2  14          0.52          0.66         0.70 o                         
   3   2  14          5.03          6.02         0.89 o                         
   4   2  14          1.99          2.39         0.94 o                         
   5   2  14          0.33          0.77         0.60 o                         
  -3   3  14          0.11          0.17         0.58 o                         
  -2   3  14         10.53         10.59         0.54 o                         
  -1   3  14          0.04          0.23         0.23 o                         
   0   3  14          0.27          0.04         0.36 o                         
   1   3  14         25.43         25.99         1.06 o                         
   2   3  14          4.49          3.64         0.81 o                         
   3   3  14          0.01          0.16         0.42 o                         
   4   3  14         32.51         36.58         1.88 o                         
   5   3  14         28.13         31.55         1.16 o                         
   6   3  14          6.87          9.25         1.51 o                         
  -3   4  14          6.12          4.29         1.33 o                         
  -2   4  14          3.75          3.31         2.07 o                         
  -1   4  14          5.75          6.26         0.42 o                         
   0   4  14          0.24          0.19         0.33 o                         
   1   4  14          4.81          6.34         0.84 o                         
   2   4  14          5.07          4.74         0.74 o                         
   3   4  14         45.80         47.59         1.20 o                         
   4   4  14          1.16          1.42         1.09 o                         
   5   4  14          1.77          1.11         0.71 o                         
   6   4  14          0.12         -0.18         0.72 o                         
  -2   5  14          0.04         -0.12         0.43 o                         
  -1   5  14          0.58          1.49         0.46 o                         
   0   5  14          7.12          6.37         0.32 o                         
   1   5  14          7.07          8.74         1.32 o                         
   2   5  14          1.56          2.32         0.64 o                         
   3   5  14          0.20          0.52         0.51 o                         
   4   5  14          0.67          0.68         0.96 o                         
   5   5  14         20.28         23.24         1.08 o                         
   6   5  14          6.36          5.59         1.01 o                         
  -2   6  14          2.06          2.61         1.19 o                         
  -1   6  14          2.11          2.29         0.28 o                         
   0   6  14          1.98          2.04         0.48 o                         
   1   6  14          7.94          9.16         0.66 o                         
   2   6  14          0.57          0.46         0.72 o                         
   3   6  14          0.64          0.59         0.61 o                         
   4   6  14          7.50          7.06         0.86 o                         
   5   6  14          0.82          0.10         0.52 o                         
   6   6  14          3.97          3.89         0.88 o                         
  -1   7  14          1.12          1.92         0.62 o                         
   0   7  14          2.06          1.39         0.33 o                         
   1   7  14          5.13          1.55         1.51 o                         
   2   7  14         12.83         12.03         0.77 o                         
   3   7  14          1.58          0.74         0.62 o                         
   4   7  14          1.11          0.81         0.66 o                         
   5   7  14          9.61          9.46         0.80 o                         
   6   7  14          0.04          0.24         0.70 o                         
   0   8  14          1.48          1.86         0.40 o                         
   1   8  14          4.06          5.03         0.57 o                         
   2   8  14          2.73          1.58         1.20 o                         
   3   8  14          0.23          0.20         0.51 o                         
   4   8  14         15.90         15.73         0.99 o                         
   5   8  14         25.82         25.92         1.60 o                         
   6   8  14          5.03          3.48         1.25 o                         
   1   9  14         48.94         48.10         1.55 o                         
   2   9  14         21.16         20.78         1.48 o                         
   3   9  14          1.54          0.55         0.61 o                         
   4   9  14          0.01         -0.12         0.58 o                         
   5   9  14          2.91          2.58         1.15 o                         
   2  10  14         11.43          9.77         0.79 o                         
   3  10  14         26.47         27.03         1.16 o                         
   4  10  14          0.82          0.20         0.72 o                         
   0   0  15          9.62          9.31         1.06 o                         
   1   0  15         10.33         11.44         0.86 o                         
  -1   1  15          0.26          0.32         0.25 o                         
   0   1  15          0.01          0.53         0.46 o                         
   1   1  15          7.81          7.99         0.60 o                         
   2   1  15          0.00         -0.01         0.43 o                         
   3   1  15          4.49          4.34         0.85 o                         
  -1   2  15          2.19          2.14         0.80 o                         
   0   2  15          0.37          0.64         0.51 o                         
   1   2  15          2.54          2.71         0.56 o                         
   2   2  15          0.97          0.77         0.48 o                         
   3   2  15          0.05         -0.13         0.48 o                         
   4   2  15          0.02          0.04         0.49 o                         
  -1   3  15          0.13          0.65         0.31 o                         
   0   3  15          0.02          0.09         0.35 o                         
   1   3  15          8.54         11.12         0.95 o                         
   2   3  15          0.09          0.24         0.47 o                         
   3   3  15          0.67          0.36         0.48 o                         
   4   3  15          0.52          0.19         0.73 o                         
  -1   4  15          0.73          0.19         0.51 o                         
   0   4  15          0.37          0.40         0.68 o                         
   1   4  15          0.28          0.38         0.55 o                         
   2   4  15          0.00         -0.20         0.58 o                         
   3   4  15         34.67         36.17         2.10 o                         
   4   4  15         58.43         57.16         2.18 o                         
   5   4  15          6.54          9.61         1.17 o                         
  -1   5  15          1.23          1.06         0.36 o                         
   0   5  15         11.09         12.10         0.80 o                         
   1   5  15         13.81         13.74         1.08 o                         
   2   5  15          0.10          0.28         0.57 o                         
   3   5  15          1.08          0.66         0.69 o                         
   4   5  15         42.02         40.38         1.92 o                         
   5   5  15          0.42          1.33         0.72 o                         
   0   6  15          3.49          3.92         0.59 o                         
   1   6  15          7.49          2.12         2.36 o                         
   2   6  15          0.43          0.60         0.78 o                         
   3   6  15          1.52          0.78         0.66 o                         
   4   6  15          4.76          7.49         1.26 o                         
   5   6  15         21.65         23.32         1.08 o                         
   0   7  15          0.01          0.86         0.60 o                         
   1   7  15          0.66          1.75         0.54 o                         
   2   7  15         12.58         11.38         0.69 o                         
   3   7  15          1.12          0.45         0.51 o                         
   4   7  15          0.49          0.19         0.62 o                         
   5   7  15         13.53         13.43         0.91 o                         
   1   8  15          0.03          0.44         0.78 o                         
   2   8  15         12.09         13.04         0.84 o                         
   3   8  15          0.20          0.14         0.45 o                         
   4   8  15          0.04          0.36         0.53 o                         
                                                                                
