# Supplementary material for: Crystal structures of 3-chloro-2-nitro­benzoic acid with quinoline derivatives: 3-chloro-2-nitro­benzoic acid–5-nitro­quinoline (1/1), 3-chloro-2-nitro­benzoic acid–6-nitro­quinoline (1/1) and 8-hy­droxy­quinolinium 3-chloro-2-nitro­benzoate
Source: Acta Crystallogr E Crystallogr Commun. 2019 Sep 27;75(Pt 10):1552–7. doi: 10.1107/S2056989019012799 (PMC6775735; doi:10.1107/S2056989019012799)
Supplement: Supplementary file 4 [file e-75-01552-IIIsup4.hkl]

data_III                                                                        
_shelx_title ' 10093011'                                                        
_shelx_refln_list_code          4                                               
_shelx_F_calc_maximum      207.76                                               
_exptl_crystal_F_000       712.00                                               
_reflns_d_resolution_high  0.7111                                               
                                                                                
loop_                                                                           
 _space_group_symop_operation_xyz                                               
 'x, y, z'                                                                      
 '-x+1/2, y+1/2, -z+1/2'                                                        
 '-x, -y, -z'                                                                   
 'x-1/2, -y-1/2, z-1/2'                                                         
                                                                                
_cell_length_a     7.3409                                                       
_cell_length_b     7.4689                                                       
_cell_length_c    27.0427                                                       
_cell_angle_alpha  90.000                                                       
_cell_angle_beta   95.716                                                       
_cell_angle_gamma  90.000                                                       
                                                                                
_shelx_F_squared_multiplier     1.000                                           
                                                                                
loop_                                                                           
 _refln_index_h                                                                 
 _refln_index_k                                                                 
 _refln_index_l                                                                 
 _refln_F_squared_calc                                                          
 _refln_F_squared_meas                                                          
 _refln_F_squared_sigma                                                         
 _refln_observed_status                                                         
   2   0   0       6910.18       6967.51       106.41 o                         
   4   0   0        752.41        844.69         7.10 o                         
   6   0   0        760.48        776.46         5.97 o                         
   8   0   0         17.55         18.07         1.21 o                         
  10   0   0          5.50          4.29         1.35 o                         
   1   1   0       1497.68       1645.30         6.76 o                         
   2   1   0        667.51        752.80         3.17 o                         
   3   1   0       1170.13       1229.76         5.46 o                         
   4   1   0         54.00         56.85         0.80 o                         
   5   1   0        151.72        148.31         1.60 o                         
   6   1   0         14.30         14.00         0.68 o                         
   7   1   0         28.61         29.69         1.08 o                         
   8   1   0         26.83         23.92         0.91 o                         
   9   1   0          1.15          0.76         0.70 o                         
  10   1   0         54.63         61.31         1.64 o                         
   0   2   0         31.34         22.62         0.35 o                         
   1   2   0       2048.54       2158.40         8.88 o                         
   2   2   0       1343.49       1458.86         6.31 o                         
   3   2   0       1080.88       1093.13         5.86 o                         
   4   2   0       2374.67       2486.15        12.39 o                         
   5   2   0        902.57        939.07         5.15 o                         
   6   2   0        115.98        118.85         1.52 o                         
   7   2   0         38.85         40.74         0.85 o                         
   8   2   0        107.82        116.22         1.53 o                         
   9   2   0          5.16          4.89         0.81 o                         
  10   2   0         36.20         32.75         1.34 o                         
   1   3   0         42.01         27.78         0.27 o                         
   2   3   0        279.12        306.31         2.20 o                         
   3   3   0        774.61        692.52         3.29 o                         
   4   3   0         31.43         25.25         0.52 o                         
   5   3   0        197.52        210.82         1.54 o                         
   6   3   0        201.72        195.42         1.53 o                         
   7   3   0        114.03        110.54         1.38 o                         
   8   3   0          5.58          4.94         0.70 o                         
   9   3   0         56.02         56.05         1.73 o                         
   0   4   0        357.75        378.68         2.45 o                         
   1   4   0       1380.40       1467.77         6.24 o                         
   2   4   0        116.77        113.28         0.71 o                         
   3   4   0        619.02        591.43         2.73 o                         
   4   4   0          2.13          1.15         0.34 o                         
   5   4   0        137.23        128.91         1.21 o                         
   6   4   0        205.87        202.50         2.72 o                         
   7   4   0         60.09         60.36         1.41 o                         
   8   4   0         79.33         74.84         1.34 o                         
   9   4   0         12.72          8.84         1.00 o                         
   1   5   0       2210.04       2168.12         9.79 o                         
   2   5   0       1925.60       1921.99         9.24 o                         
   3   5   0        137.55        126.18         0.97 o                         
   4   5   0        986.23        983.09         4.78 o                         
   5   5   0        161.69        157.58         1.24 o                         
   6   5   0          4.34          6.18         0.67 o                         
   7   5   0        141.06        142.86         1.79 o                         
   8   5   0         18.10         21.06         1.16 o                         
   9   5   0          0.45         -0.12         0.74 o                         
   0   6   0        819.82        794.93         4.72 o                         
   1   6   0        250.31        239.15         1.74 o                         
   2   6   0         21.33         20.95         0.71 o                         
   3   6   0        662.90        648.97         3.35 o                         
   4   6   0         57.27         57.93         0.73 o                         
   5   6   0         60.09         60.91         0.80 o                         
   6   6   0         13.45         11.61         0.94 o                         
   7   6   0         40.03         41.33         0.99 o                         
   8   6   0         18.80         21.08         1.00 o                         
   1   7   0         40.23         42.60         0.56 o                         
   2   7   0        802.55        783.67         5.80 o                         
   3   7   0        218.14        223.72         1.65 o                         
   4   7   0         20.40         19.42         0.65 o                         
   5   7   0        119.73        119.83         1.36 o                         
   6   7   0         24.10         26.17         0.84 o                         
   7   7   0        121.76        121.41         1.82 o                         
   0   8   0         12.72         13.71         0.71 o                         
   1   8   0        417.00        409.56         2.46 o                         
   2   8   0         56.84         55.40         0.95 o                         
   3   8   0         31.63         32.55         1.03 o                         
   4   8   0        279.87        266.47         1.91 o                         
   5   8   0         25.12         23.78         0.76 o                         
   6   8   0         37.70         38.07         1.06 o                         
   1   9   0         59.38         69.43         1.56 o                         
   2   9   0        291.17        307.38         4.77 o                         
   3   9   0        206.39        228.81         3.39 o                         
   4   9   0          5.30          2.87         1.09 o                         
   5   9   0         15.53         17.26         1.22 o                         
   0  10   0        128.38        146.23         4.33 o                         
   1  10   0          0.11          0.10         0.95 o                         
   2  10   0        106.06        107.71         2.03 o                         
   3  10   0         16.01         13.00         1.38 o                         
  -9   0   1         14.07         12.24         1.24 o                         
  -7   0   1        377.26        373.55         3.49 o                         
  -5   0   1        782.34        789.88         7.30 o                         
  -3   0   1       2749.33       2904.53        19.69 o                         
   3   0   1       2369.91       2547.07        20.70 o                         
   5   0   1          0.08          0.56         0.44 o                         
   7   0   1          0.88          7.02         4.07 o                         
   9   0   1         16.15         23.03         1.72 o                         
 -10   1   1          2.87          2.60         0.94 o                         
  -9   1   1         63.41         63.13         1.35 o                         
  -8   1   1         36.55         35.94         1.00 o                         
  -7   1   1         62.23         64.41         2.41 o                         
  -6   1   1         37.54         41.09         0.87 o                         
  -5   1   1        504.38        496.60         3.08 o                         
  -4   1   1        407.30        456.49         2.24 o                         
  -3   1   1        124.31        161.70         1.00 o                         
  -2   1   1       1221.77       1289.74         5.52 o                         
  -1   1   1        194.43        183.93         0.76 o                         
   1   1   1       5021.85       5046.41        29.47 o                         
   2   1   1      10361.90      10779.49        97.49 o                         
   3   1   1        494.04        491.53         3.76 o                         
   4   1   1         11.10         10.34         0.40 o                         
   5   1   1        386.55        363.83         2.39 o                         
   6   1   1        535.76        561.11         3.15 o                         
   7   1   1        127.40        128.27         1.33 o                         
   8   1   1         16.31         17.19         0.86 o                         
   9   1   1         82.92         88.30         1.67 o                         
  10   1   1         10.88          7.76         1.01 o                         
 -10   2   1          3.11          4.42         1.13 o                         
  -9   2   1          5.04          3.70         0.84 o                         
  -8   2   1          4.28          4.59         0.87 o                         
  -7   2   1          0.27          1.27         0.61 o                         
  -6   2   1         57.23         62.96         0.92 o                         
  -5   2   1         72.37         89.30         1.45 o                         
  -4   2   1         16.98         21.40         0.72 o                         
  -3   2   1       1903.87       2029.87         9.56 o                         
  -2   2   1         82.14         50.35         0.43 o                         
  -1   2   1       1752.74       1879.77         7.61 o                         
   0   2   1          0.55          0.78         0.11 o                         
   1   2   1       3722.83       3729.65        16.57 o                         
   2   2   1         41.92         22.58         0.42 o                         
   3   2   1       2387.95       2510.81        11.93 o                         
   4   2   1       2425.25       2570.57        12.74 o                         
   5   2   1        411.40        454.02         3.66 o                         
   6   2   1        428.26        428.65         3.63 o                         
   7   2   1         58.95         56.13         1.00 o                         
   8   2   1        265.93        261.97         3.12 o                         
   9   2   1          2.00          2.06         0.80 o                         
  10   2   1          7.62          4.69         0.98 o                         
  -9   3   1          1.18          1.39         0.77 o                         
  -8   3   1         61.82         62.49         1.22 o                         
  -7   3   1          9.83          9.66         0.82 o                         
  -6   3   1        105.49         97.73         1.15 o                         
  -5   3   1        409.46        421.72         2.66 o                         
  -4   3   1          3.45          1.70         0.36 o                         
  -3   3   1       1006.85       1082.62         4.93 o                         
  -2   3   1         12.69          8.39         0.35 o                         
  -1   3   1        521.90        458.96         1.86 o                         
   0   3   1       3153.82       3462.70        16.35 o                         
   1   3   1       1087.41       1028.48         4.10 o                         
   2   3   1       3653.97       4081.71        19.11 o                         
   3   3   1        960.90        987.10         4.59 o                         
   4   3   1        107.43         93.30         0.97 o                         
   5   3   1         71.52         70.56         0.84 o                         
   6   3   1         31.68         29.04         0.74 o                         
   7   3   1          6.72          6.11         0.63 o                         
   8   3   1         29.26         32.60         1.07 o                         
   9   3   1          9.13          9.71         1.01 o                         
  -9   4   1         49.01         50.39         1.82 o                         
  -8   4   1          1.88          1.43         0.68 o                         
  -7   4   1          0.02          0.66         0.53 o                         
  -6   4   1        246.95        253.09         1.92 o                         
  -5   4   1         63.20         57.78         0.87 o                         
  -4   4   1          1.26          1.69         0.37 o                         
  -3   4   1        368.97        348.47         1.74 o                         
  -2   4   1       1210.20       1254.76         6.54 o                         
  -1   4   1        886.31        830.75         3.47 o                         
   0   4   1        146.38        147.92         0.99 o                         
   1   4   1       1407.11       1552.10         6.55 o                         
   2   4   1        193.65        222.55         1.09 o                         
   3   4   1         13.79         15.73         0.46 o                         
   4   4   1        121.23        138.92         0.95 o                         
   5   4   1         49.91         46.14         0.77 o                         
   6   4   1        298.99        295.99         2.03 o                         
   7   4   1         25.39         25.30         0.95 o                         
   8   4   1         46.99         46.22         1.13 o                         
   9   4   1         22.86         25.91         1.20 o                         
  -9   5   1          1.90          0.64         0.87 o                         
  -8   5   1         16.11         12.44         1.12 o                         
  -7   5   1        113.04        103.43         1.37 o                         
  -6   5   1         70.62         64.02         1.11 o                         
  -5   5   1         29.85         31.79         0.71 o                         
  -4   5   1        793.13        720.45         3.59 o                         
  -3   5   1        782.48        775.41         3.62 o                         
  -2   5   1        115.74        116.32         0.87 o                         
  -1   5   1        756.91        737.12         3.21 o                         
   0   5   1        345.90        320.78         1.89 o                         
   1   5   1         32.99         31.13         0.47 o                         
   2   5   1         85.23         97.36         1.14 o                         
   3   5   1       1657.91       1675.32         8.58 o                         
   4   5   1        255.61        254.74         1.80 o                         
   5   5   1          1.02          0.22         0.38 o                         
   6   5   1        146.06        148.99         1.23 o                         
   7   5   1          0.50          0.81         0.58 o                         
   8   5   1        154.51        157.43         1.74 o                         
   9   5   1          0.05         -0.15         0.77 o                         
  -8   6   1          6.55          7.28         0.95 o                         
  -7   6   1          0.00          0.40         0.53 o                         
  -6   6   1        284.03        285.50         2.36 o                         
  -5   6   1        121.31        126.40         1.30 o                         
  -4   6   1        476.82        481.01         2.58 o                         
  -3   6   1         67.68         62.45         0.86 o                         
  -2   6   1          0.15          0.37         0.29 o                         
  -1   6   1         14.36         14.69         0.42 o                         
   0   6   1        443.00        449.64         2.16 o                         
   1   6   1        310.92        311.79         2.11 o                         
   2   6   1       2307.25       2302.65        11.82 o                         
   3   6   1         16.27         19.24         0.56 o                         
   4   6   1        336.81        319.68         2.06 o                         
   5   6   1         96.92         88.82         0.96 o                         
   6   6   1         40.48         34.14         0.84 o                         
   7   6   1          9.83         11.62         0.82 o                         
   8   6   1          6.85          8.20         0.81 o                         
  -7   7   1          0.50          0.72         0.63 o                         
  -6   7   1          0.25          0.75         0.51 o                         
  -5   7   1         19.29         16.59         0.69 o                         
  -4   7   1          6.29          8.65         0.60 o                         
  -3   7   1          5.78          5.50         0.47 o                         
  -2   7   1        203.95        203.60         1.64 o                         
  -1   7   1         28.46         26.52         0.51 o                         
   0   7   1        486.00        481.69         2.28 o                         
   1   7   1         61.88         62.83         0.98 o                         
   2   7   1          0.02          0.25         0.41 o                         
   3   7   1          0.37          0.77         0.43 o                         
   4   7   1        650.05        645.88         3.55 o                         
   5   7   1          1.54          2.30         0.65 o                         
   6   7   1          0.03          0.28         0.51 o                         
   7   7   1         22.49         20.16         1.34 o                         
  -6   8   1        147.45        152.20         2.20 o                         
  -5   8   1          3.52          1.54         0.76 o                         
  -4   8   1        189.41        190.00         1.87 o                         
  -3   8   1        172.44        162.11         1.69 o                         
  -2   8   1        509.94        512.66         4.59 o                         
  -1   8   1        108.03        100.05         1.08 o                         
   0   8   1         21.85         21.48         0.77 o                         
   1   8   1          6.33          6.28         0.42 o                         
   2   8   1         25.28         26.69         0.67 o                         
   3   8   1         23.95         19.45         0.93 o                         
   4   8   1          0.59          0.20         0.49 o                         
   5   8   1          0.30          0.10         0.39 o                         
   6   8   1         17.33         16.04         1.18 o                         
  -5   9   1        100.91        111.08         1.73 o                         
  -4   9   1         11.08         10.83         1.22 o                         
  -3   9   1        248.28        268.39         3.24 o                         
  -2   9   1         18.13         23.06         1.66 o                         
  -1   9   1          2.21          4.30         1.00 o                         
   0   9   1        112.87        120.73         1.85 o                         
   1   9   1         37.32         44.18         1.60 o                         
   2   9   1         34.27         38.67         1.66 o                         
   3   9   1          3.22          5.34         1.23 o                         
   4   9   1         66.39         70.19         2.07 o                         
   5   9   1         96.96         98.71         2.03 o                         
  -3  10   1         10.60          7.75         1.36 o                         
  -2  10   1         63.56         65.42         2.81 o                         
  -1  10   1          6.44          7.65         1.14 o                         
   0  10   1         72.91         79.64         1.95 o                         
   1  10   1         83.08        101.48         2.74 o                         
   2  10   1          6.97          8.57         1.29 o                         
   3  10   1         54.14         55.76         1.94 o                         
 -10   0   2          2.38          2.59         1.16 o                         
  -8   0   2        360.04        354.16         6.75 o                         
  -6   0   2         76.91         75.39         1.49 o                         
  -4   0   2       5237.86       5279.17        39.78 o                         
  -2   0   2      41898.12      35145.66      1125.02 o                         
   2   0   2       1263.42       1295.75        11.29 o                         
   4   0   2        581.48        557.43         4.14 o                         
   6   0   2         35.32         32.88         1.55 o                         
   8   0   2          0.26          1.29         0.84 o                         
  10   0   2         20.26         18.55         2.33 o                         
 -10   1   2         28.33         30.46         1.46 o                         
  -9   1   2          2.00          1.61         0.82 o                         
  -8   1   2         56.16         55.56         1.59 o                         
  -7   1   2        353.11        348.88         2.41 o                         
  -6   1   2        336.84        350.63         3.47 o                         
  -5   1   2          7.00          5.34         0.60 o                         
  -4   1   2        405.22        433.36         2.16 o                         
  -3   1   2        305.52        317.47         1.91 o                         
  -2   1   2      17107.71      16572.68       195.78 o                         
  -1   1   2       5311.22       5435.00        26.89 o                         
   0   1   2       7469.90       7586.83        45.25 o                         
   1   1   2       2172.08       2190.96         9.29 o                         
   2   1   2       2838.15       2712.61        12.33 o                         
   3   1   2         56.00         56.49         0.85 o                         
   4   1   2        503.64        521.05         2.87 o                         
   5   1   2          3.44          2.73         0.41 o                         
   6   1   2         41.08         35.48         1.98 o                         
   7   1   2         32.56         31.99         0.91 o                         
   8   1   2         33.82         32.93         0.98 o                         
   9   1   2          6.20          7.52         0.85 o                         
  10   1   2          0.19         -0.03         1.02 o                         
 -10   2   2          0.01         -0.90         0.90 o                         
  -9   2   2         55.81         62.50         1.37 o                         
  -8   2   2         39.95         42.97         1.25 o                         
  -7   2   2         18.76         17.49         0.82 o                         
  -6   2   2        178.71        171.95         1.44 o                         
  -5   2   2         48.88         42.25         0.91 o                         
  -4   2   2        421.92        516.94         2.58 o                         
  -3   2   2       1927.98       2167.44        14.20 o                         
  -2   2   2          0.76          8.94         0.39 o                         
  -1   2   2         57.69         64.90         0.42 o                         
   0   2   2       2984.36       3217.57        14.65 o                         
   1   2   2        268.13        299.06         1.15 o                         
   2   2   2         64.67         80.51         0.53 o                         
   3   2   2        357.52        387.27         1.88 o                         
   4   2   2        432.74        440.83         3.57 o                         
   5   2   2         17.72         17.07         0.90 o                         
   6   2   2         36.72         45.83         0.87 o                         
   7   2   2          3.19          4.37         0.60 o                         
   8   2   2        358.37        355.85         3.89 o                         
   9   2   2        108.03        110.26         1.71 o                         
  10   2   2        127.31        118.76         2.33 o                         
  -9   3   2          4.04          2.79         0.81 o                         
  -8   3   2          1.14          0.36         0.64 o                         
  -7   3   2          1.87          2.71         0.62 o                         
  -6   3   2        195.45        197.04         1.51 o                         
  -5   3   2         47.32         47.75         0.94 o                         
  -4   3   2        513.99        514.81         2.73 o                         
  -3   3   2        903.02        870.57         3.96 o                         
  -2   3   2        331.26        287.28         1.24 o                         
  -1   3   2       3768.75       3991.70        19.55 o                         
   0   3   2        690.06        680.20         3.64 o                         
   1   3   2          8.70         14.33         0.24 o                         
   2   3   2          0.26          0.70         0.20 o                         
   3   3   2       1965.16       2105.36        10.03 o                         
   4   3   2          6.99         11.33         0.45 o                         
   5   3   2         47.37         47.80         0.72 o                         
   6   3   2        287.89        279.46         2.04 o                         
   7   3   2         95.97        104.72         1.26 o                         
   8   3   2         40.20         40.38         1.00 o                         
   9   3   2         19.89         19.50         0.98 o                         
  -9   4   2         83.41         85.67         1.53 o                         
  -8   4   2        136.80        135.78         1.70 o                         
  -7   4   2         22.12         22.82         0.80 o                         
  -6   4   2          1.30          1.30         0.55 o                         
  -5   4   2        412.67        412.19         2.59 o                         
  -4   4   2        137.07        132.44         1.54 o                         
  -3   4   2          0.51          0.43         0.26 o                         
  -2   4   2         12.98         14.55         0.36 o                         
  -1   4   2       1081.67       1096.71         4.58 o                         
   0   4   2        757.61        794.57         5.36 o                         
   1   4   2        274.81        241.39         1.33 o                         
   2   4   2        352.97        386.30         1.86 o                         
   3   4   2        240.86        217.84         1.61 o                         
   4   4   2          0.62          1.00         0.34 o                         
   5   4   2          1.10          2.65         0.42 o                         
   6   4   2         40.02         40.74         1.07 o                         
   7   4   2        108.10        102.18         1.48 o                         
   8   4   2         90.40         93.36         1.42 o                         
   9   4   2          8.92         11.66         1.41 o                         
  -9   5   2          0.13          0.63         0.72 o                         
  -8   5   2         56.77         56.01         1.59 o                         
  -7   5   2         12.37          9.23         0.79 o                         
  -6   5   2        484.97        473.02         2.88 o                         
  -5   5   2        205.16        206.62         1.55 o                         
  -4   5   2       1472.37       1468.98         7.78 o                         
  -3   5   2        695.06        719.40         3.47 o                         
  -2   5   2         84.38         93.70         0.71 o                         
  -1   5   2          0.70          0.43         0.19 o                         
   0   5   2        153.14        160.99         0.87 o                         
   1   5   2        671.45        612.60         3.39 o                         
   2   5   2        338.77        346.50         1.88 o                         
   3   5   2        885.96        810.72         3.82 o                         
   4   5   2        329.08        322.23         1.83 o                         
   5   5   2        190.77        178.03         1.24 o                         
   6   5   2         28.79         27.87         0.68 o                         
   7   5   2         13.05         11.12         0.79 o                         
   8   5   2         37.85         34.59         1.30 o                         
  -8   6   2          9.57          9.14         1.05 o                         
  -7   6   2          5.66          4.72         1.00 o                         
  -6   6   2          5.18          6.90         0.79 o                         
  -5   6   2        252.16        248.32         1.80 o                         
  -4   6   2         10.51          9.64         0.48 o                         
  -3   6   2       1561.53       1537.73         7.88 o                         
  -2   6   2        287.05        279.63         1.93 o                         
  -1   6   2          9.34         10.82         0.34 o                         
   0   6   2       1422.18       1393.51         5.92 o                         
   1   6   2          5.60          5.41         0.35 o                         
   2   6   2        475.50        441.75         2.35 o                         
   3   6   2          0.45          0.62         0.34 o                         
   4   6   2         33.18         30.02         0.67 o                         
   5   6   2        331.59        329.61         2.08 o                         
   6   6   2         23.81         20.77         0.78 o                         
   7   6   2         22.49         26.10         0.94 o                         
   8   6   2          7.86          7.59         0.78 o                         
  -7   7   2         82.61         81.83         1.28 o                         
  -6   7   2          1.82          2.50         0.59 o                         
  -5   7   2         60.11         56.71         1.17 o                         
  -4   7   2        176.72        173.69         1.35 o                         
  -3   7   2        127.75        123.73         1.14 o                         
  -2   7   2        133.93        125.95         0.96 o                         
  -1   7   2        413.37        414.15         2.30 o                         
   0   7   2        287.66        289.64         1.58 o                         
   1   7   2       1532.23       1522.02         8.49 o                         
   2   7   2        847.76        827.18         4.31 o                         
   3   7   2        244.95        251.72         1.68 o                         
   4   7   2          1.69          1.95         0.48 o                         
   5   7   2         29.09         29.11         1.00 o                         
   6   7   2          2.95          3.80         0.83 o                         
   7   7   2        180.74        183.96         2.26 o                         
  -6   8   2         33.73         32.54         1.82 o                         
  -5   8   2        313.87        317.71         3.23 o                         
  -4   8   2          2.30          2.20         0.79 o                         
  -3   8   2        269.58        277.29         1.81 o                         
  -2   8   2         86.83         80.75         0.86 o                         
  -1   8   2         28.36         27.08         0.47 o                         
   0   8   2          0.33          0.58         0.25 o                         
   1   8   2        207.41        213.31         1.32 o                         
   2   8   2          6.68          4.82         0.44 o                         
   3   8   2          0.41          0.37         0.34 o                         
   4   8   2         15.63         19.55         0.74 o                         
   5   8   2        243.37        245.75         2.01 o                         
   6   8   2         19.32         21.03         0.97 o                         
  -5   9   2         32.30         35.17         1.32 o                         
  -4   9   2         13.96         20.00         1.04 o                         
  -3   9   2         67.08         72.02         1.46 o                         
  -2   9   2        135.53        133.24         1.59 o                         
  -1   9   2          3.55          4.00         1.20 o                         
   0   9   2          0.92          1.49         0.74 o                         
   1   9   2         63.93         67.35         1.62 o                         
   2   9   2         16.60         10.71         1.23 o                         
   3   9   2         37.03         34.34         1.63 o                         
   4   9   2          6.23          2.28         0.96 o                         
   5   9   2          0.35         -0.33         0.85 o                         
  -3  10   2          1.79          2.18         1.11 o                         
  -2  10   2         37.41         41.34         5.13 o                         
  -1  10   2         23.66         26.80         1.40 o                         
   0  10   2         44.68         53.26         1.63 o                         
   1  10   2        212.32        227.69         5.41 o                         
   2  10   2          0.11          0.96         0.90 o                         
   3  10   2         37.99         36.18         1.61 o                         
  -9   0   3          0.16          1.91         1.13 o                         
  -7   0   3       1076.50       1099.18         9.42 o                         
  -5   0   3        404.31        433.50         3.38 o                         
  -3   0   3         52.87         41.43         0.70 o                         
  -1   0   3      11663.28      10981.41       192.27 o                         
   1   0   3       1448.61       1393.74         7.74 o                         
   3   0   3        505.09        460.87         4.34 o                         
   5   0   3          0.39          0.16         0.43 o                         
   7   0   3        268.35        252.12         2.84 o                         
   9   0   3         56.97         59.87         1.92 o                         
 -10   1   3          1.43          1.92         0.93 o                         
  -9   1   3          1.17          1.27         0.74 o                         
  -8   1   3         97.83         97.59         1.44 o                         
  -7   1   3         54.46         67.68         4.19 o                         
  -6   1   3        770.99        781.05         4.84 o                         
  -5   1   3        755.89        761.38         3.85 o                         
  -4   1   3        279.05        338.27         2.79 o                         
  -3   1   3       1010.81        960.52         4.22 o                         
  -2   1   3      28299.09      25697.70       324.33 o                         
  -1   1   3        786.14        716.86         3.63 o                         
   0   1   3         34.83         25.93         0.30 o                         
   1   1   3         43.76         58.55         0.33 o                         
   2   1   3       1321.29       1530.44         6.51 o                         
   3   1   3       1843.12       1837.46         8.31 o                         
   4   1   3        836.74        885.87         6.23 o                         
   5   1   3        368.64        367.20         2.14 o                         
   6   1   3         26.61         21.70         1.03 o                         
   7   1   3          2.14          1.47         0.53 o                         
   8   1   3         26.92         27.60         1.53 o                         
   9   1   3         21.70         25.55         1.57 o                         
  10   1   3        152.60        151.11         2.85 o                         
 -10   2   3         55.72         52.13         1.51 o                         
  -9   2   3          3.70          3.97         0.80 o                         
  -8   2   3         14.58         13.25         0.98 o                         
  -7   2   3         60.14         58.28         1.02 o                         
  -6   2   3         56.78         57.84         0.95 o                         
  -5   2   3        235.74        235.76         1.73 o                         
  -4   2   3       1322.30       1439.67         7.97 o                         
  -3   2   3        603.05        560.23         2.64 o                         
  -2   2   3        483.07        525.72         2.21 o                         
  -1   2   3        778.06        850.17         4.88 o                         
   0   2   3       4788.40       5197.29        25.49 o                         
   1   2   3       1312.23       1293.51         4.80 o                         
   2   2   3         12.39         11.53         0.31 o                         
   3   2   3       2006.75       1997.36        12.75 o                         
   4   2   3        293.61        291.71         1.53 o                         
   5   2   3        100.86        102.63         1.32 o                         
   6   2   3        378.02        392.06         2.34 o                         
   7   2   3        139.49        145.57         1.53 o                         
   8   2   3         27.53         25.47         1.02 o                         
   9   2   3         46.18         46.74         1.24 o                         
  -9   3   3          8.40          9.17         0.97 o                         
  -8   3   3          7.65          8.87         0.87 o                         
  -7   3   3          3.14          2.96         0.75 o                         
  -6   3   3          9.62         11.72         0.68 o                         
  -5   3   3         43.59         43.07         0.76 o                         
  -4   3   3       1576.40       1587.69         9.33 o                         
  -3   3   3        472.08        475.21         2.26 o                         
  -2   3   3          6.33          7.73         0.25 o                         
  -1   3   3       7638.55       8268.57        45.54 o                         
   0   3   3       2987.70       3064.74        14.29 o                         
   1   3   3        764.96        837.59         3.29 o                         
   2   3   3         78.34        103.20         0.88 o                         
   3   3   3        417.72        494.01         2.20 o                         
   4   3   3        211.73        222.43         1.47 o                         
   5   3   3         50.54         38.13         0.73 o                         
   6   3   3          0.70          1.06         0.48 o                         
   7   3   3         10.95         11.68         0.65 o                         
   8   3   3         58.02         54.71         1.15 o                         
   9   3   3         67.84         71.76         1.42 o                         
  -9   4   3          4.15          5.07         0.89 o                         
  -8   4   3         24.99         25.04         1.07 o                         
  -7   4   3         28.70         29.96         0.93 o                         
  -6   4   3        147.89        144.36         1.71 o                         
  -5   4   3         42.84         44.54         0.82 o                         
  -4   4   3        416.87        438.56         2.35 o                         
  -3   4   3        649.18        594.30         2.79 o                         
  -2   4   3         37.40         32.55         0.36 o                         
  -1   4   3        558.45        673.36         3.23 o                         
   0   4   3       1891.93       2152.19        10.99 o                         
   1   4   3        529.22        585.98         2.41 o                         
   2   4   3         65.77         42.01         0.43 o                         
   3   4   3        419.53        451.39         2.07 o                         
   4   4   3        236.87        259.91         1.64 o                         
   5   4   3         14.86         13.46         0.83 o                         
   6   4   3        207.10        198.96         1.56 o                         
   7   4   3          0.19          0.53         0.56 o                         
   8   4   3          5.65          6.03         0.75 o                         
   9   4   3         37.53         35.57         1.08 o                         
  -9   5   3          0.03          1.53         0.79 o                         
  -8   5   3        108.25        116.58         1.56 o                         
  -7   5   3          5.61          5.59         0.68 o                         
  -6   5   3        242.80        234.54         1.84 o                         
  -5   5   3       1258.48       1258.86         6.55 o                         
  -4   5   3         66.23         59.24         0.84 o                         
  -3   5   3        584.81        589.78         3.31 o                         
  -2   5   3         73.26         71.52         0.62 o                         
  -1   5   3        358.29        347.93         1.63 o                         
   0   5   3        691.73        691.95         3.27 o                         
   1   5   3       2627.70       2708.07        12.39 o                         
   2   5   3        354.11        298.55         1.57 o                         
   3   5   3        686.88        682.83         3.42 o                         
   4   5   3        132.25        146.93         1.05 o                         
   5   5   3        134.66        134.00         1.16 o                         
   6   5   3         29.88         28.04         0.93 o                         
   7   5   3        269.49        252.89         2.05 o                         
   8   5   3         60.90         62.26         1.38 o                         
  -8   6   3         95.45         92.19         1.55 o                         
  -7   6   3          0.16         -0.02         0.54 o                         
  -6   6   3         11.16         12.47         0.69 o                         
  -5   6   3         35.81         35.84         0.81 o                         
  -4   6   3         29.91         27.50         0.55 o                         
  -3   6   3         15.62         16.68         0.54 o                         
  -2   6   3       1257.86       1279.01         6.20 o                         
  -1   6   3         13.47         14.49         0.35 o                         
   0   6   3          0.03          0.22         0.23 o                         
   1   6   3         12.66         14.85         0.65 o                         
   2   6   3        836.37        778.72         4.34 o                         
   3   6   3         54.77         52.53         0.63 o                         
   4   6   3        122.55        103.08         0.93 o                         
   5   6   3          7.31          4.33         0.53 o                         
   6   6   3         74.23         75.95         1.34 o                         
   7   6   3         13.40         13.62         0.84 o                         
   8   6   3        122.37        121.89         2.00 o                         
  -7   7   3          0.53          0.52         0.64 o                         
  -6   7   3          7.36          7.78         0.77 o                         
  -5   7   3         46.47         47.00         0.96 o                         
  -4   7   3         36.71         37.30         0.86 o                         
  -3   7   3        647.75        641.36         3.86 o                         
  -2   7   3         73.71         70.17         0.86 o                         
  -1   7   3         15.86         12.76         0.59 o                         
   0   7   3        121.29        127.65         0.83 o                         
   1   7   3        146.90        140.90         1.03 o                         
   2   7   3        805.29        776.49         3.96 o                         
   3   7   3          1.35          1.96         0.44 o                         
   4   7   3        439.40        430.96         2.72 o                         
   5   7   3          9.43          7.67         0.66 o                         
   6   7   3        258.81        270.63         2.26 o                         
   7   7   3          0.81          0.12         0.57 o                         
  -6   8   3        118.24        126.30         2.50 o                         
  -5   8   3          6.13         10.33         1.06 o                         
  -4   8   3        314.43        303.02         3.27 o                         
  -3   8   3         15.41         11.90         0.77 o                         
  -2   8   3        400.74        398.76         3.07 o                         
  -1   8   3          1.39          1.41         0.31 o                         
   0   8   3         11.31         10.59         0.33 o                         
   1   8   3         38.53         35.01         0.95 o                         
   2   8   3         90.78         94.44         1.02 o                         
   3   8   3         70.38         68.24         0.92 o                         
   4   8   3         19.95         21.80         0.70 o                         
   5   8   3         19.55         22.23         0.82 o                         
   6   8   3         18.20         20.62         0.91 o                         
  -5   9   3         37.57         40.84         1.29 o                         
  -4   9   3         24.32         23.78         1.57 o                         
  -3   9   3         10.71          7.34         0.88 o                         
  -2   9   3          0.88          1.58         0.61 o                         
  -1   9   3         70.34         70.79         1.36 o                         
   0   9   3          4.91          4.11         0.67 o                         
   1   9   3        359.21        364.97         5.26 o                         
   2   9   3          6.05          5.66         1.03 o                         
   3   9   3         94.92         95.53         2.09 o                         
   4   9   3         90.18         84.90         1.83 o                         
   5   9   3         36.36         31.36         2.01 o                         
  -3  10   3         24.18         20.97         1.69 o                         
  -2  10   3        174.66        180.51         3.02 o                         
  -1  10   3        143.79        170.74         3.24 o                         
   0  10   3         54.48         60.95         1.87 o                         
   1  10   3        244.64        267.88         3.42 o                         
   2  10   3         59.10         70.06         1.75 o                         
 -10   0   4          9.73          6.86         1.37 o                         
  -8   0   4        162.41        162.73         2.94 o                         
  -6   0   4        181.76        186.53         2.11 o                         
  -4   0   4       2157.39       2159.24        14.76 o                         
  -2   0   4      43163.12      37250.36      1274.69 o                         
   0   0   4       7570.67       7420.73        89.73 o                         
   2   0   4        169.25        163.92         1.30 o                         
   4   0   4         11.97          7.65         0.97 o                         
   6   0   4        101.78        113.38         1.52 o                         
   8   0   4          8.17         11.18         1.48 o                         
  10   0   4          5.21          3.75         1.31 o                         
 -10   1   4          6.55          3.42         1.05 o                         
  -9   1   4         58.80         56.57         1.43 o                         
  -8   1   4         31.07         33.69         1.34 o                         
  -7   1   4        508.00        526.94         3.32 o                         
  -6   1   4         21.60         20.95         0.82 o                         
  -5   1   4         11.42         12.61         0.60 o                         
  -4   1   4       7364.75       7952.05        45.66 o                         
  -3   1   4        240.08        260.14         1.37 o                         
  -2   1   4      22094.99      21111.50       207.30 o                         
  -1   1   4        494.90        437.45         1.74 o                         
   0   1   4        144.29        128.39         0.61 o                         
   1   1   4        865.63        913.69         5.23 o                         
   2   1   4        957.23        987.75         4.13 o                         
   3   1   4        212.81        217.68         1.22 o                         
   4   1   4         14.54         14.45         0.54 o                         
   5   1   4        456.15        474.07         2.51 o                         
   6   1   4       1098.56       1118.77         5.99 o                         
   7   1   4         50.79         56.54         1.33 o                         
   8   1   4        333.72        328.17         2.54 o                         
   9   1   4        107.64        107.14         2.73 o                         
  10   1   4          5.36          6.89         0.99 o                         
 -10   2   4          4.35          3.52         1.05 o                         
  -9   2   4         14.08         15.33         1.00 o                         
  -8   2   4         28.91         34.02         1.10 o                         
  -7   2   4          1.67          2.73         0.69 o                         
  -6   2   4        210.09        221.83         1.67 o                         
  -5   2   4        108.89        129.86         1.86 o                         
  -4   2   4        491.30        482.74         3.45 o                         
  -3   2   4         65.91         73.84         0.62 o                         
  -2   2   4        143.38        138.96         0.72 o                         
  -1   2   4        817.71        854.13         3.53 o                         
   0   2   4       4588.89       4758.30        22.90 o                         
   1   2   4       2893.21       2892.98        11.71 o                         
   2   2   4       1466.11       1609.17         7.62 o                         
   3   2   4         31.21         21.42         0.54 o                         
   4   2   4          1.26         10.81         0.36 o                         
   5   2   4        751.54        766.31         4.52 o                         
   6   2   4         11.02         12.02         0.64 o                         
   7   2   4         35.79         40.12         1.19 o                         
   8   2   4         78.27         80.13         1.41 o                         
   9   2   4          9.87          7.90         0.98 o                         
  -9   3   4         14.29         15.44         0.97 o                         
  -8   3   4         47.08         43.62         1.12 o                         
  -7   3   4        507.97        508.13         3.69 o                         
  -6   3   4         52.25         48.16         1.06 o                         
  -5   3   4         61.64         50.94         0.88 o                         
  -4   3   4        173.07        178.32         1.81 o                         
  -3   3   4         35.62         36.04         0.48 o                         
  -2   3   4         28.49         15.01         0.27 o                         
  -1   3   4        706.10        789.95         6.39 o                         
   0   3   4       1895.53       2016.32         8.86 o                         
   1   3   4       2243.46       2483.57        10.70 o                         
   2   3   4       1057.25       1127.42         4.61 o                         
   3   3   4         27.74         21.27         0.33 o                         
   4   3   4        101.19         96.07         0.80 o                         
   5   3   4         91.03         79.93         0.88 o                         
   6   3   4        190.05        186.39         1.70 o                         
   7   3   4          0.03          0.21         0.51 o                         
   8   3   4         53.16         48.89         1.06 o                         
   9   3   4         36.19         38.16         1.31 o                         
  -9   4   4          0.77          0.94         0.77 o                         
  -8   4   4          9.49          8.57         0.85 o                         
  -7   4   4         13.77         15.02         0.82 o                         
  -6   4   4        866.59        836.04         4.68 o                         
  -5   4   4          1.17          1.49         0.53 o                         
  -4   4   4          0.91          0.67         0.34 o                         
  -3   4   4        655.26        650.99         3.02 o                         
  -2   4   4         23.06         19.45         0.41 o                         
  -1   4   4        999.60        941.10         6.07 o                         
   0   4   4        235.86        261.40         1.31 o                         
   1   4   4         22.94         28.53         0.54 o                         
   2   4   4         78.84         90.52         0.71 o                         
   3   4   4        138.67        141.68         0.96 o                         
   4   4   4       1379.56       1421.89         6.61 o                         
   5   4   4        955.61        963.04         4.66 o                         
   6   4   4        140.14        138.47         1.33 o                         
   7   4   4          0.29          0.21         0.49 o                         
   8   4   4         27.96         28.45         1.19 o                         
   9   4   4         55.92         59.66         1.35 o                         
  -9   5   4         10.62          9.66         1.03 o                         
  -8   5   4         13.10         10.67         0.86 o                         
  -7   5   4        184.91        191.52         1.80 o                         
  -6   5   4          0.04          0.40         0.50 o                         
  -5   5   4        276.39        263.61         3.05 o                         
  -4   5   4       1209.18       1192.04         5.71 o                         
  -3   5   4          8.12         10.45         0.58 o                         
  -2   5   4        411.93        424.47         2.10 o                         
  -1   5   4          4.75          4.60         0.18 o                         
   0   5   4         41.56         50.28         0.51 o                         
   1   5   4        822.59        750.67         4.54 o                         
   2   5   4        323.79        325.95         1.73 o                         
   3   5   4          3.69          3.49         0.36 o                         
   4   5   4         22.29         25.53         0.51 o                         
   5   5   4          1.29          2.47         0.44 o                         
   6   5   4          0.31          0.91         0.41 o                         
   7   5   4         86.93         96.62         1.35 o                         
   8   5   4          5.97          5.48         0.74 o                         
  -8   6   4         25.52         25.98         1.02 o                         
  -7   6   4         20.87         21.75         0.92 o                         
  -6   6   4          3.88          4.68         0.63 o                         
  -5   6   4        355.41        363.57         2.16 o                         
  -4   6   4        148.86        142.95         1.24 o                         
  -3   6   4          5.92          6.72         0.50 o                         
  -2   6   4       1390.29       1372.50         6.72 o                         
  -1   6   4       1232.71       1203.75         6.57 o                         
   0   6   4        738.61        714.02         3.38 o                         
   1   6   4       2615.32       2688.11        13.39 o                         
   2   6   4        275.34        262.47         1.56 o                         
   3   6   4         27.99         20.55         0.54 o                         
   4   6   4          2.24          3.13         0.45 o                         
   5   6   4         59.48         52.31         0.77 o                         
   6   6   4         74.76         70.01         1.09 o                         
   7   6   4          0.57          1.73         0.72 o                         
   8   6   4        134.62        139.22         2.08 o                         
  -7   7   4          1.24          0.80         0.66 o                         
  -6   7   4          5.41          5.90         0.67 o                         
  -5   7   4         16.69         18.60         0.82 o                         
  -4   7   4          9.62         11.06         0.61 o                         
  -3   7   4        139.41        130.22         1.54 o                         
  -2   7   4         31.93         35.95         0.49 o                         
  -1   7   4         21.16         21.14         0.71 o                         
   0   7   4       1900.59       1836.18         8.23 o                         
   1   7   4          0.05          0.89         0.24 o                         
   2   7   4        212.16        188.47         1.33 o                         
   3   7   4        586.24        582.66         3.23 o                         
   4   7   4        128.55        111.64         1.18 o                         
   5   7   4        181.13        185.54         1.72 o                         
   6   7   4        187.25        194.05         1.99 o                         
   7   7   4         50.56         48.80         1.27 o                         
  -6   8   4         36.63         36.26         1.44 o                         
  -5   8   4        389.13        414.40         4.06 o                         
  -4   8   4         69.20         59.12         1.64 o                         
  -3   8   4         84.20         87.57         1.64 o                         
  -2   8   4         50.20         46.32         1.16 o                         
  -1   8   4         16.10         15.86         0.74 o                         
   0   8   4        201.43        203.47         1.78 o                         
   1   8   4        109.53        116.84         1.34 o                         
   2   8   4         43.67         49.13         0.99 o                         
   3   8   4         91.65         89.99         1.12 o                         
   4   8   4         44.76         42.53         0.79 o                         
   5   8   4         97.58         92.50         1.13 o                         
   6   8   4         24.82         26.88         0.97 o                         
  -5   9   4         10.95         12.50         1.13 o                         
  -4   9   4        100.68        105.21         1.83 o                         
  -3   9   4          3.66          3.22         0.98 o                         
  -2   9   4          7.63          8.88         0.94 o                         
  -1   9   4         34.06         35.51         0.98 o                         
   0   9   4          1.40          1.32         0.58 o                         
   1   9   4        132.40        119.90         1.43 o                         
   2   9   4          9.30          8.21         1.11 o                         
   3   9   4        145.33        133.61         2.08 o                         
   4   9   4         32.73         31.98         1.66 o                         
   5   9   4          0.38         -0.16         0.77 o                         
  -3  10   4         12.24         12.06         1.41 o                         
  -2  10   4        109.95        117.72         2.37 o                         
  -1  10   4        243.33        250.82         4.77 o                         
   0  10   4        193.35        207.26         2.72 o                         
   1  10   4          2.98          3.08         1.22 o                         
   2  10   4         11.94         15.83         1.39 o                         
  -9   0   5         78.82         72.06         1.95 o                         
  -7   0   5         79.22         76.69         1.66 o                         
  -5   0   5         94.10         82.54         1.56 o                         
  -3   0   5       3765.86       3965.37        28.13 o                         
  -1   0   5      11832.63      10934.11       191.55 o                         
   1   0   5        272.43        312.17         1.83 o                         
   3   0   5        933.84        930.38        10.21 o                         
   5   0   5        151.97        137.09         1.46 o                         
   7   0   5         42.82         44.89         1.95 o                         
   9   0   5        139.83        139.61         2.85 o                         
 -10   1   5          1.50          2.04         0.85 o                         
  -9   1   5         16.02         20.36         1.16 o                         
  -8   1   5         22.74         23.52         1.19 o                         
  -7   1   5         11.66          9.58         0.83 o                         
  -6   1   5         23.75         29.36         1.09 o                         
  -5   1   5        110.53         99.83         1.00 o                         
  -4   1   5       2769.83       3052.71        18.66 o                         
  -3   1   5        150.30        157.67         0.98 o                         
  -2   1   5       1100.17       1139.38         4.97 o                         
  -1   1   5       2434.91       2631.42        16.25 o                         
   0   1   5       2401.31       2643.89        12.58 o                         
   1   1   5       4714.76       4854.38        22.09 o                         
   2   1   5       3946.75       4203.95        20.41 o                         
   3   1   5        235.88        257.52         2.11 o                         
   4   1   5         19.66         19.30         0.39 o                         
   5   1   5       1226.56       1223.43         6.04 o                         
   6   1   5        604.23        615.05         3.46 o                         
   7   1   5         97.52         97.73         1.33 o                         
   8   1   5          1.97          2.11         0.65 o                         
   9   1   5        316.31        313.61         4.38 o                         
  10   1   5          3.70          3.90         0.94 o                         
 -10   2   5          1.38          0.60         0.83 o                         
  -9   2   5          0.66          1.72         0.80 o                         
  -8   2   5         93.04         86.01         1.38 o                         
  -7   2   5        369.11        374.69         3.54 o                         
  -6   2   5        389.11        397.37         5.05 o                         
  -5   2   5        643.55        665.20         3.53 o                         
  -4   2   5       1756.24       1960.67         9.75 o                         
  -3   2   5        292.65        278.55         1.48 o                         
  -2   2   5        251.06        257.64         1.44 o                         
  -1   2   5        584.30        588.53         2.41 o                         
   0   2   5       1188.01       1143.69         6.29 o                         
   1   2   5       2131.47       2183.46        16.58 o                         
   2   2   5      10324.01      11104.12        67.95 o                         
   3   2   5        258.62        294.06         1.42 o                         
   4   2   5         35.03         47.06         0.70 o                         
   5   2   5        287.13        309.25         1.82 o                         
   6   2   5        113.64        123.04         1.23 o                         
   7   2   5         53.80         55.41         1.19 o                         
   8   2   5         59.98         61.77         1.22 o                         
   9   2   5          0.29          0.60         0.64 o                         
  -9   3   5         13.43         11.29         1.01 o                         
  -8   3   5         24.99         23.17         1.11 o                         
  -7   3   5          4.18          3.82         0.69 o                         
  -6   3   5          3.03          3.48         0.56 o                         
  -5   3   5        536.33        531.64         3.16 o                         
  -4   3   5        945.84        972.33         4.82 o                         
  -3   3   5          2.64          7.64         0.36 o                         
  -2   3   5        705.40        763.62         3.21 o                         
  -1   3   5        762.96        758.42         5.60 o                         
   0   3   5       5040.98       5952.55        33.43 o                         
   1   3   5       2102.99       2461.60        10.51 o                         
   2   3   5        604.23        670.84         2.75 o                         
   3   3   5        262.89        218.44         1.53 o                         
   4   3   5        170.04        154.15         1.00 o                         
   5   3   5         35.72         30.59         0.97 o                         
   6   3   5         84.88         89.12         1.17 o                         
   7   3   5         29.15         29.27         0.76 o                         
   8   3   5        119.78        124.11         1.45 o                         
   9   3   5        107.47        109.87         1.94 o                         
  -9   4   5          1.04          1.64         0.81 o                         
  -8   4   5        139.47        137.23         2.21 o                         
  -7   4   5         81.67         86.70         1.71 o                         
  -6   4   5         81.29         86.51         1.20 o                         
  -5   4   5         43.34         39.38         0.82 o                         
  -4   4   5        211.33        191.94         1.60 o                         
  -3   4   5         17.44         18.56         0.42 o                         
  -2   4   5       2138.28       2186.22        12.37 o                         
  -1   4   5        497.51        524.48         2.63 o                         
   0   4   5        509.92        534.11         3.50 o                         
   1   4   5         41.74         24.80         0.28 o                         
   2   4   5       3313.14       3671.27        18.34 o                         
   3   4   5        115.79        121.13         0.92 o                         
   4   4   5        188.83        187.75         1.28 o                         
   5   4   5         19.11         20.65         0.62 o                         
   6   4   5         32.70         36.85         0.84 o                         
   7   4   5        227.49        215.62         2.18 o                         
   8   4   5          0.72          0.61         0.62 o                         
   9   4   5          4.75          2.85         1.17 o                         
  -9   5   5          7.87          4.96         0.87 o                         
  -8   5   5         36.57         38.19         1.18 o                         
  -7   5   5         98.17         92.71         1.83 o                         
  -6   5   5         45.47         43.69         1.07 o                         
  -5   5   5        957.75        949.00         4.95 o                         
  -4   5   5         13.13         12.66         0.56 o                         
  -3   5   5       1175.56       1164.49         5.28 o                         
  -2   5   5        216.71        190.85         1.11 o                         
  -1   5   5         79.06         74.63         0.59 o                         
   0   5   5        583.62        561.74         3.19 o                         
   1   5   5          7.33          8.60         0.47 o                         
   2   5   5        479.68        464.89         2.33 o                         
   3   5   5        121.33        119.46         0.86 o                         
   4   5   5        135.55        123.12         0.95 o                         
   5   5   5        243.80        214.91         1.42 o                         
   6   5   5         24.74         21.18         0.60 o                         
   7   5   5         74.80         72.53         1.24 o                         
   8   5   5         10.13          9.27         0.75 o                         
  -8   6   5          8.42          5.61         0.87 o                         
  -7   6   5         58.11         53.60         1.17 o                         
  -6   6   5        125.70        122.52         1.40 o                         
  -5   6   5          0.46          0.74         0.42 o                         
  -4   6   5          2.15          3.15         0.41 o                         
  -3   6   5         40.53         36.89         0.54 o                         
  -2   6   5        374.27        356.68         1.87 o                         
  -1   6   5         86.59         86.16         1.12 o                         
   0   6   5        170.09        153.16         0.90 o                         
   1   6   5        319.72        282.09         1.53 o                         
   2   6   5          0.68          0.63         0.33 o                         
   3   6   5        501.45        455.03         2.42 o                         
   4   6   5         10.99          7.20         0.50 o                         
   5   6   5         27.58         29.36         0.72 o                         
   6   6   5        699.94        699.84         4.01 o                         
   7   6   5          0.07          0.49         0.66 o                         
   8   6   5         22.73         18.59         1.13 o                         
  -7   7   5          1.47          1.96         0.78 o                         
  -6   7   5          0.03          0.43         0.55 o                         
  -5   7   5        202.45        197.08         1.77 o                         
  -4   7   5        294.64        297.38         2.50 o                         
  -3   7   5         10.88         10.39         0.39 o                         
  -2   7   5        256.18        261.63         2.19 o                         
  -1   7   5         72.74         78.71         1.18 o                         
   0   7   5        923.01        928.55         4.40 o                         
   1   7   5         50.18         34.21         0.60 o                         
   2   7   5         92.82         87.14         0.80 o                         
   3   7   5          0.07          0.02         0.36 o                         
   4   7   5         63.78         73.86         1.03 o                         
   5   7   5         10.10          9.32         0.70 o                         
   6   7   5        145.65        147.93         1.65 o                         
   7   7   5         83.57         87.91         1.73 o                         
  -6   8   5         78.66         76.95         1.85 o                         
  -5   8   5        139.08        139.66         2.37 o                         
  -4   8   5          5.74          5.43         0.91 o                         
  -3   8   5         20.91         22.65         1.01 o                         
  -2   8   5        146.92        143.03         1.58 o                         
  -1   8   5          0.21          0.47         0.51 o                         
   0   8   5          1.59          1.63         0.47 o                         
   1   8   5         19.95         17.95         0.64 o                         
   2   8   5        211.11        191.84         2.09 o                         
   3   8   5          8.45          8.46         0.67 o                         
   4   8   5         26.94         26.73         0.72 o                         
   5   8   5         25.33         28.23         0.92 o                         
   6   8   5          8.73          7.30         0.97 o                         
  -5   9   5         14.03         11.30         1.07 o                         
  -4   9   5        254.14        262.65         2.93 o                         
  -3   9   5          1.68          2.77         0.91 o                         
  -2   9   5          1.73          0.78         0.65 o                         
  -1   9   5          1.56          2.25         0.63 o                         
   0   9   5        231.37        233.91         2.13 o                         
   1   9   5        148.99        165.10         1.89 o                         
   2   9   5          2.96          4.40         0.62 o                         
   3   9   5          2.10          3.21         0.65 o                         
   4   9   5         90.41         96.56         1.40 o                         
  -2  10   5          6.46          4.27         1.21 o                         
  -1  10   5          0.04          0.47         1.17 o                         
   0  10   5          0.11          1.19         0.84 o                         
   1  10   5         67.60         70.48         2.16 o                         
   2  10   5          0.97          0.25         0.88 o                         
 -10   0   6        302.30        288.06         4.00 o                         
  -8   0   6        637.28        667.09         8.15 o                         
  -6   0   6        101.39        105.64         2.78 o                         
  -4   0   6       7796.55       8613.82        78.92 o                         
  -2   0   6       4094.81       4558.01        32.23 o                         
   0   0   6       1032.55       1068.16         5.89 o                         
   2   0   6       1288.75       1310.78         9.06 o                         
   4   0   6         59.97         69.89         1.27 o                         
   6   0   6         81.41         82.33         1.33 o                         
   8   0   6        909.02        922.37         8.87 o                         
 -10   1   6          1.05          0.15         0.81 o                         
  -9   1   6          8.75          8.48         1.02 o                         
  -8   1   6          0.29          0.16         0.60 o                         
  -7   1   6         55.72         60.01         1.10 o                         
  -6   1   6          1.36          0.81         0.62 o                         
  -5   1   6          6.85          6.15         0.51 o                         
  -4   1   6        281.16        296.21         3.75 o                         
  -3   1   6         25.89         16.64         0.38 o                         
  -2   1   6         56.58         84.66         0.66 o                         
  -1   1   6       1387.88       1385.84         6.25 o                         
   0   1   6         74.18         61.76         0.58 o                         
   1   1   6       1066.59       1076.41         5.09 o                         
   2   1   6       2449.78       2600.62        11.75 o                         
   3   1   6        776.03        784.25         7.01 o                         
   4   1   6        174.15        213.49         1.74 o                         
   5   1   6        312.06        292.58         1.91 o                         
   6   1   6        128.61        126.50         1.23 o                         
   7   1   6          1.61          2.12         0.53 o                         
   8   1   6         18.01         16.98         0.76 o                         
   9   1   6         41.95         42.80         1.85 o                         
 -10   2   6          0.03         -0.54         0.84 o                         
  -9   2   6         13.33         17.13         1.07 o                         
  -8   2   6         42.13         42.76         1.41 o                         
  -7   2   6         98.63        100.64         1.43 o                         
  -6   2   6       1319.99       1377.33        14.51 o                         
  -5   2   6        536.81        534.08         2.95 o                         
  -4   2   6       3332.79       3558.24        18.54 o                         
  -3   2   6        771.56        795.05         3.70 o                         
  -2   2   6          2.67          1.09         0.24 o                         
  -1   2   6        822.39        814.25         4.80 o                         
   0   2   6       1050.88       1043.51         4.69 o                         
   1   2   6        673.70        719.66         5.02 o                         
   2   2   6       1197.24       1250.46        10.45 o                         
   3   2   6          0.37          0.72         0.19 o                         
   4   2   6       1026.13       1029.32         4.77 o                         
   5   2   6        331.29        314.79         1.94 o                         
   6   2   6        444.62        448.57         2.70 o                         
   7   2   6         38.11         37.00         0.95 o                         
   8   2   6        150.30        144.53         1.61 o                         
   9   2   6          1.23          1.21         0.65 o                         
  -9   3   6         46.49         46.06         1.31 o                         
  -8   3   6         21.37         24.27         1.21 o                         
  -7   3   6          8.94         10.03         0.85 o                         
  -6   3   6        113.86        123.98         1.93 o                         
  -5   3   6        230.68        220.31         2.22 o                         
  -4   3   6          4.99          6.37         0.48 o                         
  -3   3   6        219.46        229.24         1.83 o                         
  -2   3   6       3069.00       3394.16        15.76 o                         
  -1   3   6          0.18          0.43         0.27 o                         
   0   3   6         74.09         70.18         0.73 o                         
   1   3   6       1051.58       1297.63         5.28 o                         
   2   3   6        378.61        347.94         1.51 o                         
   3   3   6        128.58        123.50         0.86 o                         
   4   3   6        110.12        119.41         0.89 o                         
   5   3   6        216.47        205.97         1.56 o                         
   6   3   6        497.28        499.49         2.80 o                         
   7   3   6          5.00          6.03         0.70 o                         
   8   3   6         26.53         25.33         0.99 o                         
   9   3   6          1.30          0.18         0.61 o                         
  -9   4   6          9.59         10.78         1.01 o                         
  -8   4   6        189.99        178.03         2.06 o                         
  -7   4   6        268.10        268.89         2.74 o                         
  -6   4   6          0.16         -0.17         0.52 o                         
  -5   4   6        208.49        194.71         1.68 o                         
  -4   4   6         54.82         49.50         0.67 o                         
  -3   4   6          0.97          0.64         0.30 o                         
  -2   4   6         47.17         44.83         0.51 o                         
  -1   4   6        257.87        237.02         1.63 o                         
   0   4   6        248.78        203.28         1.68 o                         
   1   4   6        106.33         91.29         0.54 o                         
   2   4   6         17.54         22.62         0.68 o                         
   3   4   6       1025.69       1048.62         4.70 o                         
   4   4   6        583.76        570.44         2.95 o                         
   5   4   6        104.12        105.34         0.90 o                         
   6   4   6         21.36         22.16         0.87 o                         
   7   4   6         17.49         17.61         0.72 o                         
   8   4   6          5.33          6.17         0.77 o                         
   9   4   6        236.38        241.77         3.48 o                         
  -9   5   6         12.92         10.43         1.07 o                         
  -8   5   6         38.41         33.02         1.13 o                         
  -7   5   6        153.10        155.87         2.54 o                         
  -6   5   6        897.72        886.93         5.28 o                         
  -5   5   6        456.04        454.98         2.76 o                         
  -4   5   6         43.12         42.33         0.81 o                         
  -3   5   6        152.58        142.53         1.67 o                         
  -2   5   6         63.42         49.80         0.73 o                         
  -1   5   6         96.26         83.24         1.11 o                         
   0   5   6        119.99        116.15         1.01 o                         
   1   5   6        188.84        205.80         1.00 o                         
   2   5   6        111.55        110.67         0.78 o                         
   3   5   6        263.42        260.84         1.84 o                         
   4   5   6         22.20         22.21         0.59 o                         
   5   5   6         12.08         16.64         0.55 o                         
   6   5   6        241.44        241.29         1.79 o                         
   7   5   6        263.30        267.16         2.06 o                         
   8   5   6        131.08        119.64         2.11 o                         
  -8   6   6         24.93         29.52         1.26 o                         
  -7   6   6          0.91          0.42         0.59 o                         
  -6   6   6         58.79         55.65         1.12 o                         
  -5   6   6         46.39         50.18         0.83 o                         
  -4   6   6          3.66          3.09         0.40 o                         
  -3   6   6        235.98        224.69         1.92 o                         
  -2   6   6         71.15         63.02         0.66 o                         
  -1   6   6       1719.20       1724.83        16.53 o                         
   0   6   6        986.88        906.48         4.79 o                         
   1   6   6        892.95        880.66         3.97 o                         
   2   6   6        167.81        137.47         0.95 o                         
   3   6   6          2.14          1.26         0.42 o                         
   4   6   6        150.63        128.32         1.06 o                         
   5   6   6         12.89         16.71         0.59 o                         
   6   6   6         16.83         16.32         1.13 o                         
   7   6   6        107.92        104.74         1.56 o                         
   8   6   6          0.29          0.27         0.85 o                         
  -7   7   6        133.54        145.10         1.72 o                         
  -6   7   6         31.50         29.82         0.77 o                         
  -5   7   6         42.49         37.52         0.88 o                         
  -4   7   6         18.60         20.12         0.62 o                         
  -3   7   6        155.39        156.07         1.94 o                         
  -2   7   6        681.56        665.22         4.53 o                         
  -1   7   6       1135.08       1139.01         9.10 o                         
   0   7   6          5.99          3.19         0.48 o                         
   1   7   6        564.98        502.91         3.31 o                         
   2   7   6        110.51         98.01         1.32 o                         
   3   7   6        702.07        659.73         3.78 o                         
   4   7   6          2.57          2.20         0.50 o                         
   5   7   6        151.63        150.68         1.73 o                         
   6   7   6          2.88          1.74         0.58 o                         
   7   7   6          9.69          8.85         1.31 o                         
  -6   8   6         33.11         27.76         1.83 o                         
  -5   8   6        112.40        108.78         2.29 o                         
  -4   8   6        178.71        166.94         3.10 o                         
  -3   8   6          0.05          0.46         0.59 o                         
  -2   8   6        115.51        116.92         1.48 o                         
  -1   8   6        141.34        141.93         1.40 o                         
   0   8   6         42.78         50.74         1.36 o                         
   1   8   6        146.79        150.15         1.34 o                         
   2   8   6         31.10         26.22         0.90 o                         
   3   8   6          1.09          1.88         0.65 o                         
   4   8   6        267.95        284.57         2.54 o                         
   5   8   6         34.76         33.00         1.01 o                         
   6   8   6         21.09         21.43         0.97 o                         
  -5   9   6         77.86         79.23         2.24 o                         
  -4   9   6         58.00         57.59         1.60 o                         
  -3   9   6         28.56         24.83         1.23 o                         
  -2   9   6         90.24         90.91         1.89 o                         
  -1   9   6          0.04          0.14         0.54 o                         
   0   9   6          0.04          0.52         0.68 o                         
   1   9   6         76.37         77.31         1.32 o                         
   2   9   6          2.14          4.44         0.82 o                         
   3   9   6        131.07        133.06         1.86 o                         
   4   9   6         31.63         29.94         1.14 o                         
  -2  10   6         38.61         41.36         1.91 o                         
  -1  10   6          7.93          6.81         1.25 o                         
   0  10   6         80.75         77.06         1.84 o                         
   1  10   6          0.17          2.00         1.06 o                         
   2  10   6          7.19         11.30         1.60 o                         
  -9   0   7         46.50         45.49         2.10 o                         
  -7   0   7        369.77        397.45         3.98 o                         
  -5   0   7        102.98         92.58         1.29 o                         
  -3   0   7          3.07          5.34         0.58 o                         
  -1   0   7         98.54         88.96         0.80 o                         
   1   0   7       1371.30       1420.08        15.61 o                         
   3   0   7       7022.06       7522.39        60.70 o                         
   5   0   7         54.59         49.61         0.95 o                         
   7   0   7          0.57          1.26         0.67 o                         
   9   0   7        182.55        170.38         3.74 o                         
 -10   1   7          6.52          5.91         1.03 o                         
  -9   1   7         65.14         69.32         1.42 o                         
  -8   1   7         26.52         25.92         1.02 o                         
  -7   1   7          8.92         11.34         0.93 o                         
  -6   1   7         50.04         47.60         1.24 o                         
  -5   1   7        249.97        230.60         2.07 o                         
  -4   1   7       6488.13       7121.99        40.49 o                         
  -3   1   7        854.84        838.30         3.77 o                         
  -2   1   7        196.19        194.77         0.96 o                         
  -1   1   7       3165.73       3092.80        14.31 o                         
   0   1   7       1104.81       1181.18         4.49 o                         
   1   1   7       6966.35       7412.91        42.52 o                         
   2   1   7         94.49         76.63         0.88 o                         
   3   1   7       1331.76       1382.06        10.46 o                         
   4   1   7         44.69         42.75         0.55 o                         
   5   1   7        273.53        256.20         1.72 o                         
   6   1   7          3.72          3.19         0.46 o                         
   7   1   7         47.37         48.47         0.86 o                         
   8   1   7          0.90          0.73         0.56 o                         
   9   1   7        128.25        130.51         1.76 o                         
 -10   2   7         12.70         12.18         1.23 o                         
  -9   2   7         12.47         10.01         0.98 o                         
  -8   2   7          0.01         -0.29         0.62 o                         
  -7   2   7        164.51        163.76         1.81 o                         
  -6   2   7       1005.44       1026.75         6.59 o                         
  -5   2   7        101.37        104.76         1.17 o                         
  -4   2   7       1997.19       2129.09        10.83 o                         
  -3   2   7        604.91        608.18         2.85 o                         
  -2   2   7       2278.02       2331.48        10.76 o                         
  -1   2   7         35.72         32.84         0.35 o                         
   0   2   7       2482.17       2752.81        12.64 o                         
   1   2   7        460.80        535.32         3.44 o                         
   2   2   7        108.61         99.09         0.53 o                         
   3   2   7         11.40          6.42         0.29 o                         
   4   2   7        718.74        765.70         3.76 o                         
   5   2   7         86.20         84.47         1.05 o                         
   6   2   7         33.33         29.92         0.67 o                         
   7   2   7        595.08        595.33         3.59 o                         
   8   2   7        166.85        163.56         1.70 o                         
   9   2   7         98.21         92.31         1.46 o                         
  -9   3   7          6.12          5.70         1.04 o                         
  -8   3   7        485.06        475.67         4.72 o                         
  -7   3   7         25.84         22.79         0.95 o                         
  -6   3   7          1.19          0.45         0.48 o                         
  -5   3   7        174.63        162.95         1.32 o                         
  -4   3   7         10.56          9.59         0.48 o                         
  -3   3   7        863.47        839.09         4.31 o                         
  -2   3   7        784.11        881.11         3.69 o                         
  -1   3   7        682.66        752.39         3.89 o                         
   0   3   7       2300.09       2593.38        13.13 o                         
   1   3   7        254.17        284.73         1.75 o                         
   2   3   7        277.49        349.79         1.53 o                         
   3   3   7          0.26          0.33         0.19 o                         
   4   3   7         39.96         44.73         0.55 o                         
   5   3   7        257.21        257.93         2.30 o                         
   6   3   7         62.90         62.90         1.09 o                         
   7   3   7         83.44         87.59         1.04 o                         
   8   3   7         67.00         65.50         1.05 o                         
   9   3   7         15.75         14.85         1.60 o                         
  -9   4   7         18.70         20.77         1.37 o                         
  -8   4   7         48.77         52.06         1.50 o                         
  -7   4   7        340.76        325.05         2.93 o                         
  -6   4   7         27.64         26.21         1.06 o                         
  -5   4   7        134.65        129.16         1.35 o                         
  -4   4   7        170.52        154.82         1.29 o                         
  -3   4   7       1243.91       1310.50         6.01 o                         
  -2   4   7        827.54        779.08         3.75 o                         
  -1   4   7       2908.24       3334.48        19.57 o                         
   0   4   7        174.78        257.90         1.51 o                         
   1   4   7         33.03         47.18         0.45 o                         
   2   4   7        849.54        798.76         4.03 o                         
   3   4   7         32.88         42.29         0.78 o                         
   4   4   7        121.93        113.42         1.22 o                         
   5   4   7         53.01         45.82         0.73 o                         
   6   4   7         32.89         33.35         0.59 o                         
   7   4   7        104.69         98.12         1.27 o                         
   8   4   7         34.53         34.22         1.08 o                         
   9   4   7          2.31          2.19         1.26 o                         
  -9   5   7         14.77         16.10         1.11 o                         
  -8   5   7          0.03          0.98         0.68 o                         
  -7   5   7          1.66          0.61         0.63 o                         
  -6   5   7          4.54          5.15         0.68 o                         
  -5   5   7         91.74         92.67         1.03 o                         
  -4   5   7       1461.69       1449.66         6.93 o                         
  -3   5   7        334.59        336.26         1.99 o                         
  -2   5   7        288.86        301.73         1.49 o                         
  -1   5   7          4.53          3.45         0.43 o                         
   0   5   7        524.56        493.41         3.43 o                         
   1   5   7         18.95         13.57         0.50 o                         
   2   5   7          0.81          2.40         0.27 o                         
   3   5   7          4.06          2.20         0.39 o                         
   4   5   7       1037.03        998.15         5.21 o                         
   5   5   7         10.28          7.12         0.51 o                         
   6   5   7         97.14        103.08         1.29 o                         
   7   5   7          1.97          1.29         0.56 o                         
   8   5   7          2.56          1.26         0.86 o                         
  -8   6   7         11.22         10.31         1.04 o                         
  -7   6   7          5.61          4.51         0.75 o                         
  -6   6   7        175.88        180.35         2.13 o                         
  -5   6   7         23.10         22.19         0.76 o                         
  -4   6   7         26.92         23.99         0.69 o                         
  -3   6   7          0.44          0.63         0.27 o                         
  -2   6   7        109.22         90.34         1.18 o                         
  -1   6   7       1377.78       1346.95         8.06 o                         
   0   6   7        135.43        137.93         1.51 o                         
   1   6   7        337.49        305.86         2.12 o                         
   2   6   7        214.74        231.26         1.36 o                         
   3   6   7         54.86         40.13         0.55 o                         
   4   6   7         43.05         38.44         0.68 o                         
   5   6   7         47.62         36.27         1.52 o                         
   6   6   7         58.51         60.15         0.91 o                         
   7   6   7        198.56        197.17         2.14 o                         
   8   6   7          0.39          0.51         0.87 o                         
  -7   7   7         11.16          6.11         1.69 o                         
  -6   7   7         69.71         69.09         1.33 o                         
  -5   7   7        139.39        133.91         1.38 o                         
  -4   7   7        108.22        107.39         1.09 o                         
  -3   7   7         35.67         31.56         0.67 o                         
  -2   7   7        512.51        505.79         4.06 o                         
  -1   7   7        724.95        679.72         4.62 o                         
   0   7   7        495.63        458.71         2.91 o                         
   1   7   7         28.42         27.75         0.81 o                         
   2   7   7        372.24        347.87         2.27 o                         
   3   7   7         10.47         11.68         0.46 o                         
   4   7   7        365.94        357.74         2.27 o                         
   5   7   7         17.47         20.51         0.71 o                         
   6   7   7         50.32         47.63         1.44 o                         
   7   7   7          1.24          2.52         0.84 o                         
  -6   8   7        344.27        348.40         3.87 o                         
  -5   8   7          6.93          8.73         1.11 o                         
  -4   8   7         70.54         73.02         1.59 o                         
  -3   8   7          0.83          0.24         0.60 o                         
  -2   8   7        265.29        266.47         3.11 o                         
  -1   8   7        220.60        223.91         1.82 o                         
   0   8   7         78.42         69.64         0.98 o                         
   1   8   7          0.21          1.12         0.54 o                         
   2   8   7        169.62        171.57         1.68 o                         
   3   8   7         56.88         52.72         1.08 o                         
   4   8   7        160.68        174.54         1.75 o                         
   5   8   7         16.05         20.43         1.36 o                         
   6   8   7          6.52          6.22         1.17 o                         
  -5   9   7         10.97         11.40         1.29 o                         
  -4   9   7          4.79          5.24         0.98 o                         
  -3   9   7         24.83         24.39         1.09 o                         
  -2   9   7         37.56         40.87         1.35 o                         
  -1   9   7          3.64          4.23         0.75 o                         
   0   9   7        197.87        200.02         2.12 o                         
   1   9   7          0.29          1.01         0.73 o                         
   2   9   7         12.34         16.57         0.83 o                         
   3   9   7        209.92        218.99         2.16 o                         
   4   9   7          2.52          2.88         0.71 o                         
  -2  10   7          3.05          2.27         1.37 o                         
  -1  10   7        158.74        180.20         2.60 o                         
   0  10   7         36.41         35.05         1.48 o                         
   1  10   7          0.13          1.74         1.14 o                         
   2  10   7        207.02        234.96         3.60 o                         
 -10   0   8         17.74         17.09         2.29 o                         
  -8   0   8        126.63        121.77         2.42 o                         
  -6   0   8         47.42         49.28         1.23 o                         
  -4   0   8       1011.25        993.32         8.16 o                         
  -2   0   8        850.85       1017.30         6.15 o                         
   0   0   8       3800.01       3762.15        24.96 o                         
   2   0   8       4654.03       5153.23        36.60 o                         
   4   0   8       4768.70       5305.77        41.72 o                         
   6   0   8         84.93         79.08         1.22 o                         
   8   0   8        785.55        797.44        10.21 o                         
 -10   1   8         51.35         53.32         1.57 o                         
  -9   1   8        134.40        142.85         2.17 o                         
  -8   1   8         85.48         83.16         1.61 o                         
  -7   1   8         23.52         25.73         1.25 o                         
  -6   1   8       1321.50       1318.57        10.01 o                         
  -5   1   8        303.81        332.22         4.75 o                         
  -4   1   8       1838.85       2037.21        10.37 o                         
  -3   1   8         86.11         86.77         0.70 o                         
  -2   1   8       3421.98       3436.70        16.62 o                         
  -1   1   8        421.68        383.83         1.86 o                         
   0   1   8        979.31       1013.30         3.68 o                         
   1   1   8       1989.80       2037.62        10.06 o                         
   2   1   8        115.74        145.69         0.65 o                         
   3   1   8        135.11        145.11         1.32 o                         
   4   1   8       1488.81       1560.48         9.16 o                         
   5   1   8        307.62        315.51         2.06 o                         
   6   1   8         71.50         65.56         0.94 o                         
   7   1   8         11.80         12.51         0.63 o                         
   8   1   8         17.57         15.72         0.75 o                         
   9   1   8        212.78        212.74         2.17 o                         
 -10   2   8          1.33          1.47         0.95 o                         
  -9   2   8          5.72          6.44         1.03 o                         
  -8   2   8        178.73        167.82         1.94 o                         
  -7   2   8         15.37         18.31         1.24 o                         
  -6   2   8       1515.34       1576.01        13.66 o                         
  -5   2   8        186.01        191.09         1.40 o                         
  -4   2   8        491.12        471.36         2.49 o                         
  -3   2   8          1.77          1.29         0.37 o                         
  -2   2   8       3166.55       3510.38        17.19 o                         
  -1   2   8        112.62        155.66         1.09 o                         
   0   2   8       1648.87       1621.21         6.99 o                         
   1   2   8      11668.06      12594.71        74.47 o                         
   2   2   8        460.76        531.17         3.03 o                         
   3   2   8          5.37          9.54         0.37 o                         
   4   2   8       1891.84       1973.14        13.33 o                         
   5   2   8        160.21        154.80         1.08 o                         
   6   2   8        413.73        416.84         2.40 o                         
   7   2   8         99.34         98.07         1.31 o                         
   8   2   8         39.55         40.10         0.96 o                         
   9   2   8         57.18         58.83         1.19 o                         
  -9   3   8         14.38         18.32         1.28 o                         
  -8   3   8          0.05          0.05         0.64 o                         
  -7   3   8         94.82         95.43         1.41 o                         
  -6   3   8        126.28        136.81         1.35 o                         
  -5   3   8        102.99        107.06         1.37 o                         
  -4   3   8        649.88        665.76         3.42 o                         
  -3   3   8         90.79        105.48         1.19 o                         
  -2   3   8        103.22         88.23         0.80 o                         
  -1   3   8        131.22        141.19         1.18 o                         
   0   3   8        773.65        775.58         3.68 o                         
   1   3   8        312.21        323.06         2.07 o                         
   2   3   8       3826.48       3965.07        18.60 o                         
   3   3   8          0.13          0.33         0.18 o                         
   4   3   8         48.91         55.85         0.57 o                         
   5   3   8         41.37         40.53         0.77 o                         
   6   3   8          3.91          5.69         0.53 o                         
   7   3   8        142.25        138.02         1.68 o                         
   8   3   8          6.23          5.48         0.63 o                         
   9   3   8         15.10         12.25         1.57 o                         
  -9   4   8        154.32        158.67         2.38 o                         
  -8   4   8         90.85         92.34         1.54 o                         
  -7   4   8        145.80        151.75         1.92 o                         
  -6   4   8         25.44         25.11         1.07 o                         
  -5   4   8          4.18          5.82         0.52 o                         
  -4   4   8        220.08        218.35         1.49 o                         
  -3   4   8         46.38         36.18         0.64 o                         
  -2   4   8        410.50        413.79         2.15 o                         
  -1   4   8       1822.23       1827.31        13.54 o                         
   0   4   8       1612.29       1661.29        10.02 o                         
   1   4   8         36.44         34.41         0.47 o                         
   2   4   8       1269.55       1366.83         6.22 o                         
   3   4   8        209.82        223.28         1.18 o                         
   4   4   8         49.98         43.61         0.55 o                         
   5   4   8        252.47        265.67         1.50 o                         
   6   4   8         44.59         37.04         0.66 o                         
   7   4   8        166.56        167.56         1.29 o                         
   8   4   8         54.66         49.87         1.41 o                         
   9   4   8         37.04         42.83         2.13 o                         
  -8   5   8        117.25        106.75         1.54 o                         
  -7   5   8         68.88         64.60         1.25 o                         
  -6   5   8          0.05         -0.06         0.44 o                         
  -5   5   8         16.39         15.39         0.65 o                         
  -4   5   8         53.88         56.29         0.82 o                         
  -3   5   8       1389.41       1357.25        10.28 o                         
  -2   5   8        208.69        200.59         1.58 o                         
  -1   5   8        331.14        343.45         2.69 o                         
   0   5   8          4.25          3.66         0.42 o                         
   1   5   8        266.07        265.22         1.20 o                         
   2   5   8         30.72         31.26         0.51 o                         
   3   5   8        166.04        165.59         1.09 o                         
   4   5   8        364.11        342.85         2.58 o                         
   5   5   8         44.71         35.45         1.11 o                         
   6   5   8        374.89        354.24         2.17 o                         
   7   5   8         91.37         93.01         1.60 o                         
   8   5   8         35.69         34.10         1.50 o                         
  -8   6   8         22.06         18.70         1.22 o                         
  -7   6   8         23.08         22.57         0.87 o                         
  -6   6   8          1.63          2.18         0.57 o                         
  -5   6   8         39.30         40.86         0.75 o                         
  -4   6   8        507.99        497.65         2.57 o                         
  -3   6   8        236.10        230.90         1.70 o                         
  -2   6   8        358.06        318.92         2.43 o                         
  -1   6   8        134.26        103.62         1.31 o                         
   0   6   8         24.51         21.84         0.74 o                         
   1   6   8         25.37         19.52         0.70 o                         
   2   6   8          4.16          3.62         0.30 o                         
   3   6   8          0.67          1.36         0.33 o                         
   4   6   8        140.32        129.27         1.16 o                         
   5   6   8        760.11        762.57         4.24 o                         
   6   6   8         66.93         65.63         1.24 o                         
   7   6   8          7.20          6.49         0.97 o                         
  -7   7   8         45.33         54.81         1.84 o                         
  -6   7   8          3.52          5.83         1.19 o                         
  -5   7   8          0.26         -0.44         0.83 o                         
  -4   7   8        126.37        125.42         2.02 o                         
  -3   7   8        743.68        739.57         5.42 o                         
  -2   7   8        131.07        121.16         2.03 o                         
  -1   7   8        627.34        665.62         5.68 o                         
   0   7   8        405.65        359.01         2.43 o                         
   1   7   8        170.28        152.15         1.38 o                         
   2   7   8         24.85         14.48         0.61 o                         
   3   7   8        530.50        514.21         3.22 o                         
   4   7   8          0.02         -0.10         0.39 o                         
   5   7   8         49.96         48.17         0.79 o                         
   6   7   8        164.77        173.99         1.93 o                         
   7   7   8         12.87         18.63         1.57 o                         
  -6   8   8          0.45          0.59         1.18 o                         
  -5   8   8          2.88          4.19         1.02 o                         
  -4   8   8         68.03         67.59         1.58 o                         
  -3   8   8          3.85          3.86         0.77 o                         
  -2   8   8          7.09          6.47         0.74 o                         
  -1   8   8         44.83         50.86         1.32 o                         
   0   8   8        221.81        208.87         1.74 o                         
   1   8   8        234.08        219.52         1.70 o                         
   2   8   8          0.75          1.54         0.54 o                         
   3   8   8        210.51        210.39         1.96 o                         
   4   8   8         46.17         52.00         1.13 o                         
   5   8   8         11.64         15.03         1.60 o                         
   6   8   8          4.31          8.44         1.66 o                         
  -5   9   8          5.01          9.98         1.40 o                         
  -4   9   8         75.79         78.71         1.54 o                         
  -3   9   8         26.49         29.74         1.54 o                         
  -2   9   8         11.16         11.98         1.12 o                         
  -1   9   8         81.15         76.06         1.43 o                         
   0   9   8         91.12         94.92         1.46 o                         
   1   9   8          0.99          0.66         0.98 o                         
   2   9   8          0.08         -0.05         0.53 o                         
   3   9   8         53.88         59.86         1.16 o                         
   4   9   8          5.61          7.12         1.12 o                         
  -2  10   8         25.83         27.24         1.40 o                         
  -1  10   8          0.15         -0.38         0.88 o                         
   0  10   8        228.90        245.34         3.28 o                         
   1  10   8          0.33          1.13         1.30 o                         
   2  10   8        328.09        352.09         4.15 o                         
  -9   0   9         30.98         34.47         2.69 o                         
  -7   0   9         12.93         13.70         1.52 o                         
  -5   0   9          1.27          0.54         0.58 o                         
  -3   0   9         10.27         27.73         0.82 o                         
  -1   0   9       5679.34       5791.04        75.64 o                         
   1   0   9       8399.41       8516.65        58.88 o                         
   3   0   9        196.00        191.09         1.59 o                         
   5   0   9        843.12        850.05         6.39 o                         
   7   0   9       1413.50       1418.13        16.34 o                         
   9   0   9        329.91        315.85         4.03 o                         
 -10   1   9          0.24          0.51         0.85 o                         
  -9   1   9         49.79         53.42         1.58 o                         
  -8   1   9         44.54         46.45         1.47 o                         
  -7   1   9          4.50          4.32         0.71 o                         
  -6   1   9       1246.13       1303.07         7.46 o                         
  -5   1   9       1405.60       1438.09         7.45 o                         
  -4   1   9        658.50        702.61         4.98 o                         
  -3   1   9        203.91        209.90         1.41 o                         
  -2   1   9        387.18        389.46         2.00 o                         
  -1   1   9        107.65        110.32         0.61 o                         
   0   1   9          6.56         12.53         0.40 o                         
   1   1   9       1563.63       1646.55         7.13 o                         
   2   1   9        612.80        643.29         5.38 o                         
   3   1   9        211.26        187.23         1.37 o                         
   4   1   9        625.49        682.44         4.86 o                         
   5   1   9        180.14        177.07         1.36 o                         
   6   1   9        112.63        119.62         1.09 o                         
   7   1   9         66.72         63.71         1.00 o                         
   8   1   9         38.78         40.77         1.01 o                         
   9   1   9         12.76         10.59         0.83 o                         
 -10   2   9          0.02          0.34         0.80 o                         
  -9   2   9          1.94          1.38         0.84 o                         
  -8   2   9         45.21         37.35         1.16 o                         
  -7   2   9         14.74         17.46         0.86 o                         
  -6   2   9        265.75        262.35         3.86 o                         
  -5   2   9         40.60         38.63         1.03 o                         
  -4   2   9        426.33        477.40         2.51 o                         
  -3   2   9        473.67        454.91         2.34 o                         
  -2   2   9        158.93        136.94         0.87 o                         
  -1   2   9       3197.43       3472.50        20.42 o                         
   0   2   9        152.97        157.98         0.81 o                         
   1   2   9        213.12        223.39         1.15 o                         
   2   2   9          4.99         10.24         0.33 o                         
   3   2   9        711.17        747.63         3.25 o                         
   4   2   9        833.69        838.95         6.14 o                         
   5   2   9        189.72        178.82         1.34 o                         
   6   2   9          1.44          3.29         0.42 o                         
   7   2   9        768.87        758.19         5.55 o                         
   8   2   9        207.97        198.86         2.10 o                         
   9   2   9          0.25         -0.08         0.80 o                         
  -9   3   9        170.28        173.10         3.07 o                         
  -8   3   9         62.38         60.35         2.66 o                         
  -7   3   9        152.66        155.37         2.37 o                         
  -6   3   9         77.86         80.32         1.12 o                         
  -5   3   9        323.64        315.56         2.52 o                         
  -4   3   9         39.29         33.32         1.24 o                         
  -3   3   9        518.49        520.67         2.49 o                         
  -2   3   9       3906.93       4393.31        21.20 o                         
  -1   3   9         52.01         90.45         0.66 o                         
   0   3   9       3682.48       4111.88        18.89 o                         
   1   3   9        521.54        626.51         2.67 o                         
   2   3   9         19.49         23.66         0.78 o                         
   3   3   9          9.70          7.84         0.23 o                         
   4   3   9        386.80        347.18         2.07 o                         
   5   3   9         63.70         59.21         0.75 o                         
   6   3   9        555.23        575.56         3.18 o                         
   7   3   9         25.16         29.77         0.90 o                         
   8   3   9          7.65          8.01         1.25 o                         
   9   3   9         77.62         81.49         2.33 o                         
  -9   4   9         90.16         84.55         1.70 o                         
  -8   4   9         63.77         58.89         1.59 o                         
  -7   4   9        364.78        362.59         3.12 o                         
  -6   4   9        231.30        233.62         1.98 o                         
  -5   4   9         88.79         81.92         1.14 o                         
  -4   4   9        117.11        107.27         0.95 o                         
  -3   4   9        509.99        524.22         2.50 o                         
  -2   4   9          4.66         11.62         0.36 o                         
  -1   4   9         54.05         65.13         0.97 o                         
   0   4   9        243.42        284.78         1.75 o                         
   1   4   9         18.69         24.70         0.38 o                         
   2   4   9       1260.79       1276.56         5.84 o                         
   3   4   9         92.01         96.46         0.69 o                         
   4   4   9         38.50         39.23         0.84 o                         
   5   4   9          0.05         -0.01         0.30 o                         
   6   4   9         37.41         32.30         0.90 o                         
   7   4   9          1.06          1.49         0.48 o                         
   8   4   9          6.99          6.35         1.19 o                         
  -8   5   9         79.38         86.05         1.59 o                         
  -7   5   9        216.86        211.26         3.07 o                         
  -6   5   9        170.46        167.51         1.79 o                         
  -5   5   9        809.06        803.01         4.22 o                         
  -4   5   9         29.96         34.62         0.93 o                         
  -3   5   9         32.29         31.76         0.81 o                         
  -2   5   9         10.09          6.50         0.58 o                         
  -1   5   9        346.50        350.06         2.28 o                         
   0   5   9        563.70        535.74         3.93 o                         
   1   5   9         95.36        102.67         0.79 o                         
   2   5   9         56.91         52.31         0.50 o                         
   3   5   9        520.17        471.99         2.44 o                         
   4   5   9        573.77        606.68         3.17 o                         
   5   5   9       1179.01       1149.47         5.70 o                         
   6   5   9         44.93         38.76         0.98 o                         
   7   5   9          6.92          4.39         0.83 o                         
   8   5   9         48.14         49.28         1.63 o                         
  -8   6   9         13.76         15.72         1.09 o                         
  -7   6   9          1.95          0.72         0.64 o                         
  -6   6   9         45.33         47.81         0.98 o                         
  -5   6   9          0.25         -0.15         0.38 o                         
  -4   6   9         32.92         30.54         0.82 o                         
  -3   6   9        221.91        226.38         1.61 o                         
  -2   6   9        929.54        904.46         5.51 o                         
  -1   6   9        209.01        159.22         2.23 o                         
   0   6   9        168.26        148.65         1.21 o                         
   1   6   9         25.02         19.35         0.59 o                         
   2   6   9        370.99        358.27         1.85 o                         
   3   6   9        113.29        118.95         0.95 o                         
   4   6   9         31.21         27.48         0.61 o                         
   5   6   9         21.84         21.95         0.61 o                         
   6   6   9         11.08         13.26         0.93 o                         
   7   6   9         11.23         12.38         1.07 o                         
  -7   7   9         18.63         20.06         2.70 o                         
  -6   7   9         26.79         26.14         1.32 o                         
  -5   7   9          4.09          3.89         0.89 o                         
  -4   7   9        239.86        244.31         2.99 o                         
  -3   7   9        255.37        252.96         3.64 o                         
  -2   7   9        265.75        286.24         3.15 o                         
  -1   7   9         55.22         55.94         1.11 o                         
   0   7   9        267.71        242.97         1.92 o                         
   1   7   9         30.57         23.67         0.74 o                         
   2   7   9         41.17         28.91         0.73 o                         
   3   7   9         23.95         20.23         0.68 o                         
   4   7   9          2.83          2.06         0.40 o                         
   5   7   9         50.33         47.48         1.90 o                         
   6   7   9         57.72         57.08         1.33 o                         
   7   7   9         15.03         14.16         1.18 o                         
  -6   8   9        113.78        114.64         2.75 o                         
  -5   8   9          0.01          0.59         0.96 o                         
  -4   8   9        378.37        379.20         3.95 o                         
  -3   8   9        183.44        184.80         2.48 o                         
  -2   8   9        153.90        144.90         1.64 o                         
  -1   8   9          0.01         -0.01         0.48 o                         
   0   8   9          0.00          0.08         0.51 o                         
   1   8   9         22.29         24.76         0.75 o                         
   2   8   9         93.63        102.66         1.46 o                         
   3   8   9        322.95        335.56         2.91 o                         
   4   8   9          8.92          8.65         1.45 o                         
   5   8   9          9.49          7.05         1.55 o                         
  -4   9   9         35.07         33.66         1.36 o                         
  -3   9   9          0.71          0.66         0.75 o                         
  -2   9   9         24.94         26.07         1.34 o                         
  -1   9   9          2.96          3.83         0.76 o                         
   0   9   9         62.06         63.72         1.77 o                         
   1   9   9          0.40          0.92         0.66 o                         
   2   9   9        325.69        342.84         2.82 o                         
   3   9   9         13.47         12.19         1.10 o                         
   4   9   9        143.42        139.63         2.61 o                         
  -2  10   9         34.39         40.75         1.22 o                         
  -1  10   9         80.76         83.31         1.69 o                         
   0  10   9        237.58        256.11         3.02 o                         
   1  10   9         37.94         46.41         3.89 o                         
 -10   0  10         26.98         29.96         2.29 o                         
  -8   0  10         32.68         37.57         1.81 o                         
  -6   0  10         26.09         28.34         1.17 o                         
  -4   0  10         68.48         43.08         0.86 o                         
  -2   0  10        991.32       1051.57         7.71 o                         
   0   0  10         95.68        109.32         0.89 o                         
   2   0  10        182.02        231.73         1.46 o                         
   4   0  10        947.75        894.43         8.36 o                         
   6   0  10        121.91        119.88         2.09 o                         
   8   0  10         90.45         84.31         2.00 o                         
 -10   1  10          2.44          3.05         1.05 o                         
  -9   1  10         11.91         11.10         1.06 o                         
  -8   1  10        152.24        146.22         1.73 o                         
  -7   1  10          3.98          3.81         0.71 o                         
  -6   1  10       1323.54       1340.18         7.68 o                         
  -5   1  10          4.01          3.63         0.61 o                         
  -4   1  10        248.16        241.56         1.52 o                         
  -3   1  10        674.91        721.76         6.40 o                         
  -2   1  10         57.44         40.00         0.44 o                         
  -1   1  10        233.19        192.66         1.13 o                         
   0   1  10       1928.06       1955.08         7.67 o                         
   1   1  10       5476.92       6024.67        27.66 o                         
   2   1  10       2744.57       3177.71        16.41 o                         
   3   1  10        122.22        123.25         0.99 o                         
   4   1  10        245.03        279.80         2.19 o                         
   5   1  10        234.54        232.45         2.04 o                         
   6   1  10        486.42        475.05         3.30 o                         
   7   1  10        388.15        383.43         3.21 o                         
   8   1  10        443.05        440.42         4.10 o                         
   9   1  10          0.88          1.62         0.63 o                         
  -9   2  10         13.22         15.72         1.09 o                         
  -8   2  10         15.08         18.96         1.63 o                         
  -7   2  10          0.69          1.30         0.67 o                         
  -6   2  10        495.76        519.20         4.88 o                         
  -5   2  10          4.66          4.79         0.55 o                         
  -4   2  10        664.95        657.81         3.36 o                         
  -3   2  10       2213.60       2314.65        11.27 o                         
  -2   2  10        533.26        534.19         2.45 o                         
  -1   2  10        568.08        529.94         2.12 o                         
   0   2  10       1115.69       1090.94         4.62 o                         
   1   2  10          0.74          1.22         0.16 o                         
   2   2  10         11.13         21.04         0.44 o                         
   3   2  10         18.59         13.99         0.61 o                         
   4   2  10        340.86        327.39         2.24 o                         
   5   2  10         37.29         36.82         0.60 o                         
   6   2  10         37.43         37.23         0.70 o                         
   7   2  10         12.21         13.50         0.91 o                         
   8   2  10        228.64        234.95         2.27 o                         
   9   2  10         29.75         29.51         1.30 o                         
  -9   3  10          7.36          6.84         1.04 o                         
  -8   3  10        338.45        328.50         3.07 o                         
  -7   3  10          6.15          8.11         0.77 o                         
  -6   3  10         55.86         61.06         1.03 o                         
  -5   3  10        130.71        133.43         1.35 o                         
  -4   3  10        326.37        333.92         2.17 o                         
  -3   3  10         51.74         57.70         0.60 o                         
  -2   3  10        879.87        858.68         3.72 o                         
  -1   3  10          1.91          7.62         0.30 o                         
   0   3  10        585.82        570.83         3.67 o                         
   1   3  10        768.01        776.83         6.00 o                         
   2   3  10       1319.02       1303.29         8.50 o                         
   3   3  10        452.54        463.16         2.03 o                         
   4   3  10        804.83        811.01         6.50 o                         
   5   3  10        284.21        276.89         1.71 o                         
   6   3  10          7.62          7.13         0.50 o                         
   7   3  10        594.42        578.47         3.38 o                         
   8   3  10          0.11          1.26         0.84 o                         
   9   3  10          0.06         -0.17         0.82 o                         
  -9   4  10         21.13         23.26         1.32 o                         
  -8   4  10         12.52         11.65         1.06 o                         
  -7   4  10         15.41         15.66         0.92 o                         
  -6   4  10        526.30        534.97         3.55 o                         
  -5   4  10        942.93        947.40         5.11 o                         
  -4   4  10         56.12         60.25         0.78 o                         
  -3   4  10         55.12         49.76         0.56 o                         
  -2   4  10       1041.29       1067.49         6.19 o                         
  -1   4  10          0.56          0.72         0.35 o                         
   0   4  10        775.94        772.17         3.87 o                         
   1   4  10        968.74       1024.80         4.89 o                         
   2   4  10        257.65        226.03         1.96 o                         
   3   4  10         62.95         60.53         0.57 o                         
   4   4  10        375.06        342.31         1.78 o                         
   5   4  10          4.15          3.03         0.31 o                         
   6   4  10        424.47        411.29         2.27 o                         
   7   4  10        196.02        183.92         2.20 o                         
   8   4  10          0.76          0.70         0.93 o                         
  -8   5  10         10.57          6.70         1.05 o                         
  -7   5  10          2.20          1.85         0.68 o                         
  -6   5  10        166.99        160.52         1.56 o                         
  -5   5  10         77.27         78.98         1.80 o                         
  -4   5  10        318.18        298.79         1.84 o                         
  -3   5  10        977.79        987.18         4.96 o                         
  -2   5  10          3.73          6.12         0.58 o                         
  -1   5  10         83.13         78.77         1.07 o                         
   0   5  10        264.72        264.33         1.70 o                         
   1   5  10          0.07          0.81         0.29 o                         
   2   5  10         28.55         37.30         0.66 o                         
   3   5  10        556.74        607.31         3.08 o                         
   4   5  10         12.53         17.14         0.56 o                         
   5   5  10         42.82         45.41         1.22 o                         
   6   5  10         25.68         23.79         0.91 o                         
   7   5  10        175.68        180.62         2.37 o                         
   8   5  10         66.38         64.80         1.54 o                         
  -8   6  10         39.04         38.25         1.31 o                         
  -7   6  10         99.48        103.82         1.41 o                         
  -6   6  10         11.14         11.68         0.70 o                         
  -5   6  10        153.53        157.81         1.45 o                         
  -4   6  10         24.78         21.98         0.56 o                         
  -3   6  10         42.64         49.21         0.52 o                         
  -2   6  10         45.46         40.13         1.40 o                         
  -1   6  10        233.68        218.66         1.82 o                         
   0   6  10          3.70          1.35         0.42 o                         
   1   6  10        672.58        601.46         3.24 o                         
   2   6  10        104.33         87.63         0.64 o                         
   3   6  10        168.78        153.49         1.05 o                         
   4   6  10        100.63         91.43         0.92 o                         
   5   6  10        105.15        100.18         1.39 o                         
   6   6  10        137.33        129.28         1.71 o                         
   7   6  10         54.73         56.91         1.40 o                         
  -7   7  10          0.97          0.66         1.16 o                         
  -6   7  10          0.14          0.45         0.83 o                         
  -5   7  10          7.58          7.11         1.08 o                         
  -4   7  10         63.30         56.59         1.34 o                         
  -3   7  10        589.97        603.76         5.63 o                         
  -2   7  10        634.14        580.13         5.97 o                         
  -1   7  10        519.15        480.22         4.92 o                         
   0   7  10        353.50        306.87         2.16 o                         
   1   7  10        132.87        105.97         1.16 o                         
   2   7  10          4.06          3.34         0.42 o                         
   3   7  10         40.44         46.98         0.82 o                         
   4   7  10          3.28          4.42         0.50 o                         
   5   7  10        181.21        194.07         2.27 o                         
   6   7  10         22.53         26.34         1.93 o                         
  -6   8  10         18.93         14.16         1.46 o                         
  -5   8  10         26.85         25.57         1.53 o                         
  -4   8  10          9.27         10.83         1.12 o                         
  -3   8  10        149.66        147.71         3.13 o                         
  -2   8  10         12.70         14.26         0.95 o                         
  -1   8  10        193.11        176.44         1.77 o                         
   0   8  10         51.92         56.97         1.13 o                         
   1   8  10         62.43         63.53         1.00 o                         
   2   8  10         18.67         16.31         1.13 o                         
   3   8  10          0.16          1.41         0.64 o                         
   4   8  10         55.20         51.52         1.84 o                         
   5   8  10        318.51        334.53         4.00 o                         
  -4   9  10         34.89         37.88         1.28 o                         
  -3   9  10         43.91         40.20         1.77 o                         
  -2   9  10         16.13         14.27         1.02 o                         
  -1   9  10        276.22        275.57         2.51 o                         
   0   9  10          0.45          1.63         0.69 o                         
   1   9  10         47.69         51.51         1.25 o                         
   2   9  10        218.89        232.90         2.39 o                         
   3   9  10         17.79         23.38         1.23 o                         
   4   9  10         96.02        106.23         2.16 o                         
  -1  10  10         22.52         25.57         1.84 o                         
   0  10  10         74.78         83.76         1.86 o                         
   1  10  10        144.88        158.63         3.07 o                         
  -9   0  11         32.05         34.05         2.03 o                         
  -7   0  11          2.69          2.01         0.87 o                         
  -5   0  11          4.75          6.01         0.72 o                         
  -3   0  11       1083.07       1086.04         7.26 o                         
  -1   0  11          7.52         12.36         0.42 o                         
   1   0  11       3400.93       3739.51        25.39 o                         
   3   0  11          4.02          2.49         0.63 o                         
   5   0  11        101.79        102.24         1.28 o                         
   7   0  11       1106.75       1140.04        12.68 o                         
   9   0  11          0.58         -0.11         0.89 o                         
 -10   1  11         13.13          9.10         1.20 o                         
  -9   1  11         40.16         44.50         1.39 o                         
  -8   1  11         34.51         30.60         1.16 o                         
  -7   1  11          7.01          6.24         0.79 o                         
  -6   1  11          0.59         -0.15         0.66 o                         
  -5   1  11         21.50         21.20         0.83 o                         
  -4   1  11         73.42         92.95         0.89 o                         
  -3   1  11       2150.72       2264.49        11.05 o                         
  -2   1  11         90.85        115.41         0.84 o                         
  -1   1  11       2776.93       2871.44        15.52 o                         
   0   1  11        232.18        263.89         1.34 o                         
   1   1  11       2368.83       2622.69        15.23 o                         
   2   1  11       1366.70       1450.72         7.04 o                         
   3   1  11          1.25          1.62         0.15 o                         
   4   1  11         13.01         12.21         0.28 o                         
   5   1  11        603.97        591.44         3.37 o                         
   6   1  11         85.91         82.67         1.34 o                         
   7   1  11         67.56         62.06         1.17 o                         
   8   1  11         83.02         80.89         1.19 o                         
   9   1  11          6.23          4.69         1.19 o                         
  -9   2  11          1.64          1.10         0.92 o                         
  -8   2  11        410.46        377.98         4.93 o                         
  -7   2  11        340.81        348.55         2.86 o                         
  -6   2  11       2547.10       2618.42        14.79 o                         
  -5   2  11        211.37        206.33         1.59 o                         
  -4   2  11        251.34        251.27         1.81 o                         
  -3   2  11       1392.88       1406.97         6.70 o                         
  -2   2  11        504.97        554.40         2.53 o                         
  -1   2  11         20.81          8.78         0.37 o                         
   0   2  11       3646.00       4134.07        20.41 o                         
   1   2  11        306.90        317.34         1.14 o                         
   2   2  11          0.98          2.94         0.27 o                         
   3   2  11       1250.61       1296.85         6.52 o                         
   4   2  11         34.33         45.91         0.81 o                         
   5   2  11         71.86         65.85         1.04 o                         
   6   2  11        111.38        113.81         1.10 o                         
   7   2  11          8.04          9.53         0.66 o                         
   8   2  11          3.18          2.99         0.88 o                         
   9   2  11          3.40          1.87         1.14 o                         
  -9   3  11        113.50        115.54         2.02 o                         
  -8   3  11        272.76        257.95         2.73 o                         
  -7   3  11         68.19         73.93         1.38 o                         
  -6   3  11         62.65         57.58         1.24 o                         
  -5   3  11        644.94        638.49         3.51 o                         
  -4   3  11         37.88         31.27         0.68 o                         
  -3   3  11         29.21         33.71         0.71 o                         
  -2   3  11        234.81        237.86         1.30 o                         
  -1   3  11        933.35       1041.75         6.82 o                         
   0   3  11         41.93         60.33         0.66 o                         
   1   3  11        278.48        283.04         1.34 o                         
   2   3  11         36.92         30.85         0.55 o                         
   3   3  11        267.56        262.78         1.36 o                         
   4   3  11       2246.80       2284.52        13.99 o                         
   5   3  11        557.55        529.68         2.58 o                         
   6   3  11         53.46         45.21         0.95 o                         
   7   3  11          9.07          8.71         0.72 o                         
   8   3  11          3.79          2.17         0.94 o                         
   9   3  11         56.58         55.70         1.55 o                         
  -9   4  11         30.69         31.22         1.35 o                         
  -8   4  11        135.57        144.02         1.92 o                         
  -7   4  11         25.07         25.76         1.20 o                         
  -6   4  11         73.55         69.11         1.21 o                         
  -5   4  11          0.01         -0.29         0.52 o                         
  -4   4  11         94.11         96.34         1.52 o                         
  -3   4  11          2.94          7.50         0.31 o                         
  -2   4  11       1550.07       1663.24         9.30 o                         
  -1   4  11          5.58          7.22         0.44 o                         
   0   4  11         45.83         42.38         0.77 o                         
   1   4  11         86.08         67.77         0.79 o                         
   2   4  11        537.83        514.72         2.35 o                         
   3   4  11         91.43         84.95         0.61 o                         
   4   4  11         73.14         85.18         0.67 o                         
   5   4  11         38.86         46.79         1.09 o                         
   6   4  11         22.89         23.77         0.65 o                         
   7   4  11        240.25        237.61         2.49 o                         
   8   4  11        221.45        225.09         2.93 o                         
  -8   5  11          8.98          9.33         0.90 o                         
  -7   5  11          5.40          4.22         0.76 o                         
  -6   5  11        251.27        237.42         2.08 o                         
  -5   5  11        336.55        337.89         2.11 o                         
  -4   5  11        114.02        110.53         1.20 o                         
  -3   5  11          0.41          1.78         0.40 o                         
  -2   5  11          4.36          3.00         0.55 o                         
  -1   5  11         35.97         35.05         0.70 o                         
   0   5  11       1508.64       1544.15         7.68 o                         
   1   5  11         71.24         74.17         0.73 o                         
   2   5  11         10.94         12.24         0.38 o                         
   3   5  11       1943.84       1872.67         9.70 o                         
   4   5  11         61.88         46.94         0.63 o                         
   5   5  11        540.98        525.73         2.70 o                         
   6   5  11          1.67          1.89         0.66 o                         
   7   5  11        299.79        297.46         2.63 o                         
   8   5  11        206.45        229.12         3.61 o                         
  -8   6  11         21.03         22.81         1.23 o                         
  -7   6  11          0.58          0.22         0.59 o                         
  -6   6  11        155.46        161.88         1.82 o                         
  -5   6  11          0.13          0.80         0.42 o                         
  -4   6  11         99.95         90.53         0.86 o                         
  -3   6  11        573.91        537.83         5.39 o                         
  -2   6  11        922.99        839.79         6.40 o                         
  -1   6  11        313.28        296.12         3.33 o                         
   0   6  11         85.63         88.54         1.00 o                         
   1   6  11        292.17        265.85         1.79 o                         
   2   6  11        560.63        539.26         2.59 o                         
   3   6  11         10.27          5.80         0.62 o                         
   4   6  11        367.93        366.37         2.07 o                         
   5   6  11         74.55         74.57         1.22 o                         
   6   6  11         18.63         19.88         1.16 o                         
   7   6  11          9.87         10.52         1.02 o                         
  -7   7  11          3.98          1.49         1.02 o                         
  -6   7  11         17.32         17.76         1.42 o                         
  -5   7  11         14.40         13.86         1.19 o                         
  -4   7  11        791.82        801.49         7.64 o                         
  -3   7  11         24.58         24.63         1.07 o                         
  -2   7  11          2.90          4.10         0.71 o                         
  -1   7  11        204.64        173.19         2.51 o                         
   0   7  11         15.40         16.02         0.72 o                         
   1   7  11         53.64         43.62         0.86 o                         
   2   7  11        409.83        403.73         2.78 o                         
   3   7  11        133.68        118.53         1.85 o                         
   4   7  11          1.25          1.43         0.52 o                         
   5   7  11          6.46          5.25         0.78 o                         
   6   7  11         53.20         51.98         1.41 o                         
  -6   8  11         84.92         84.33         2.56 o                         
  -5   8  11         91.70         89.54         2.09 o                         
  -4   8  11         29.12         31.43         1.30 o                         
  -3   8  11          3.93          5.29         0.98 o                         
  -2   8  11         16.84         16.72         0.95 o                         
  -1   8  11         40.19         37.48         1.07 o                         
   0   8  11          0.00          0.13         0.50 o                         
   1   8  11        237.92        233.92         1.94 o                         
   2   8  11        122.33        122.87         1.69 o                         
   3   8  11         52.50         51.79         1.00 o                         
   4   8  11         32.31         27.47         1.46 o                         
   5   8  11          0.70         -0.23         0.93 o                         
  -4   9  11         40.17         42.05         1.43 o                         
  -3   9  11         29.69         30.41         1.23 o                         
  -2   9  11          3.55          5.88         0.91 o                         
  -1   9  11         37.52         41.49         1.16 o                         
   0   9  11        525.82        575.17         6.42 o                         
   1   9  11         76.05         84.34         1.62 o                         
   2   9  11         12.67         17.02         0.82 o                         
   3   9  11          0.33         -0.79         0.84 o                         
   4   9  11         10.09         16.79         1.42 o                         
  -1  10  11        111.89        120.15         2.21 o                         
   0  10  11          0.73          0.26         0.78 o                         
 -10   0  12          4.83          4.13         1.41 o                         
  -8   0  12         12.26         12.90         1.38 o                         
  -6   0  12        152.29        142.98         1.90 o                         
  -4   0  12         18.83         16.39         0.75 o                         
  -2   0  12       1014.25       1011.07         6.44 o                         
   0   0  12       7343.50       7743.16        63.46 o                         
   2   0  12       8089.82       9369.61        61.40 o                         
   4   0  12        421.48        377.72         2.62 o                         
   6   0  12       1774.72       1735.35        14.78 o                         
   8   0  12         69.40         58.70         1.51 o                         
 -10   1  12          1.35          1.26         1.08 o                         
  -9   1  12         11.34         10.10         1.02 o                         
  -8   1  12         52.32         48.05         1.32 o                         
  -7   1  12          0.03         -0.24         0.59 o                         
  -6   1  12        325.61        327.16         2.27 o                         
  -5   1  12        330.71        346.75         2.22 o                         
  -4   1  12        175.80        169.33         1.23 o                         
  -3   1  12         20.62         13.23         0.43 o                         
  -2   1  12         20.23         11.89         0.42 o                         
  -1   1  12         53.88         50.82         0.78 o                         
   0   1  12       1841.21       2123.65         8.56 o                         
   1   1  12          0.06          1.27         0.32 o                         
   2   1  12       2079.02       2290.13        17.09 o                         
   3   1  12         29.33         27.22         0.32 o                         
   4   1  12         12.89         12.06         0.30 o                         
   5   1  12        545.36        532.78         2.99 o                         
   6   1  12        207.37        207.82         1.90 o                         
   7   1  12         21.22         23.37         0.91 o                         
   8   1  12          5.11          5.47         0.57 o                         
   9   1  12          0.47          0.55         0.87 o                         
  -9   2  12          8.30          9.94         1.05 o                         
  -8   2  12        849.99        845.98         6.67 o                         
  -7   2  12          2.72          1.27         0.73 o                         
  -6   2  12         27.30         30.21         1.29 o                         
  -5   2  12         71.52         69.07         1.13 o                         
  -4   2  12        159.58        190.60         1.49 o                         
  -3   2  12        198.80        183.07         1.16 o                         
  -2   2  12         90.09         96.18         0.73 o                         
  -1   2  12         12.47         21.20         0.52 o                         
   0   2  12       1901.88       1994.48         9.29 o                         
   1   2  12        439.34        409.12         1.80 o                         
   2   2  12         23.47         36.38         0.55 o                         
   3   2  12        191.60        190.39         1.31 o                         
   4   2  12        316.03        306.75         1.49 o                         
   5   2  12        367.79        361.79         2.39 o                         
   6   2  12        104.30         98.82         1.19 o                         
   7   2  12         64.43         59.46         0.88 o                         
   8   2  12          3.16          3.32         0.82 o                         
   9   2  12         44.94         44.38         1.39 o                         
  -9   3  12         86.88         79.92         1.71 o                         
  -8   3  12         45.52         48.01         1.45 o                         
  -7   3  12          0.37          0.19         0.55 o                         
  -6   3  12        120.36        114.26         1.31 o                         
  -5   3  12         12.58         13.52         0.63 o                         
  -4   3  12        140.14        145.56         1.12 o                         
  -3   3  12       1645.71       1642.60         7.90 o                         
  -2   3  12        909.50        968.07         4.19 o                         
  -1   3  12       1031.02       1068.02         6.48 o                         
   0   3  12         28.18         28.45         0.56 o                         
   1   3  12        331.79        293.94         1.51 o                         
   2   3  12       1180.43       1178.88         6.35 o                         
   3   3  12          1.24          2.44         0.41 o                         
   4   3  12         21.55         17.75         1.08 o                         
   5   3  12        417.04        399.05         2.71 o                         
   6   3  12        131.28        126.73         0.93 o                         
   7   3  12         11.65         13.72         0.95 o                         
   8   3  12         99.87         97.98         1.85 o                         
  -9   4  12          2.93          1.12         1.01 o                         
  -8   4  12         16.26         14.62         1.08 o                         
  -7   4  12        220.10        214.80         1.94 o                         
  -6   4  12         76.94         69.90         1.17 o                         
  -5   4  12        535.74        545.06         4.02 o                         
  -4   4  12       1136.87       1173.32         6.07 o                         
  -3   4  12        577.97        595.55         2.84 o                         
  -2   4  12        219.11        225.96         1.13 o                         
  -1   4  12         49.61         35.40         0.67 o                         
   0   4  12         16.76         17.51         0.44 o                         
   1   4  12        194.83        187.19         0.99 o                         
   2   4  12         34.83         37.39         0.66 o                         
   3   4  12        583.29        605.38         2.84 o                         
   4   4  12          2.44          1.44         0.20 o                         
   5   4  12        969.73        931.48         4.46 o                         
   6   4  12        105.73         98.22         1.53 o                         
   7   4  12          0.17          0.91         0.79 o                         
   8   4  12         99.58         98.55         1.98 o                         
  -8   5  12          1.26          2.51         0.83 o                         
  -7   5  12        106.37        103.98         1.48 o                         
  -6   5  12          5.31          6.68         0.81 o                         
  -5   5  12         33.41         33.27         0.82 o                         
  -4   5  12        636.07        637.94         3.34 o                         
  -3   5  12        233.50        201.19         2.40 o                         
  -2   5  12        410.39        380.67         2.55 o                         
  -1   5  12        231.74        224.59         1.66 o                         
   0   5  12         38.70         37.55         0.93 o                         
   1   5  12         41.58         54.31         0.58 o                         
   2   5  12        246.81        231.65         1.75 o                         
   3   5  12       1058.65       1083.19         5.31 o                         
   4   5  12       1155.78       1080.11         5.28 o                         
   5   5  12          0.46          0.50         0.47 o                         
   6   5  12         15.76         13.50         0.95 o                         
   7   5  12          1.75          0.90         0.76 o                         
   8   5  12         65.00         70.59         1.78 o                         
  -8   6  12         14.70         15.45         1.07 o                         
  -7   6  12          6.33          4.96         0.78 o                         
  -6   6  12         21.50         22.90         1.03 o                         
  -5   6  12        145.84        140.82         1.37 o                         
  -4   6  12         29.38         24.86         0.52 o                         
  -3   6  12          7.78          6.47         0.92 o                         
  -2   6  12        143.51        119.83         1.51 o                         
  -1   6  12         84.26         91.04         1.15 o                         
   0   6  12         49.66         44.10         0.76 o                         
   1   6  12        138.73        167.63         1.32 o                         
   2   6  12         16.83          7.02         0.63 o                         
   3   6  12        320.84        288.98         1.77 o                         
   4   6  12         45.95         44.50         0.60 o                         
   5   6  12         14.56         17.77         1.23 o                         
   6   6  12         79.09         85.47         1.59 o                         
   7   6  12          0.16          0.60         0.94 o                         
  -7   7  12         19.33         20.58         3.20 o                         
  -6   7  12         15.81         10.73         1.41 o                         
  -5   7  12         25.32         26.19         1.40 o                         
  -4   7  12         40.36         39.83         1.39 o                         
  -3   7  12         38.30         43.08         1.15 o                         
  -2   7  12        202.38        197.18         3.08 o                         
  -1   7  12        417.70        372.24         4.54 o                         
   0   7  12         49.35         40.16         1.33 o                         
   1   7  12        183.02        199.17         1.70 o                         
   2   7  12          6.07          5.93         0.61 o                         
   3   7  12          9.16          9.72         0.75 o                         
   4   7  12        133.80        129.33         2.54 o                         
   5   7  12          2.03          1.80         0.85 o                         
   6   7  12          7.42          6.96         1.02 o                         
  -6   8  12         35.19         39.03         1.68 o                         
  -5   8  12        232.12        241.22         4.73 o                         
  -4   8  12        109.54        108.24         1.88 o                         
  -3   8  12        143.95        145.23         2.88 o                         
  -2   8  12         11.53         10.07         1.01 o                         
  -1   8  12         84.23         85.19         1.42 o                         
   0   8  12         47.61         36.38         1.17 o                         
   1   8  12        365.09        372.94         2.73 o                         
   2   8  12        303.40        310.51         2.61 o                         
   3   8  12        163.12        181.99         2.57 o                         
   4   8  12          0.31          0.01         0.89 o                         
   5   8  12        123.32        123.13         2.37 o                         
  -4   9  12         42.95         41.86         1.52 o                         
  -3   9  12         95.86         90.39         1.69 o                         
  -2   9  12        494.26        517.69         5.55 o                         
  -1   9  12          7.80          6.33         0.85 o                         
   0   9  12          0.20          0.87         0.74 o                         
   1   9  12         25.25         29.58         1.52 o                         
   2   9  12         13.10         14.92         1.60 o                         
   3   9  12         99.07        100.56         2.52 o                         
  -9   0  13          7.94          8.15         1.36 o                         
  -7   0  13         15.55         18.69         1.26 o                         
  -5   0  13        372.90        370.84         4.96 o                         
  -3   0  13        129.07        111.34         1.16 o                         
  -1   0  13         46.01         36.58         0.55 o                         
   1   0  13        661.74        622.10         3.66 o                         
   3   0  13       4881.30       5175.48        38.34 o                         
   5   0  13         78.33         78.91         1.08 o                         
   7   0  13        190.85        192.13         3.01 o                         
   9   0  13         21.63         23.67         3.04 o                         
  -9   1  13         13.79         14.63         1.11 o                         
  -8   1  13        125.57        118.97         1.70 o                         
  -7   1  13        194.80        195.28         2.38 o                         
  -6   1  13         31.41         37.78         1.24 o                         
  -5   1  13        790.74        793.09         4.98 o                         
  -4   1  13          0.19         -0.02         0.33 o                         
  -3   1  13        537.62        546.34         2.76 o                         
  -2   1  13        136.76        154.69         0.89 o                         
  -1   1  13        234.83        245.24         1.19 o                         
   0   1  13        721.09        732.64         2.89 o                         
   1   1  13         13.08         13.08         0.29 o                         
   2   1  13         10.89          5.91         0.31 o                         
   3   1  13       1105.58       1097.93         6.75 o                         
   4   1  13          1.84          0.45         0.30 o                         
   5   1  13        839.87        798.17         4.40 o                         
   6   1  13        215.73        216.16         1.51 o                         
   7   1  13         46.65         42.17         1.02 o                         
   8   1  13          2.67          2.50         0.79 o                         
   9   1  13         23.87         24.35         1.48 o                         
  -9   2  13         15.28         12.83         1.14 o                         
  -8   2  13        307.54        294.27         3.38 o                         
  -7   2  13        251.56        249.22         2.39 o                         
  -6   2  13         16.68         18.94         0.97 o                         
  -5   2  13          5.29          5.10         0.57 o                         
  -4   2  13        243.38        253.53         2.11 o                         
  -3   2  13         25.41         16.77         0.85 o                         
  -2   2  13        502.73        491.01         2.33 o                         
  -1   2  13        895.89        889.18         3.71 o                         
   0   2  13        446.91        441.16         1.95 o                         
   1   2  13        285.04        295.96         1.59 o                         
   2   2  13        375.67        412.17         2.49 o                         
   3   2  13        292.00        296.60         2.14 o                         
   4   2  13         20.81         15.55         0.99 o                         
   5   2  13        419.54        420.37         2.19 o                         
   6   2  13        818.47        832.66         5.34 o                         
   7   2  13        112.87        107.97         1.32 o                         
   8   2  13          4.21          4.39         0.93 o                         
   9   2  13         29.05         30.23         1.49 o                         
  -9   3  13         15.52         16.03         1.25 o                         
  -8   3  13        469.54        484.52         4.32 o                         
  -7   3  13          1.36          1.00         0.61 o                         
  -6   3  13         18.06         15.08         0.91 o                         
  -5   3  13         48.27         46.21         0.79 o                         
  -4   3  13         11.56         12.05         0.76 o                         
  -3   3  13          4.77          3.04         0.39 o                         
  -2   3  13        372.47        442.61         2.02 o                         
  -1   3  13        876.27        927.56         3.89 o                         
   0   3  13       2305.62       2231.06        11.65 o                         
   1   3  13        475.98        519.85         2.21 o                         
   2   3  13        164.86        148.89         2.25 o                         
   3   3  13        102.37         79.40         0.99 o                         
   4   3  13        768.42        774.00         4.77 o                         
   5   3  13        982.46       1004.32         4.75 o                         
   6   3  13          0.02          0.37         0.22 o                         
   7   3  13          3.65          2.71         0.89 o                         
   8   3  13          6.84          8.66         1.13 o                         
  -9   4  13        257.89        268.76         3.61 o                         
  -8   4  13          6.74          5.47         1.04 o                         
  -7   4  13          0.74         -0.02         0.56 o                         
  -6   4  13          2.46          2.63         0.59 o                         
  -5   4  13          1.61          0.51         0.47 o                         
  -4   4  13        109.17        121.44         1.78 o                         
  -3   4  13         43.13         48.39         0.62 o                         
  -2   4  13        239.92        238.99         1.57 o                         
  -1   4  13         41.95         34.52         0.64 o                         
   0   4  13         50.79         37.91         0.65 o                         
   1   4  13        482.36        446.20         2.03 o                         
   2   4  13       1135.17       1090.57         5.25 o                         
   3   4  13        404.49        364.60         2.41 o                         
   4   4  13          0.36          1.69         0.51 o                         
   5   4  13          9.42         11.58         0.95 o                         
   6   4  13        536.71        557.53         4.27 o                         
   7   4  13         71.54         73.27         1.44 o                         
   8   4  13         54.42         56.51         2.17 o                         
  -8   5  13         32.99         35.94         1.19 o                         
  -7   5  13        129.81        122.58         2.17 o                         
  -6   5  13         55.75         49.22         1.07 o                         
  -5   5  13          0.25          0.30         0.41 o                         
  -4   5  13        930.81        908.91         5.36 o                         
  -3   5  13          0.24          0.23         0.21 o                         
  -2   5  13         43.10         52.61         0.95 o                         
  -1   5  13        143.58        112.80         1.19 o                         
   0   5  13        335.63        318.75         1.96 o                         
   1   5  13        146.01        136.81         0.96 o                         
   2   5  13        106.72        114.98         0.89 o                         
   3   5  13         36.77         32.25         0.69 o                         
   4   5  13        141.15        136.38         1.19 o                         
   5   5  13          8.67          8.03         0.79 o                         
   6   5  13         20.14         19.29         0.95 o                         
   7   5  13         16.13         12.11         0.95 o                         
  -8   6  13         27.42         27.39         1.96 o                         
  -7   6  13          1.81          2.34         0.75 o                         
  -6   6  13         25.42         28.89         0.90 o                         
  -5   6  13        239.80        227.07         2.03 o                         
  -4   6  13         83.14         73.47         1.40 o                         
  -3   6  13        176.31        155.98         2.67 o                         
  -2   6  13        269.14        254.90         2.83 o                         
  -1   6  13          2.23          3.38         0.54 o                         
   0   6  13          0.21          1.95         0.49 o                         
   1   6  13          9.59          8.34         0.42 o                         
   2   6  13        515.68        504.72         2.40 o                         
   3   6  13          0.15          0.30         0.31 o                         
   4   6  13        100.74         97.71         1.18 o                         
   5   6  13         17.69         15.08         0.99 o                         
   6   6  13         72.14         70.39         1.57 o                         
   7   6  13          1.91          0.25         0.79 o                         
  -7   7  13          1.44          2.04         1.07 o                         
  -6   7  13         78.63         76.97         1.98 o                         
  -5   7  13         70.15         66.04         2.82 o                         
  -4   7  13         88.37         79.51         1.52 o                         
  -3   7  13         19.78         18.04         1.08 o                         
  -2   7  13          7.13          4.00         0.78 o                         
  -1   7  13         24.03         18.68         0.94 o                         
   0   7  13        137.84        133.47         1.54 o                         
   1   7  13        100.76         87.46         1.18 o                         
   2   7  13         40.70         34.66         0.94 o                         
   3   7  13         58.71         50.58         1.50 o                         
   4   7  13        113.33        123.87         2.28 o                         
   5   7  13          0.10          0.53         1.05 o                         
   6   7  13          0.68          0.03         1.03 o                         
  -6   8  13        157.36        159.79         3.04 o                         
  -5   8  13          0.90          0.57         0.95 o                         
  -4   8  13         37.76         35.39         1.49 o                         
  -3   8  13         48.18         48.12         1.65 o                         
  -2   8  13         53.75         64.07         1.43 o                         
  -1   8  13         67.50         62.36         2.74 o                         
   0   8  13          0.11          1.10         0.64 o                         
   1   8  13         22.07         24.51         1.10 o                         
   2   8  13        175.76        168.60         1.70 o                         
   3   8  13          6.65         11.19         1.29 o                         
   4   8  13         92.94         99.67         2.08 o                         
   5   8  13          7.01          6.90         1.54 o                         
  -4   9  13         12.30          9.79         1.14 o                         
  -3   9  13          0.06          0.85         0.93 o                         
  -2   9  13         17.43         22.34         1.48 o                         
  -1   9  13        138.89        145.62         2.02 o                         
   0   9  13          3.01          3.03         0.72 o                         
   1   9  13        194.59        202.93         2.81 o                         
   2   9  13          0.42          1.11         1.02 o                         
   3   9  13         57.80         62.30         2.25 o                         
  -8   0  14        119.84        125.64         2.49 o                         
  -6   0  14         41.87         45.94         1.77 o                         
  -4   0  14        139.91        116.89         1.46 o                         
  -2   0  14        363.43        424.75         3.58 o                         
   0   0  14      14478.01      15837.34       161.44 o                         
   2   0  14        822.36        876.73         4.86 o                         
   4   0  14        706.75        682.08         4.82 o                         
   6   0  14        256.64        252.44         2.88 o                         
   8   0  14        130.51        126.34         3.30 o                         
  -9   1  14          0.45         -0.27         0.93 o                         
  -8   1  14         11.05         12.73         1.10 o                         
  -7   1  14         15.23         17.42         1.33 o                         
  -6   1  14         15.75         14.53         0.85 o                         
  -5   1  14        119.56        117.17         1.60 o                         
  -4   1  14        236.84        241.13         1.59 o                         
  -3   1  14        174.49        172.31         1.16 o                         
  -2   1  14        102.03         92.13         0.70 o                         
  -1   1  14        503.03        552.41         2.53 o                         
   0   1  14        163.50        191.66         0.98 o                         
   1   1  14        136.23        162.48         0.87 o                         
   2   1  14        177.06        121.66         1.01 o                         
   3   1  14        149.72        140.88         1.32 o                         
   4   1  14        455.94        467.92         3.14 o                         
   5   1  14         59.48         61.86         2.43 o                         
   6   1  14          7.93          8.01         0.50 o                         
   7   1  14         15.80         14.43         0.58 o                         
   8   1  14         29.32         28.76         1.18 o                         
   9   1  14         42.09         36.40         1.63 o                         
  -9   2  14          4.43          3.65         1.16 o                         
  -8   2  14          3.15          4.35         0.96 o                         
  -7   2  14        404.38        400.70         3.18 o                         
  -6   2  14         57.57         55.89         1.07 o                         
  -5   2  14         78.28         76.26         1.04 o                         
  -4   2  14        390.73        377.14         2.21 o                         
  -3   2  14        171.95        190.13         1.97 o                         
  -2   2  14          0.84          1.58         0.33 o                         
  -1   2  14        329.51        331.35         1.53 o                         
   0   2  14        962.34       1028.47         4.52 o                         
   1   2  14         27.71         25.33         0.49 o                         
   2   2  14         27.57         20.42         0.75 o                         
   3   2  14       1429.95       1426.41         8.31 o                         
   4   2  14        895.89        868.48         6.05 o                         
   5   2  14        242.85        221.70         1.37 o                         
   6   2  14        457.34        441.53         2.56 o                         
   7   2  14         12.12         12.30         0.86 o                         
   8   2  14          6.41          9.19         0.91 o                         
  -9   3  14         71.92         71.26         1.97 o                         
  -8   3  14         40.89         38.02         1.49 o                         
  -7   3  14         46.94         51.49         1.20 o                         
  -6   3  14        284.61        288.18         2.11 o                         
  -5   3  14         16.52         18.33         0.73 o                         
  -4   3  14         24.64         23.72         0.98 o                         
  -3   3  14        830.97        836.32         4.69 o                         
  -2   3  14        245.98        218.22         1.44 o                         
  -1   3  14          3.96          7.59         0.47 o                         
   0   3  14        139.93        144.16         1.23 o                         
   1   3  14         29.34         25.96         0.45 o                         
   2   3  14        191.10        207.32         5.20 o                         
   3   3  14       1151.13       1146.47         7.47 o                         
   4   3  14        109.52        105.54         1.22 o                         
   5   3  14       1184.54       1163.17         6.75 o                         
   6   3  14        269.09        258.69         2.18 o                         
   7   3  14          1.29          1.19         0.76 o                         
   8   3  14         94.34         87.89         1.75 o                         
  -9   4  14          1.78          2.83         1.06 o                         
  -8   4  14        340.69        333.35         3.05 o                         
  -7   4  14         29.49         30.06         1.29 o                         
  -6   4  14         63.00         63.75         1.22 o                         
  -5   4  14        269.29        266.62         1.89 o                         
  -4   4  14         84.53         86.56         0.97 o                         
  -3   4  14         18.48         23.16         0.47 o                         
  -2   4  14        237.12        252.45         1.59 o                         
  -1   4  14         69.74         63.12         0.87 o                         
   0   4  14        397.83        381.50         2.37 o                         
   1   4  14       2480.32       2484.85        13.63 o                         
   2   4  14       1145.93       1112.44        10.58 o                         
   3   4  14        539.72        511.37         4.56 o                         
   4   4  14        181.71        160.28         1.51 o                         
   5   4  14          0.67          1.57         0.66 o                         
   6   4  14        245.47        249.84         2.33 o                         
   7   4  14         69.40         72.97         1.54 o                         
   8   4  14          4.06          3.81         0.94 o                         
  -8   5  14          1.12          1.08         0.68 o                         
  -7   5  14        224.05        232.22         2.39 o                         
  -6   5  14         62.99         58.77         1.23 o                         
  -5   5  14          3.98          2.56         0.48 o                         
  -4   5  14        118.63        103.98         1.00 o                         
  -3   5  14         33.66         29.91         0.59 o                         
  -2   5  14         78.19         73.45         1.24 o                         
  -1   5  14        794.90        724.43         5.09 o                         
   0   5  14         26.73         14.97         0.52 o                         
   1   5  14         25.33         21.55         0.54 o                         
   2   5  14       1832.87       1698.60         7.26 o                         
   3   5  14         26.89         15.75         0.35 o                         
   4   5  14        282.90        282.81         2.19 o                         
   5   5  14          0.52          0.93         0.57 o                         
   6   5  14          2.34          1.31         0.71 o                         
   7   5  14         56.11         59.02         1.57 o                         
  -7   6  14         65.71         63.14         2.18 o                         
  -6   6  14         19.40         21.80         1.26 o                         
  -5   6  14        173.63        170.97         2.34 o                         
  -4   6  14        189.08        181.28         2.34 o                         
  -3   6  14        678.27        618.11         5.78 o                         
  -2   6  14          4.80          3.69         0.72 o                         
  -1   6  14          0.13          0.83         0.52 o                         
   0   6  14          3.93          8.72         0.52 o                         
   1   6  14         64.50         42.72         0.75 o                         
   2   6  14        144.13        117.83         1.45 o                         
   3   6  14         12.13         12.00         0.45 o                         
   4   6  14        107.86        103.90         1.31 o                         
   5   6  14        657.70        671.53         4.78 o                         
   6   6  14         24.73         31.43         1.29 o                         
   7   6  14         12.16         14.05         1.19 o                         
  -7   7  14         13.39          9.80         1.70 o                         
  -6   7  14          5.24          4.16         1.12 o                         
  -5   7  14        421.58        421.34         5.30 o                         
  -4   7  14          1.90          0.49         0.77 o                         
  -3   7  14         16.10         16.85         1.04 o                         
  -2   7  14        174.21        147.96         2.06 o                         
  -1   7  14         11.51          8.99         0.86 o                         
   0   7  14          2.88          1.91         0.54 o                         
   1   7  14        127.78        113.42         1.15 o                         
   2   7  14          0.85          0.34         0.37 o                         
   3   7  14        158.10        154.02         2.03 o                         
   4   7  14          0.58          0.84         0.95 o                         
   5   7  14        108.40        108.93         2.32 o                         
   6   7  14         52.15         60.55         2.38 o                         
  -5   8  14         96.57        100.68         2.32 o                         
  -4   8  14        169.64        177.85         2.63 o                         
  -3   8  14        168.37        165.98         2.41 o                         
  -2   8  14         58.34         61.22         1.45 o                         
  -1   8  14        131.48        144.15         2.49 o                         
   0   8  14        254.65        244.32         2.35 o                         
   1   8  14         50.28         43.04         1.37 o                         
   2   8  14         14.83         21.67         1.47 o                         
   3   8  14          6.91          6.99         1.17 o                         
   4   8  14          8.17          6.84         1.31 o                         
   5   8  14          0.04          0.67         1.03 o                         
  -4   9  14        153.86        166.42         2.76 o                         
  -3   9  14         75.52         78.28         2.80 o                         
  -2   9  14          0.03         -0.22         0.74 o                         
  -1   9  14        250.81        262.92         3.83 o                         
   0   9  14         89.74         89.54         1.84 o                         
   1   9  14         44.49         47.09         1.35 o                         
   2   9  14         52.00         54.73         2.34 o                         
   3   9  14        157.19        176.34         2.81 o                         
  -9   0  15          1.64          2.70         1.24 o                         
  -7   0  15        313.46        319.39         3.65 o                         
  -5   0  15        527.90        577.10         5.58 o                         
  -3   0  15       2151.60       2138.79        14.87 o                         
  -1   0  15       5316.26       5702.97        43.25 o                         
   1   0  15       1539.80       1608.20        10.13 o                         
   3   0  15         14.20         19.69         0.42 o                         
   5   0  15       1045.96       1025.03         8.55 o                         
   7   0  15          5.66          4.81         0.71 o                         
   9   0  15         15.05         16.47         2.48 o                         
  -9   1  15         60.43         62.79         1.60 o                         
  -8   1  15         15.52         17.40         1.05 o                         
  -7   1  15         14.39         14.26         0.91 o                         
  -6   1  15        264.40        269.46         2.07 o                         
  -5   1  15         24.98         22.90         0.96 o                         
  -4   1  15         90.53         95.74         1.12 o                         
  -3   1  15        133.63        111.91         1.02 o                         
  -2   1  15        101.49        105.25         1.00 o                         
  -1   1  15         11.36          8.91         0.34 o                         
   0   1  15         44.38         40.91         0.40 o                         
   1   1  15        103.92        107.50         0.67 o                         
   2   1  15        263.39        267.25         2.51 o                         
   3   1  15        668.80        656.67         3.38 o                         
   4   1  15       1285.26       1244.13         9.37 o                         
   5   1  15        195.97        185.94         2.23 o                         
   6   1  15        128.94        125.25         1.52 o                         
   7   1  15         74.33         72.75         1.25 o                         
   8   1  15         87.32         79.67         1.48 o                         
  -9   2  15         28.38         33.08         1.56 o                         
  -8   2  15         68.27         67.35         1.58 o                         
  -7   2  15          1.69          0.95         0.70 o                         
  -6   2  15          4.58          4.35         0.62 o                         
  -5   2  15         23.56         21.11         0.69 o                         
  -4   2  15        277.87        304.28         1.88 o                         
  -3   2  15        924.41        950.41         4.69 o                         
  -2   2  15        734.15        823.38         3.88 o                         
  -1   2  15        285.10        284.04         1.40 o                         
   0   2  15        124.38        131.03         1.24 o                         
   1   2  15         30.43         30.66         0.56 o                         
   2   2  15        243.43        273.30         1.65 o                         
   3   2  15       2511.05       2505.36        13.61 o                         
   4   2  15         64.36         69.93         2.37 o                         
   5   2  15         19.80         18.17         0.79 o                         
   6   2  15         43.63         41.31         0.92 o                         
   7   2  15         21.99         24.51         0.93 o                         
   8   2  15          1.20          0.88         0.64 o                         
  -9   3  15          1.39          1.57         1.03 o                         
  -8   3  15         27.57         29.84         1.33 o                         
  -7   3  15         16.78         13.93         0.98 o                         
  -6   3  15          4.93          5.19         0.67 o                         
  -5   3  15         43.76         43.27         0.84 o                         
  -4   3  15        939.87        989.80         6.05 o                         
  -3   3  15        133.08        129.49         1.10 o                         
  -2   3  15         44.34         39.31         0.54 o                         
  -1   3  15        414.40        423.09         1.77 o                         
   0   3  15        460.78        431.98         1.97 o                         
   1   3  15       1451.43       1484.44         6.14 o                         
   2   3  15       1539.95       1512.07         7.59 o                         
   3   3  15        104.79        101.98         1.39 o                         
   4   3  15        215.15        212.15         1.72 o                         
   5   3  15        275.24        268.20         2.07 o                         
   6   3  15         74.80         74.40         1.66 o                         
   7   3  15        100.01         91.65         1.55 o                         
   8   3  15        132.98        140.84         2.63 o                         
  -8   4  15         15.36         13.48         1.04 o                         
  -7   4  15         86.40         85.37         1.38 o                         
  -6   4  15         99.02         96.89         1.28 o                         
  -5   4  15         59.59         60.26         1.09 o                         
  -4   4  15        132.95        125.38         1.06 o                         
  -3   4  15         53.84         60.21         0.72 o                         
  -2   4  15        238.67        236.46         1.41 o                         
  -1   4  15        306.90        307.34         2.07 o                         
   0   4  15        322.42        305.98         1.55 o                         
   1   4  15       1897.03       1867.33         9.19 o                         
   2   4  15          3.61          6.93         0.42 o                         
   3   4  15       1360.71       1336.37         7.94 o                         
   4   4  15         95.34        104.24         1.51 o                         
   5   4  15        124.17        130.80         1.47 o                         
   6   4  15          8.27          8.61         0.91 o                         
   7   4  15          1.14          1.08         0.73 o                         
   8   4  15          2.19          2.02         0.96 o                         
  -8   5  15          0.02          0.84         0.78 o                         
  -7   5  15         41.36         38.84         1.13 o                         
  -6   5  15        341.96        340.65         2.64 o                         
  -5   5  15          0.15         -0.29         0.53 o                         
  -4   5  15        545.54        525.61         3.29 o                         
  -3   5  15        221.71        215.65         2.18 o                         
  -2   5  15          3.62          2.67         0.56 o                         
  -1   5  15        178.19        172.98         1.78 o                         
   0   5  15       1228.93       1137.02         6.54 o                         
   1   5  15        129.97        117.75         0.82 o                         
   2   5  15        106.49         98.55         0.66 o                         
   3   5  15       1047.37        993.56         6.04 o                         
   4   5  15        143.34        154.79         1.56 o                         
   5   5  15          0.04          0.51         0.55 o                         
   6   5  15        270.59        270.59         2.77 o                         
   7   5  15         98.97         95.08         1.73 o                         
  -7   6  15          1.47          1.03         0.94 o                         
  -6   6  15          6.09          5.64         1.17 o                         
  -5   6  15          6.07          5.02         0.96 o                         
  -4   6  15         91.51         95.01         1.60 o                         
  -3   6  15          1.85          3.43         0.73 o                         
  -2   6  15        403.84        420.02         3.07 o                         
  -1   6  15          2.01          3.55         0.61 o                         
   0   6  15        188.76        179.92         1.42 o                         
   1   6  15          5.59          6.16         0.40 o                         
   2   6  15        233.76        223.83         1.51 o                         
   3   6  15          0.38          0.32         0.46 o                         
   4   6  15         24.09         28.28         1.83 o                         
   5   6  15          7.08          5.35         1.14 o                         
   6   6  15        146.56        173.62         2.09 o                         
  -6   7  15          5.19          4.53         1.22 o                         
  -5   7  15         18.87         19.58         1.55 o                         
  -4   7  15          0.09         -0.06         0.72 o                         
  -3   7  15         25.10         22.86         1.08 o                         
  -2   7  15         11.15         16.18         0.95 o                         
  -1   7  15        131.36        119.21         1.61 o                         
   0   7  15        232.38        237.79         1.88 o                         
   1   7  15         25.37         23.28         0.65 o                         
   2   7  15          3.64          6.10         0.62 o                         
   3   7  15          6.44          5.63         0.97 o                         
   4   7  15        183.69        172.80         2.57 o                         
   5   7  15          0.08         -0.04         1.03 o                         
   6   7  15         44.48         40.72         2.05 o                         
  -5   8  15        126.27        131.41         2.99 o                         
  -4   8  15         85.97         99.54         3.89 o                         
  -3   8  15        112.05        110.25         3.16 o                         
  -2   8  15        198.26        200.96         3.53 o                         
  -1   8  15          5.43          4.54         0.81 o                         
   0   8  15        150.56        155.35         1.68 o                         
   1   8  15         28.28         31.33         1.72 o                         
   2   8  15        195.82        219.19         3.00 o                         
   3   8  15          1.75          3.41         1.10 o                         
   4   8  15         16.32         15.65         1.55 o                         
  -3   9  15        154.18        167.80         2.91 o                         
  -2   9  15        128.26        146.98         2.18 o                         
  -1   9  15         75.65         72.54         1.71 o                         
   0   9  15          7.20          6.82         0.78 o                         
   1   9  15         14.01         15.43         1.81 o                         
   2   9  15         22.38         35.07         2.12 o                         
   3   9  15         12.26         11.88         1.70 o                         
  -8   0  16        216.44        230.78         3.36 o                         
  -6   0  16         39.57         35.55         1.38 o                         
  -4   0  16         88.26         73.28         1.37 o                         
  -2   0  16       1352.31       1422.52        11.54 o                         
   0   0  16         64.62         36.30         0.65 o                         
   2   0  16       2309.35       2350.73        14.03 o                         
   4   0  16        229.60        225.57         3.11 o                         
   6   0  16        265.00        247.18         2.25 o                         
   8   0  16         14.07         10.30         3.27 o                         
  -9   1  16          9.46          6.64         1.06 o                         
  -8   1  16         34.10         34.33         1.56 o                         
  -7   1  16          0.72          0.36         0.69 o                         
  -6   1  16        115.28        112.98         1.67 o                         
  -5   1  16         21.11         17.73         0.75 o                         
  -4   1  16        243.96        250.83         2.04 o                         
  -3   1  16         32.74         46.25         1.06 o                         
  -2   1  16       3249.61       3530.89        18.24 o                         
  -1   1  16        301.02        313.85         2.49 o                         
   0   1  16        663.96        827.52         3.12 o                         
   1   1  16        550.66        543.48         2.60 o                         
   2   1  16       1974.44       1994.57        10.18 o                         
   3   1  16        174.45        179.19         1.13 o                         
   4   1  16        547.18        509.10         3.04 o                         
   5   1  16        578.04        574.69         2.85 o                         
   6   1  16        302.11        301.17         2.40 o                         
   7   1  16         86.06         82.37         1.36 o                         
   8   1  16         56.71         52.51         1.38 o                         
  -9   2  16         23.59         23.44         1.27 o                         
  -8   2  16         17.34         19.31         1.05 o                         
  -7   2  16          1.10          1.97         0.69 o                         
  -6   2  16         14.61         15.20         0.87 o                         
  -5   2  16         92.60         91.80         1.25 o                         
  -4   2  16        458.50        476.38         2.75 o                         
  -3   2  16        203.83        203.43         2.20 o                         
  -2   2  16        112.51        115.48         1.06 o                         
  -1   2  16        114.82         95.64         0.69 o                         
   0   2  16       1122.45       1098.82         4.74 o                         
   1   2  16        572.27        566.57         3.12 o                         
   2   2  16        276.78        273.59         2.25 o                         
   3   2  16        306.58        262.37         3.35 o                         
   4   2  16         20.32         16.25         0.76 o                         
   5   2  16         65.00         69.24         1.07 o                         
   6   2  16         46.54         41.14         0.97 o                         
   7   2  16         24.20         22.77         1.92 o                         
   8   2  16         18.57         21.33         1.40 o                         
  -9   3  16         16.39         17.73         1.60 o                         
  -8   3  16          5.27          4.60         0.86 o                         
  -7   3  16         87.73         89.96         1.36 o                         
  -6   3  16        130.07        122.67         1.61 o                         
  -5   3  16         14.28         11.52         0.72 o                         
  -4   3  16         49.58         52.71         0.90 o                         
  -3   3  16         10.96          8.35         0.46 o                         
  -2   3  16        290.04        269.50         1.47 o                         
  -1   3  16       1221.12       1157.01         5.53 o                         
   0   3  16          0.32          1.06         0.45 o                         
   1   3  16        354.63        355.75         1.76 o                         
   2   3  16          0.13         -0.43         0.45 o                         
   3   3  16       2430.81       2387.88        18.29 o                         
   4   3  16          6.32          6.38         1.08 o                         
   5   3  16          7.30          5.91         0.70 o                         
   6   3  16         32.41         30.22         1.00 o                         
   7   3  16          3.84          2.98         0.78 o                         
   8   3  16         13.50         15.28         1.11 o                         
  -8   4  16         10.15         10.46         1.01 o                         
  -7   4  16          0.75          0.55         0.64 o                         
  -6   4  16         23.15         22.94         1.00 o                         
  -5   4  16         32.12         34.97         0.94 o                         
  -4   4  16          8.69         14.48         0.93 o                         
  -3   4  16         14.01         13.21         0.45 o                         
  -2   4  16          2.70          2.32         0.33 o                         
  -1   4  16        313.42        320.95         3.12 o                         
   0   4  16       1257.41       1221.67         5.33 o                         
   1   4  16         93.88         79.05         1.25 o                         
   2   4  16        284.16        301.03         1.72 o                         
   3   4  16         22.51         26.83         1.80 o                         
   4   4  16        150.84        144.63         1.47 o                         
   5   4  16        118.18        120.81         1.51 o                         
   6   4  16        540.00        534.58         3.88 o                         
   7   4  16          4.40          4.87         0.85 o                         
   8   4  16          5.53          6.00         0.97 o                         
  -8   5  16          0.05          0.03         0.73 o                         
  -7   5  16         19.59         23.65         1.12 o                         
  -6   5  16         79.20         78.22         1.12 o                         
  -5   5  16        210.51        208.84         1.68 o                         
  -4   5  16          1.69          1.73         0.36 o                         
  -3   5  16         90.33         88.31         1.18 o                         
  -2   5  16          7.70         14.46         0.68 o                         
  -1   5  16         70.07         88.21         1.17 o                         
   0   5  16         71.53         80.05         0.97 o                         
   1   5  16         16.37         28.13         0.96 o                         
   2   5  16         22.38         16.36         0.39 o                         
   3   5  16        436.96        429.27         3.71 o                         
   4   5  16          1.27          2.14         0.64 o                         
   5   5  16        205.62        211.75         2.47 o                         
   6   5  16          6.78         10.81         1.10 o                         
   7   5  16        142.13        150.22         2.16 o                         
  -7   6  16          4.12          3.46         1.07 o                         
  -6   6  16          1.47          2.76         0.96 o                         
  -5   6  16        112.82        110.02         2.24 o                         
  -4   6  16          3.15          2.63         0.80 o                         
  -3   6  16        141.19        145.78         1.67 o                         
  -2   6  16         10.21         12.35         0.87 o                         
  -1   6  16          7.13          7.63         0.70 o                         
   0   6  16        231.77        190.56         1.51 o                         
   1   6  16        891.75        846.20         4.71 o                         
   2   6  16        231.28        208.72         2.11 o                         
   3   6  16          4.17          4.90         0.71 o                         
   4   6  16        204.54        216.62         2.35 o                         
   5   6  16         24.00         24.74         0.98 o                         
   6   6  16         45.68         51.97         1.60 o                         
  -6   7  16         16.15         13.03         1.51 o                         
  -5   7  16         62.29         60.52         1.75 o                         
  -4   7  16        110.27        106.34         1.80 o                         
  -3   7  16         15.42         19.52         0.99 o                         
  -2   7  16         36.17         35.92         1.67 o                         
  -1   7  16          0.52          0.64         0.54 o                         
   0   7  16         10.54          9.48         0.67 o                         
   1   7  16        319.28        300.67         2.09 o                         
   2   7  16         50.97         43.48         1.78 o                         
   3   7  16        119.63        128.49         2.83 o                         
   4   7  16          7.43          6.89         1.26 o                         
   5   7  16         48.02         50.90         2.00 o                         
  -5   8  16         12.56         11.90         1.31 o                         
  -4   8  16         20.95         27.39         1.47 o                         
  -3   8  16         44.54         39.38         1.34 o                         
  -2   8  16         39.69         35.84         1.15 o                         
  -1   8  16        124.11        117.12         1.57 o                         
   0   8  16          0.13          0.50         0.53 o                         
   1   8  16         83.57         88.56         3.96 o                         
   2   8  16          3.97          5.54         1.22 o                         
   3   8  16         47.70         52.09         1.71 o                         
   4   8  16         31.03         34.50         1.65 o                         
  -3   9  16        164.67        191.27         2.58 o                         
  -2   9  16          0.04         -0.38         0.72 o                         
  -1   9  16         15.05         15.50         2.51 o                         
   0   9  16         13.98         15.97         1.04 o                         
   1   9  16        115.35        136.64         6.36 o                         
   2   9  16         12.14         11.60         3.92 o                         
  -9   0  17         16.94         12.99         1.71 o                         
  -7   0  17        403.62        417.76         4.94 o                         
  -5   0  17         96.52         86.64         1.57 o                         
  -3   0  17       1256.73       1337.68         9.54 o                         
  -1   0  17        589.80        586.52         5.29 o                         
   1   0  17        193.67        203.83         1.46 o                         
   3   0  17        637.04        605.09         3.55 o                         
   5   0  17        103.27         96.23         1.60 o                         
   7   0  17        334.65        330.56         5.31 o                         
  -9   1  17         23.21         24.36         1.32 o                         
  -8   1  17         33.31         32.64         1.26 o                         
  -7   1  17        190.12        192.13         1.96 o                         
  -6   1  17          8.23          6.61         0.97 o                         
  -5   1  17         14.45         12.22         0.70 o                         
  -4   1  17        127.61        149.20         1.50 o                         
  -3   1  17        222.26        227.52         1.54 o                         
  -2   1  17          7.03          8.96         1.01 o                         
  -1   1  17       1681.50       1703.96         8.15 o                         
   0   1  17         29.44         33.26         0.37 o                         
   1   1  17        360.48        345.52         2.17 o                         
   2   1  17         92.52         92.33         2.42 o                         
   3   1  17         43.12         45.92         0.90 o                         
   4   1  17        117.05        130.50         1.50 o                         
   5   1  17          3.00          4.04         0.37 o                         
   6   1  17          3.55          2.07         0.26 o                         
   7   1  17        125.01        124.86         1.66 o                         
   8   1  17          4.03          5.49         1.76 o                         
  -9   2  17         29.32         30.66         1.46 o                         
  -8   2  17         26.44         25.48         1.15 o                         
  -7   2  17         34.37         36.87         1.08 o                         
  -6   2  17         17.27         18.52         0.83 o                         
  -5   2  17         32.18         31.65         1.21 o                         
  -4   2  17          5.76          8.84         0.87 o                         
  -3   2  17         37.52         40.84         1.10 o                         
  -2   2  17         19.55         19.28         0.43 o                         
  -1   2  17        325.93        329.70         1.58 o                         
   0   2  17         71.26         58.26         0.64 o                         
   1   2  17       2631.92       2511.93        11.76 o                         
   2   2  17        847.57        829.99         4.49 o                         
   3   2  17       1277.02       1267.90         8.28 o                         
   4   2  17        466.41        455.56         3.31 o                         
   5   2  17         11.20          8.78         0.61 o                         
   6   2  17         90.37         93.85         1.19 o                         
   7   2  17         71.32         74.62         1.40 o                         
   8   2  17         89.28         84.27         1.56 o                         
  -9   3  17          0.12          0.51         0.85 o                         
  -8   3  17          2.10          1.15         0.81 o                         
  -7   3  17          9.41          7.89         0.87 o                         
  -6   3  17         89.33         91.51         1.26 o                         
  -5   3  17         32.46         32.44         0.97 o                         
  -4   3  17        241.91        232.72         1.61 o                         
  -3   3  17          3.76          3.33         0.37 o                         
  -2   3  17        276.12        273.58         1.68 o                         
  -1   3  17        624.85        593.38         2.90 o                         
   0   3  17         29.61         30.84         0.49 o                         
   1   3  17       1471.73       1433.78         8.25 o                         
   2   3  17       1105.48       1073.10         5.31 o                         
   3   3  17        128.29        121.17         1.53 o                         
   4   3  17       1012.07       1031.73         6.36 o                         
   5   3  17        243.61        227.33         2.01 o                         
   6   3  17         39.67         38.70         0.96 o                         
   7   3  17          4.15          3.33         0.89 o                         
   8   3  17         21.27         23.19         1.20 o                         
  -8   4  17         67.32         69.43         1.67 o                         
  -7   4  17          0.88          0.85         0.78 o                         
  -6   4  17        358.09        355.18         3.08 o                         
  -5   4  17          1.64          1.87         0.48 o                         
  -4   4  17         19.76         19.31         0.88 o                         
  -3   4  17        442.10        437.58         2.56 o                         
  -2   4  17        796.32        736.12         3.42 o                         
  -1   4  17         52.99         49.40         0.46 o                         
   0   4  17       1340.00       1270.44         6.08 o                         
   1   4  17        109.99        102.14         0.85 o                         
   2   4  17         55.67         51.76         0.93 o                         
   3   4  17        191.63        209.01         1.39 o                         
   4   4  17        177.30        182.20         2.59 o                         
   5   4  17         31.88         35.55         1.57 o                         
   6   4  17         11.14         13.06         0.91 o                         
   7   4  17         10.93         12.82         1.04 o                         
  -8   5  17          2.06          0.71         0.72 o                         
  -7   5  17          2.24          1.17         0.68 o                         
  -6   5  17         39.42         38.05         0.85 o                         
  -5   5  17        243.31        228.82         1.82 o                         
  -4   5  17        135.26        137.99         1.12 o                         
  -3   5  17        152.83        136.56         1.54 o                         
  -2   5  17        115.84        102.21         1.28 o                         
  -1   5  17        151.66        130.09         1.42 o                         
   0   5  17        816.53        803.02         5.23 o                         
   1   5  17        765.38        719.38         3.74 o                         
   2   5  17          0.55          1.58         0.34 o                         
   3   5  17         59.06         59.37         1.75 o                         
   4   5  17         32.80         33.50         0.88 o                         
   5   5  17         64.29         58.66         1.82 o                         
   6   5  17         32.37         33.79         1.39 o                         
   7   5  17         23.35         26.89         1.37 o                         
  -7   6  17          9.23          9.00         1.23 o                         
  -6   6  17         97.56         94.76         1.82 o                         
  -5   6  17         28.99         26.08         1.18 o                         
  -4   6  17         30.57         25.24         1.04 o                         
  -3   6  17         13.85         16.93         0.97 o                         
  -2   6  17        205.42        193.94         2.75 o                         
  -1   6  17          0.05         -0.19         0.49 o                         
   0   6  17         91.00         89.10         1.12 o                         
   1   6  17         17.04         15.65         0.70 o                         
   2   6  17        197.31        190.23         3.51 o                         
   3   6  17         51.33         47.28         0.86 o                         
   4   6  17        196.87        186.16         1.86 o                         
   5   6  17          0.73          0.97         0.57 o                         
   6   6  17        108.58        109.81         1.64 o                         
  -6   7  17          0.90          1.74         1.07 o                         
  -5   7  17          5.11          4.52         1.12 o                         
  -4   7  17          6.56          8.62         1.00 o                         
  -3   7  17         67.41         68.39         3.00 o                         
  -2   7  17         44.25         43.54         1.21 o                         
  -1   7  17          1.91          1.71         0.66 o                         
   0   7  17        531.52        559.62         3.66 o                         
   1   7  17          5.37          4.24         0.95 o                         
   2   7  17         33.20         38.08         1.66 o                         
   3   7  17        161.75        169.21         2.44 o                         
   4   7  17        360.29        399.98         4.88 o                         
   5   7  17         17.53         15.78         1.64 o                         
  -5   8  17          1.78          1.33         1.02 o                         
  -4   8  17          1.63         -0.71         1.03 o                         
  -3   8  17          0.01          0.17         0.67 o                         
  -2   8  17        150.25        150.42         2.53 o                         
  -1   8  17         58.47         64.93         1.25 o                         
   0   8  17         21.25         17.73         0.88 o                         
   1   8  17         20.71         20.39         1.68 o                         
   2   8  17          6.43          4.63         1.31 o                         
   3   8  17         29.95         30.86         1.47 o                         
   4   8  17         22.60         29.17         2.16 o                         
  -3   9  17         43.19         46.99         1.67 o                         
  -2   9  17         58.19         59.24         1.58 o                         
  -1   9  17         14.80         18.10         1.00 o                         
   0   9  17         16.47         14.82         2.32 o                         
   1   9  17         25.19         27.70         1.99 o                         
   2   9  17         93.12        105.54         3.32 o                         
  -8   0  18         55.68         46.80         1.77 o                         
  -6   0  18        133.64        133.71         2.57 o                         
  -4   0  18        128.06        130.01         1.83 o                         
  -2   0  18       3874.86       4298.10        32.39 o                         
   0   0  18       1003.88        965.70         5.06 o                         
   2   0  18         89.44         80.30         0.81 o                         
   4   0  18        171.25        154.87         1.14 o                         
   6   0  18        543.01        511.11         4.74 o                         
   8   0  18        130.85        147.73         5.97 o                         
  -9   1  18          2.44          2.50         1.01 o                         
  -8   1  18          7.63          5.46         0.88 o                         
  -7   1  18          1.40          1.53         0.78 o                         
  -6   1  18        121.18        124.23         1.47 o                         
  -5   1  18         20.07         20.52         1.05 o                         
  -4   1  18        443.69        457.39         2.68 o                         
  -3   1  18        478.33        471.12         2.52 o                         
  -2   1  18        539.82        545.51         2.77 o                         
  -1   1  18        693.69        716.23         5.07 o                         
   0   1  18          1.57          0.51         0.20 o                         
   1   1  18        308.56        331.37         1.77 o                         
   2   1  18       1862.62       1773.12         9.98 o                         
   3   1  18        864.52        808.42         4.56 o                         
   4   1  18         19.51         18.73         0.76 o                         
   5   1  18          1.05          0.42         0.14 o                         
   6   1  18         12.61         15.12         0.81 o                         
   7   1  18         41.30         35.91         1.15 o                         
   8   1  18         12.60          9.26         1.67 o                         
  -9   2  18          7.86          7.24         1.11 o                         
  -8   2  18         19.48         21.64         1.12 o                         
  -7   2  18         13.16         13.43         0.86 o                         
  -6   2  18         51.80         55.72         1.06 o                         
  -5   2  18        291.59        279.60         1.99 o                         
  -4   2  18        423.13        423.89         2.57 o                         
  -3   2  18        198.85        199.83         1.32 o                         
  -2   2  18          0.26         -0.19         0.29 o                         
  -1   2  18        491.32        473.89         2.09 o                         
   0   2  18       1121.61       1086.20         4.76 o                         
   1   2  18        527.55        497.55         2.83 o                         
   2   2  18        829.61        834.02         6.76 o                         
   3   2  18        720.03        658.33         6.00 o                         
   4   2  18         14.02         14.34         1.08 o                         
   5   2  18         26.70         31.15         0.78 o                         
   6   2  18          0.95          0.73         0.51 o                         
   7   2  18          8.06          8.26         0.79 o                         
   8   2  18         16.00         16.44         1.23 o                         
  -9   3  18         30.18         33.33         1.34 o                         
  -8   3  18          0.75          0.94         0.77 o                         
  -7   3  18         12.75         11.81         0.86 o                         
  -6   3  18         42.32         44.44         1.07 o                         
  -5   3  18         13.05         13.04         0.70 o                         
  -4   3  18        132.71        136.73         1.16 o                         
  -3   3  18        822.50        810.60         4.22 o                         
  -2   3  18       1076.57       1070.76         5.00 o                         
  -1   3  18        654.49        635.50         3.13 o                         
   0   3  18         73.31         74.00         0.59 o                         
   1   3  18        118.72        107.67         1.18 o                         
   2   3  18          0.19         -0.02         0.44 o                         
   3   3  18        590.95        585.59         3.29 o                         
   4   3  18        369.59        343.35         2.88 o                         
   5   3  18         41.25         41.86         0.95 o                         
   6   3  18         15.08         17.93         0.91 o                         
   7   3  18        325.72        335.54         3.05 o                         
   8   3  18          3.52          2.47         1.02 o                         
  -8   4  18         15.75         16.60         1.05 o                         
  -7   4  18          6.05          4.44         0.86 o                         
  -6   4  18         29.59         29.80         0.99 o                         
  -5   4  18          0.65          0.45         0.48 o                         
  -4   4  18         53.95         53.39         0.98 o                         
  -3   4  18          1.54          0.89         0.27 o                         
  -2   4  18        592.83        546.04         3.20 o                         
  -1   4  18         74.16         71.01         1.47 o                         
   0   4  18          6.60          8.15         0.41 o                         
   1   4  18        592.86        566.14         2.38 o                         
   2   4  18         23.06         18.21         0.70 o                         
   3   4  18        183.79        183.78         1.44 o                         
   4   4  18        790.04        779.27         5.11 o                         
   5   4  18        533.57        529.07         3.81 o                         
   6   4  18        129.12        132.91         1.73 o                         
   7   4  18          0.46          1.39         0.75 o                         
  -8   5  18          9.74          8.32         1.08 o                         
  -7   5  18        200.96        209.29         2.38 o                         
  -6   5  18          6.67          7.36         0.71 o                         
  -5   5  18         76.62         73.86         1.04 o                         
  -4   5  18          0.11          0.42         0.30 o                         
  -3   5  18         97.40         78.49         1.36 o                         
  -2   5  18        720.25        692.26         4.53 o                         
  -1   5  18         27.23         28.17         1.01 o                         
   0   5  18        712.91        629.33         3.95 o                         
   1   5  18        631.28        614.12         4.00 o                         
   2   5  18        330.59        306.30         2.47 o                         
   3   5  18        239.07        247.59         2.69 o                         
   4   5  18         34.32         30.89         1.18 o                         
   5   5  18         35.35         38.36         1.09 o                         
   6   5  18         91.97         92.88         1.81 o                         
   7   5  18        102.62        107.18         2.04 o                         
  -7   6  18         56.04         53.37         2.16 o                         
  -6   6  18         17.74         16.74         1.40 o                         
  -5   6  18         26.95         33.47         1.19 o                         
  -4   6  18         15.73         18.07         1.07 o                         
  -3   6  18        108.60        109.59         1.59 o                         
  -2   6  18         17.50         14.46         0.99 o                         
  -1   6  18        305.88        258.43         2.28 o                         
   0   6  18        101.25        112.13         1.38 o                         
   1   6  18        691.38        640.27         3.56 o                         
   2   6  18         31.22         26.63         1.22 o                         
   3   6  18          3.67          4.53         0.95 o                         
   4   6  18          2.30          3.76         0.54 o                         
   5   6  18          0.17          0.37         0.59 o                         
   6   6  18         41.70         53.23         2.02 o                         
  -6   7  18         70.58         78.59         2.13 o                         
  -5   7  18         16.97         14.29         1.34 o                         
  -4   7  18         39.84         36.18         1.39 o                         
  -3   7  18        114.81        110.93         1.70 o                         
  -2   7  18          0.73          0.44         0.65 o                         
  -1   7  18         40.64         42.47         1.01 o                         
   0   7  18         90.91         72.32         1.18 o                         
   1   7  18         76.97         76.53         2.39 o                         
   2   7  18         23.70         26.14         1.43 o                         
   3   7  18        250.31        253.78         2.86 o                         
   4   7  18         86.38        104.71         2.42 o                         
   5   7  18         14.14         11.14         1.43 o                         
  -5   8  18         67.13         71.78         2.26 o                         
  -4   8  18        103.01        105.32         2.27 o                         
  -3   8  18          4.68          5.89         0.96 o                         
  -2   8  18          2.36          1.44         0.72 o                         
  -1   8  18         11.83         15.17         0.97 o                         
   0   8  18          8.26          5.92         1.10 o                         
   1   8  18         51.36         60.50         2.14 o                         
   2   8  18         80.43         93.67         2.74 o                         
   3   8  18         45.47         44.37         1.63 o                         
   4   8  18        111.57        114.19         2.25 o                         
  -2   9  18         14.45         14.46         1.84 o                         
  -1   9  18         16.16         15.42         1.01 o                         
   0   9  18         10.71          9.63         2.32 o                         
   1   9  18         33.93         33.38         3.67 o                         
  -9   0  19         30.29         32.65         2.39 o                         
  -7   0  19          0.04         -0.08         1.07 o                         
  -5   0  19        289.03        269.93         3.26 o                         
  -3   0  19        440.66        428.59         4.02 o                         
  -1   0  19         67.90         70.71         1.00 o                         
   1   0  19         24.16         19.56         0.64 o                         
   3   0  19        273.51        290.00         1.91 o                         
   5   0  19       1237.49       1163.92         8.34 o                         
   7   0  19         77.96         71.75         2.75 o                         
  -9   1  19         23.87         24.14         1.44 o                         
  -8   1  19         31.87         32.83         1.31 o                         
  -7   1  19          0.46          0.15         0.68 o                         
  -6   1  19        168.40        171.64         1.71 o                         
  -5   1  19        644.25        652.34         3.91 o                         
  -4   1  19        193.72        192.99         2.14 o                         
  -3   1  19        120.77        115.90         1.70 o                         
  -2   1  19        402.30        415.77         4.40 o                         
  -1   1  19        321.67        301.17         1.61 o                         
   0   1  19         92.93         99.73         0.69 o                         
   1   1  19       1007.27        993.15         4.93 o                         
   2   1  19         11.58         14.72         4.16 o                         
   3   1  19        163.41        139.98         3.21 o                         
   4   1  19        161.99        149.12         1.08 o                         
   5   1  19        478.57        478.73         3.11 o                         
   6   1  19         10.60          9.11         0.83 o                         
   7   1  19         52.15         44.35         1.67 o                         
   8   1  19        101.85        107.82         3.04 o                         
  -9   2  19          4.91          2.25         1.00 o                         
  -8   2  19          4.80          5.32         1.05 o                         
  -7   2  19          0.67          1.14         0.73 o                         
  -6   2  19         37.63         36.35         1.08 o                         
  -5   2  19        208.90        218.30         3.10 o                         
  -4   2  19        273.79        289.34         3.31 o                         
  -3   2  19        205.91        195.42         1.40 o                         
  -2   2  19        231.88        237.99         1.48 o                         
  -1   2  19          0.61         -0.20         0.27 o                         
   0   2  19        150.71        138.03         1.13 o                         
   1   2  19        632.05        592.17         2.71 o                         
   2   2  19       4017.80       3984.08        24.76 o                         
   3   2  19        123.52        103.02         2.70 o                         
   4   2  19          1.22          0.34         0.33 o                         
   5   2  19          5.45          6.23         0.62 o                         
   6   2  19         26.32         26.30         0.88 o                         
   7   2  19        137.15        138.79         1.61 o                         
   8   2  19        182.91        194.08         2.93 o                         
  -8   3  19         30.13         31.59         1.21 o                         
  -7   3  19          0.56          1.50         0.70 o                         
  -6   3  19         38.90         36.37         1.02 o                         
  -5   3  19          1.75          1.39         0.52 o                         
  -4   3  19         11.78          9.74         0.64 o                         
  -3   3  19          0.07          0.90         0.39 o                         
  -2   3  19        221.83        208.91         1.36 o                         
  -1   3  19        130.28        128.18         1.14 o                         
   0   3  19         19.29         16.65         0.33 o                         
   1   3  19       2662.91       2590.15        15.30 o                         
   2   3  19          2.89          2.84         0.56 o                         
   3   3  19         41.71         36.02         0.88 o                         
   4   3  19        118.40        110.38         3.21 o                         
   5   3  19         19.50         17.98         1.20 o                         
   6   3  19         18.65         20.47         0.85 o                         
   7   3  19          5.59          4.70         0.85 o                         
  -8   4  19         26.19         27.28         1.12 o                         
  -7   4  19         27.73         31.75         1.03 o                         
  -6   4  19         91.80         99.88         1.29 o                         
  -5   4  19        150.45        155.96         1.50 o                         
  -4   4  19        180.71        167.52         1.23 o                         
  -3   4  19         66.86         73.38         0.84 o                         
  -2   4  19       1627.28       1576.61         7.45 o                         
  -1   4  19       3079.45       3086.85        17.61 o                         
   0   4  19          8.61          8.88         0.38 o                         
   1   4  19        123.89        103.50         0.58 o                         
   2   4  19        647.83        658.37         3.78 o                         
   3   4  19          0.06          0.08         0.37 o                         
   4   4  19        143.24        138.66         1.33 o                         
   5   4  19          0.63          0.67         0.67 o                         
   6   4  19        141.30        147.96         1.76 o                         
   7   4  19          0.31          0.76         0.76 o                         
  -7   5  19          0.03          0.14         0.76 o                         
  -6   5  19         23.27         21.81         0.76 o                         
  -5   5  19          4.22          3.19         0.51 o                         
  -4   5  19        320.35        309.41         1.97 o                         
  -3   5  19         44.35         40.04         1.69 o                         
  -2   5  19          1.44          4.29         0.66 o                         
  -1   5  19        736.10        695.27         5.53 o                         
   0   5  19        125.94        120.81         1.23 o                         
   1   5  19         39.20         30.43         0.32 o                         
   2   5  19        100.04        102.92         0.91 o                         
   3   5  19         90.64         91.07         0.89 o                         
   4   5  19        163.81        170.66         1.37 o                         
   5   5  19          7.27          5.85         0.74 o                         
   6   5  19         35.87         36.96         1.27 o                         
  -7   6  19         13.15         12.31         1.33 o                         
  -6   6  19        142.83        136.50         2.36 o                         
  -5   6  19          0.96          1.12         0.86 o                         
  -4   6  19          5.06          5.89         0.86 o                         
  -3   6  19         48.51         49.78         1.25 o                         
  -2   6  19        124.19        127.77         1.70 o                         
  -1   6  19         14.05         12.65         0.83 o                         
   0   6  19          3.21          4.65         0.49 o                         
   1   6  19         47.99         41.20         0.83 o                         
   2   6  19        326.28        327.17         3.14 o                         
   3   6  19         42.07         45.42         1.98 o                         
   4   6  19         54.66         68.00         1.69 o                         
   5   6  19        148.85        143.51        14.30 o                         
   6   6  19          0.74         -0.03         1.00 o                         
  -6   7  19         45.57         49.56         1.94 o                         
  -5   7  19         22.58         28.37         1.47 o                         
  -4   7  19         53.31         59.27         1.58 o                         
  -3   7  19          0.24          0.16         0.71 o                         
  -2   7  19          7.03          7.99         1.06 o                         
  -1   7  19          7.71          7.95         0.86 o                         
   0   7  19        257.55        254.77         2.26 o                         
   1   7  19          4.56          5.60         1.31 o                         
   2   7  19         17.94         26.18         1.87 o                         
   3   7  19          0.42          0.49         1.04 o                         
   4   7  19        633.24        683.71         6.35 o                         
   5   7  19        110.89        114.49         2.69 o                         
  -4   8  19         51.03         56.43         1.66 o                         
  -3   8  19          0.28          1.38         0.92 o                         
  -2   8  19         29.03         28.21         1.13 o                         
  -1   8  19         11.91         10.87         1.11 o                         
   0   8  19        191.99        205.77         3.80 o                         
   1   8  19          3.50          2.57         1.31 o                         
   2   8  19          0.63          0.71         1.33 o                         
   3   8  19          8.38          7.22         1.25 o                         
  -1   9  19         16.94         16.59         1.17 o                         
   0   9  19        244.63        270.87         6.02 o                         
  -8   0  20          0.26          1.36         1.29 o                         
  -6   0  20         17.65         17.47         1.39 o                         
  -4   0  20       1294.60       1373.29        10.36 o                         
  -2   0  20        276.01        276.74         2.36 o                         
   0   0  20         96.60         82.51         0.85 o                         
   2   0  20         56.43         69.89         1.18 o                         
   4   0  20       1027.50       1031.22         8.95 o                         
   6   0  20         12.56         10.97         1.35 o                         
   8   0  20        148.56        158.43         4.18 o                         
  -9   1  20         11.33          9.23         1.17 o                         
  -8   1  20        123.27        122.90         1.82 o                         
  -7   1  20         27.32         23.96         1.02 o                         
  -6   1  20          3.79          4.34         0.73 o                         
  -5   1  20          9.45          9.76         0.93 o                         
  -4   1  20         27.28         28.68         0.90 o                         
  -3   1  20          0.26          1.16         0.41 o                         
  -2   1  20       1222.78       1156.24         5.82 o                         
  -1   1  20        274.31        270.92         1.89 o                         
   0   1  20        352.34        363.75         2.51 o                         
   1   1  20        153.73        157.87         1.64 o                         
   2   1  20        133.99        125.14         1.68 o                         
   3   1  20          7.71          8.49         0.43 o                         
   4   1  20        107.87         91.53         0.80 o                         
   5   1  20         32.03         30.82         0.60 o                         
   6   1  20         98.01        101.01         2.06 o                         
   7   1  20          1.94          0.68         0.95 o                         
   8   1  20         46.19         43.71         1.88 o                         
  -9   2  20          1.65          1.52         0.94 o                         
  -8   2  20          0.01         -0.71         0.73 o                         
  -7   2  20          0.35         -0.18         0.61 o                         
  -6   2  20        117.09        111.94         1.73 o                         
  -5   2  20        440.54        443.05         3.13 o                         
  -4   2  20        873.83        883.48         4.92 o                         
  -3   2  20          2.28          2.91         0.50 o                         
  -2   2  20         31.21         30.03         0.58 o                         
  -1   2  20        670.82        649.99         2.91 o                         
   0   2  20        114.41        113.53         1.38 o                         
   1   2  20       1239.43       1171.23         6.22 o                         
   2   2  20          2.52         11.01         6.14 o                         
   3   2  20        463.17        429.17         2.98 o                         
   4   2  20         33.64         40.14         0.93 o                         
   5   2  20          2.30          1.56         0.62 o                         
   6   2  20         51.62         55.19         1.17 o                         
   7   2  20         12.55         11.81         0.93 o                         
  -8   3  20          0.02         -0.52         0.68 o                         
  -7   3  20         33.13         36.85         1.62 o                         
  -6   3  20         10.86         10.22         0.80 o                         
  -5   3  20        172.54        171.81         1.53 o                         
  -4   3  20        439.41        444.98         2.76 o                         
  -3   3  20         13.03         10.47         0.74 o                         
  -2   3  20        686.54        661.10         3.45 o                         
  -1   3  20        583.20        571.28         2.84 o                         
   0   3  20         64.13         60.64         0.98 o                         
   1   3  20        370.53        339.32         2.35 o                         
   2   3  20        550.72        517.36         3.19 o                         
   3   3  20        297.17        304.62         1.87 o                         
   4   3  20        401.25        389.94         2.49 o                         
   5   3  20        304.58        299.05         2.38 o                         
   6   3  20         10.54          9.03         0.83 o                         
   7   3  20          6.97          4.57         0.97 o                         
  -8   4  20         29.27         29.87         1.24 o                         
  -7   4  20         32.19         32.57         1.08 o                         
  -6   4  20          3.84          3.40         0.62 o                         
  -5   4  20          3.18          3.74         0.75 o                         
  -4   4  20         19.93         20.43         0.69 o                         
  -3   4  20        160.44        166.78         1.18 o                         
  -2   4  20          1.56          0.99         0.26 o                         
  -1   4  20        559.54        543.11         5.65 o                         
   0   4  20        158.39        155.50         1.19 o                         
   1   4  20        576.93        558.47         3.34 o                         
   2   4  20        181.51        177.39         1.89 o                         
   3   4  20        452.84        427.17         2.48 o                         
   4   4  20         48.36         51.20         1.11 o                         
   5   4  20        109.61        119.74         1.47 o                         
   6   4  20          9.03         11.25         1.23 o                         
   7   4  20         60.48         60.67         1.42 o                         
  -7   5  20          0.35          0.34         1.02 o                         
  -6   5  20         41.88         38.29         1.33 o                         
  -5   5  20         16.71         16.57         0.92 o                         
  -4   5  20          1.07         -0.14         0.38 o                         
  -3   5  20          0.22         -0.04         0.68 o                         
  -2   5  20         97.35        109.68         1.35 o                         
  -1   5  20        338.19        307.22         2.50 o                         
   0   5  20         41.77         46.00         1.04 o                         
   1   5  20        188.45        193.18         1.30 o                         
   2   5  20        143.89        134.93         1.45 o                         
   3   5  20        160.63        148.20         1.45 o                         
   4   5  20         55.18         56.09         1.62 o                         
   5   5  20         50.37         55.21         1.18 o                         
   6   5  20         28.25         26.79         1.17 o                         
  -7   6  20         12.77         10.39         1.30 o                         
  -6   6  20          1.28          0.49         0.93 o                         
  -5   6  20         29.76         32.06         1.64 o                         
  -4   6  20          3.03          2.58         0.92 o                         
  -3   6  20         16.90         21.86         1.07 o                         
  -2   6  20        181.38        153.83         1.74 o                         
  -1   6  20        314.74        301.06         2.38 o                         
   0   6  20          7.81          4.76         0.59 o                         
   1   6  20         28.81         31.03         1.43 o                         
   2   6  20         26.17         28.06         1.91 o                         
   3   6  20          0.93          1.76         1.00 o                         
   4   6  20          2.76          5.16         1.00 o                         
   5   6  20        389.51        413.56         4.43 o                         
  -5   7  20          0.93          1.82         1.00 o                         
  -4   7  20          7.08          7.95         1.05 o                         
  -3   7  20        383.71        385.05         3.63 o                         
  -2   7  20         96.66         87.29         1.53 o                         
  -1   7  20        532.68        521.26         4.45 o                         
   0   7  20          4.71          5.24         0.81 o                         
   1   7  20          0.81          1.68         1.15 o                         
   2   7  20          3.00          1.37         1.19 o                         
   3   7  20         89.81         89.92         2.01 o                         
   4   7  20          9.22         11.82         1.47 o                         
  -4   8  20          2.15          2.02         1.09 o                         
  -3   8  20         17.91         19.95         1.28 o                         
  -2   8  20         14.87         14.42         1.48 o                         
  -1   8  20         46.59         49.53         1.41 o                         
   0   8  20         61.98         77.94         3.03 o                         
   1   8  20         43.12         48.19         2.13 o                         
   2   8  20         27.50         32.04         3.23 o                         
   3   8  20         61.03         70.86         2.09 o                         
  -9   0  21        126.16        129.98         3.01 o                         
  -7   0  21         85.34         88.33         2.85 o                         
  -5   0  21         14.87         14.62         1.08 o                         
  -3   0  21          4.99          3.48         0.74 o                         
  -1   0  21        137.27        129.93         1.73 o                         
   1   0  21        182.36        176.16         1.82 o                         
   3   0  21         30.59         14.43         1.05 o                         
   5   0  21         12.37         10.96         0.51 o                         
   7   0  21        455.56        490.14         6.48 o                         
  -9   1  21          3.27          0.95         0.87 o                         
  -8   1  21          6.71          6.55         1.10 o                         
  -7   1  21          6.35          4.43         0.83 o                         
  -6   1  21          0.54          0.06         0.74 o                         
  -5   1  21        279.65        275.07         2.20 o                         
  -4   1  21        373.71        392.20         2.45 o                         
  -3   1  21         12.95         16.40         1.14 o                         
  -2   1  21        163.08        164.92         3.81 o                         
  -1   1  21        931.17        909.60         4.29 o                         
   0   1  21         34.57         29.75         0.45 o                         
   1   1  21       2412.18       2291.19        11.96 o                         
   2   1  21          4.63          2.13         0.44 o                         
   3   1  21         83.47         84.29         0.96 o                         
   4   1  21        355.83        338.00         2.10 o                         
   5   1  21        364.50        343.39         2.06 o                         
   6   1  21          4.52          4.36         0.52 o                         
   7   1  21          0.86          0.58         1.09 o                         
  -8   2  21          2.25          3.61         0.87 o                         
  -7   2  21         82.10         84.72         2.52 o                         
  -6   2  21         65.63         63.66         1.41 o                         
  -5   2  21         42.67         45.62         1.82 o                         
  -4   2  21        165.07        162.95         2.38 o                         
  -3   2  21        351.63        350.57         3.22 o                         
  -2   2  21         19.34         18.59         0.77 o                         
  -1   2  21       1110.13       1089.46         4.94 o                         
   0   2  21        916.34        887.36         4.06 o                         
   1   2  21        956.06        933.53         4.28 o                         
   2   2  21         89.62         62.15         1.22 o                         
   3   2  21         37.16         39.78         1.68 o                         
   4   2  21        137.71        150.34         1.27 o                         
   5   2  21        272.42        266.87         1.81 o                         
   6   2  21         56.27         57.57         1.16 o                         
   7   2  21         65.17         68.59         1.97 o                         
  -8   3  21         14.43         12.13         1.34 o                         
  -7   3  21          1.26          0.26         0.67 o                         
  -6   3  21          3.54          4.60         0.67 o                         
  -5   3  21          0.05          0.32         0.58 o                         
  -4   3  21        314.44        303.60         2.20 o                         
  -3   3  21       1115.88       1101.10         5.95 o                         
  -2   3  21          0.18         -0.08         0.36 o                         
  -1   3  21        185.63        181.68         1.42 o                         
   0   3  21       1559.74       1550.25         7.23 o                         
   1   3  21         86.61         76.58         1.03 o                         
   2   3  21        608.06        582.74         3.67 o                         
   3   3  21          5.22          7.81         0.55 o                         
   4   3  21        296.95        290.74         1.89 o                         
   5   3  21         67.90         73.01         1.31 o                         
   6   3  21        225.14        222.88         2.04 o                         
   7   3  21        150.90        161.73         1.92 o                         
  -8   4  21          0.00          0.07         0.84 o                         
  -7   4  21         15.30         14.43         0.99 o                         
  -6   4  21         30.90         34.89         1.09 o                         
  -5   4  21        296.34        289.78         2.20 o                         
  -4   4  21         16.18         17.53         0.69 o                         
  -3   4  21        343.68        354.79         2.03 o                         
  -2   4  21         97.21         88.79         0.82 o                         
  -1   4  21        449.59        440.81         3.30 o                         
   0   4  21        473.08        459.21         2.62 o                         
   1   4  21        123.14        115.88         1.49 o                         
   2   4  21        383.28        364.81         2.54 o                         
   3   4  21        106.49        104.19         1.31 o                         
   4   4  21        106.86        109.01         1.14 o                         
   5   4  21         67.92         79.03         1.10 o                         
   6   4  21          2.62          3.37         0.74 o                         
   7   4  21          3.82          2.51         0.87 o                         
  -7   5  21          1.17          0.86         0.89 o                         
  -6   5  21         23.49         24.66         1.21 o                         
  -5   5  21         16.11         18.48         1.14 o                         
  -4   5  21        248.94        241.52         2.52 o                         
  -3   5  21        128.77        112.55         1.65 o                         
  -2   5  21        263.00        273.07         2.61 o                         
  -1   5  21        138.49        129.80         1.51 o                         
   0   5  21        206.01        202.92         1.86 o                         
   1   5  21         13.90         15.23         0.55 o                         
   2   5  21          0.18          0.30         0.60 o                         
   3   5  21          0.63          0.43         0.37 o                         
   4   5  21        219.09        237.05         1.89 o                         
   5   5  21         14.23         11.64         0.74 o                         
   6   5  21         42.64         46.44         1.60 o                         
  -6   6  21          2.35          3.78         0.98 o                         
  -5   6  21         10.56          7.15         1.07 o                         
  -4   6  21        136.27        138.48         1.91 o                         
  -3   6  21         88.23         82.78         1.40 o                         
  -2   6  21        272.52        279.58         2.96 o                         
  -1   6  21         77.19         72.02         1.12 o                         
   0   6  21        175.25        161.93         1.42 o                         
   1   6  21          0.45         -0.29         0.88 o                         
   2   6  21         59.69         69.52         1.85 o                         
   3   6  21         98.48        102.58         2.00 o                         
   4   6  21         27.13         32.78         1.82 o                         
   5   6  21         25.99         28.95         1.70 o                         
  -5   7  21          3.71          2.40         0.95 o                         
  -4   7  21         47.67         48.29         1.51 o                         
  -3   7  21          2.30          4.51         1.05 o                         
  -2   7  21         16.24         16.04         1.02 o                         
  -1   7  21         36.50         32.46         0.99 o                         
   0   7  21         56.52         47.76         2.20 o                         
   1   7  21         60.99         64.74         2.35 o                         
   2   7  21         40.18         45.92         3.90 o                         
   3   7  21          6.00          4.97         1.26 o                         
   4   7  21          0.06         -0.88         1.16 o                         
  -4   8  21          8.95          7.79         1.17 o                         
  -3   8  21         11.64         12.27         1.25 o                         
  -2   8  21        221.65        225.14         3.65 o                         
  -1   8  21          0.07          0.05         1.21 o                         
   0   8  21          0.61          1.39         1.54 o                         
   1   8  21         13.73         20.54         4.55 o                         
   2   8  21        645.00        728.28        13.72 o                         
  -8   0  22         66.20         66.97         2.43 o                         
  -6   0  22          0.61          0.90         0.88 o                         
  -4   0  22        168.98        171.36         2.11 o                         
  -2   0  22         26.83         28.60         1.09 o                         
   0   0  22       1054.06        976.04         5.92 o                         
   2   0  22         82.29         57.27         0.65 o                         
   4   0  22          1.32          0.07         0.17 o                         
   6   0  22         10.55         13.48         1.49 o                         
  -8   1  22          9.21          8.44         1.10 o                         
  -7   1  22          5.78          6.02         0.85 o                         
  -6   1  22        355.06        361.58         2.74 o                         
  -5   1  22          0.45          0.34         0.54 o                         
  -4   1  22         64.98         68.06         1.65 o                         
  -3   1  22        721.68        736.45         4.01 o                         
  -2   1  22        623.57        612.24         3.34 o                         
  -1   1  22         41.00         36.59         0.63 o                         
   0   1  22          0.04         -0.18         0.21 o                         
   1   1  22        248.31        203.00         3.70 o                         
   2   1  22        234.32        216.98         1.99 o                         
   3   1  22         67.11         51.04         0.75 o                         
   4   1  22         56.29         59.86         1.07 o                         
   5   1  22          1.18          0.02         0.41 o                         
   6   1  22        214.78        221.85         2.39 o                         
   7   1  22         50.92         49.68         1.72 o                         
  -8   2  22          0.73          0.74         0.79 o                         
  -7   2  22         13.74         14.42         0.97 o                         
  -6   2  22         97.98         96.85         1.63 o                         
  -5   2  22        231.84        242.14         2.18 o                         
  -4   2  22        248.14        235.40         1.91 o                         
  -3   2  22          0.91          0.04         0.42 o                         
  -2   2  22         88.17         85.71         0.91 o                         
  -1   2  22        218.83        205.37         2.98 o                         
   0   2  22         82.08         83.84         1.57 o                         
   1   2  22        252.88        224.30         2.18 o                         
   2   2  22        143.63        118.13         1.16 o                         
   3   2  22         73.90         62.10         0.91 o                         
   4   2  22        339.90        344.74         2.52 o                         
   5   2  22        115.70        110.64         1.19 o                         
   6   2  22        113.34        116.99         1.18 o                         
   7   2  22          2.12          0.00         1.15 o                         
  -8   3  22          1.74          1.40         0.87 o                         
  -7   3  22        151.10        152.31         1.94 o                         
  -6   3  22         28.65         27.86         1.17 o                         
  -5   3  22         82.54         81.59         1.40 o                         
  -4   3  22        309.30        297.78         2.22 o                         
  -3   3  22        606.94        583.28         3.22 o                         
  -2   3  22        164.37        160.68         1.11 o                         
  -1   3  22        300.53        305.93         1.78 o                         
   0   3  22         72.82         61.08         2.10 o                         
   1   3  22        678.91        661.14         4.15 o                         
   2   3  22        401.91        393.76         2.75 o                         
   3   3  22          0.42          0.52         0.46 o                         
   4   3  22         26.82         26.52         1.27 o                         
   5   3  22          0.08          1.20         0.61 o                         
   6   3  22          3.32          1.02         0.58 o                         
   7   3  22         40.67         42.58         1.55 o                         
  -8   4  22          0.23          0.34         0.73 o                         
  -7   4  22          7.13          5.73         0.89 o                         
  -6   4  22        196.07        192.44         1.88 o                         
  -5   4  22         35.27         39.43         1.15 o                         
  -4   4  22        350.58        337.51         2.13 o                         
  -3   4  22         89.81         84.48         0.97 o                         
  -2   4  22        115.25         99.38         0.91 o                         
  -1   4  22        306.23        286.27         1.74 o                         
   0   4  22        127.22        126.62         0.89 o                         
   1   4  22         11.30         13.05         0.58 o                         
   2   4  22         30.78         25.85         0.98 o                         
   3   4  22          1.65          0.84         0.62 o                         
   4   4  22          6.68          7.28         0.69 o                         
   5   4  22        277.63        290.67         2.46 o                         
   6   4  22         60.98         55.05         1.12 o                         
  -7   5  22         22.38         18.69         1.29 o                         
  -6   5  22          0.32          0.95         0.84 o                         
  -5   5  22         12.95         13.90         1.10 o                         
  -4   5  22        251.26        245.78         2.61 o                         
  -3   5  22        749.67        724.17         5.40 o                         
  -2   5  22        109.68         99.16         1.57 o                         
  -1   5  22        454.63        428.57         3.09 o                         
   0   5  22         81.17         71.33         0.87 o                         
   1   5  22         56.57         50.04         0.92 o                         
   2   5  22         51.68         50.24         1.12 o                         
   3   5  22        102.05         98.14         1.28 o                         
   4   5  22          8.82          9.17         0.92 o                         
   5   5  22         16.43         21.20         1.08 o                         
   6   5  22         48.23         48.67         1.16 o                         
  -6   6  22          1.37          1.12         0.97 o                         
  -5   6  22          3.28          2.04         0.99 o                         
  -4   6  22        160.96        152.20         2.15 o                         
  -3   6  22          1.95          3.71         0.96 o                         
  -2   6  22         77.16         76.34         2.19 o                         
  -1   6  22         36.84         40.70         1.40 o                         
   0   6  22          1.07          1.52         0.67 o                         
   1   6  22        312.29        303.96         3.33 o                         
   2   6  22         46.77         47.64         2.27 o                         
   3   6  22        206.57        213.92         3.63 o                         
   4   6  22         21.94         24.16         1.30 o                         
   5   6  22        156.31        165.65         2.41 o                         
  -5   7  22          2.91          2.41         1.03 o                         
  -4   7  22          0.67         -0.32         0.80 o                         
  -3   7  22        236.81        228.98         3.09 o                         
  -2   7  22         32.98         44.61         1.44 o                         
  -1   7  22        142.89        144.78         1.75 o                         
   0   7  22         44.11         49.12         2.07 o                         
   1   7  22          0.31          0.48         1.16 o                         
   2   7  22         93.25        111.31         2.92 o                         
   3   7  22        515.59        546.32         5.90 o                         
   4   7  22         60.77         68.93         1.98 o                         
  -3   8  22          3.10          2.81         0.89 o                         
  -2   8  22         84.82         86.69         2.42 o                         
  -1   8  22        107.96        116.60         2.74 o                         
   0   8  22         36.36         37.59         2.90 o                         
   1   8  22         35.98         34.23         2.17 o                         
   2   8  22         36.74         41.06         3.48 o                         
  -7   0  23         67.54         66.91         2.49 o                         
  -5   0  23         40.44         37.07         1.52 o                         
  -3   0  23        289.49        285.40         3.36 o                         
  -1   0  23          0.17          0.84         0.62 o                         
   1   0  23        155.40        170.17         1.41 o                         
   3   0  23       2963.09       2774.23        23.34 o                         
   5   0  23          0.73          0.08         0.77 o                         
   7   0  23        399.46        434.07         5.65 o                         
  -8   1  23         32.23         29.16         1.34 o                         
  -7   1  23          1.92          2.70         0.82 o                         
  -6   1  23         23.81         26.15         1.04 o                         
  -5   1  23         88.18         91.75         1.29 o                         
  -4   1  23          7.68          8.03         0.61 o                         
  -3   1  23          0.82          0.54         0.60 o                         
  -2   1  23        119.32        111.07         1.62 o                         
  -1   1  23        219.09        203.98         1.22 o                         
   0   1  23         96.35        101.24         0.78 o                         
   1   1  23        104.39        109.71         0.97 o                         
   2   1  23        331.03        299.94         2.25 o                         
   3   1  23         29.44         20.22         0.90 o                         
   4   1  23          5.27          3.27         0.48 o                         
   5   1  23        176.78        181.66         1.47 o                         
   6   1  23         31.67         28.78         1.42 o                         
   7   1  23         10.75          9.23         1.26 o                         
  -8   2  23          6.04          4.02         0.97 o                         
  -7   2  23          8.06          8.36         0.98 o                         
  -6   2  23        266.99        275.74         2.45 o                         
  -5   2  23         73.21         71.04         1.26 o                         
  -4   2  23         83.92         86.95         1.24 o                         
  -3   2  23        171.04        169.26         1.76 o                         
  -2   2  23        379.84        373.42         2.06 o                         
  -1   2  23       3059.64       3031.56        14.23 o                         
   0   2  23       2623.82       2556.32        12.30 o                         
   1   2  23         64.70         79.03         0.95 o                         
   2   2  23          0.04          0.02         0.39 o                         
   3   2  23          1.66          0.49         0.41 o                         
   4   2  23         52.82         50.50         3.02 o                         
   5   2  23          1.73          1.39         0.49 o                         
   6   2  23         24.03         24.45         1.44 o                         
   7   2  23        243.39        253.51         2.92 o                         
  -8   3  23         32.62         30.04         1.33 o                         
  -7   3  23         27.13         26.63         1.26 o                         
  -6   3  23         81.28         80.83         1.50 o                         
  -5   3  23        336.60        342.82         2.48 o                         
  -4   3  23         24.86         22.62         0.78 o                         
  -3   3  23        456.44        439.06         2.70 o                         
  -2   3  23        934.99        947.02         4.53 o                         
  -1   3  23        326.21        315.59         1.80 o                         
   0   3  23        537.58        534.35         2.90 o                         
   1   3  23          0.37          0.01         0.38 o                         
   2   3  23          3.24          1.63         0.50 o                         
   3   3  23        185.67        190.13         1.84 o                         
   4   3  23        483.00        479.32         2.97 o                         
   5   3  23          3.56          2.12         0.61 o                         
   6   3  23         74.69         78.45         1.51 o                         
   7   3  23          2.85          2.82         1.14 o                         
  -7   4  23         22.51         24.09         1.37 o                         
  -6   4  23         74.52         75.47         1.35 o                         
  -5   4  23          6.47          5.04         0.65 o                         
  -4   4  23         38.12         32.97         0.80 o                         
  -3   4  23        170.15        163.60         1.33 o                         
  -2   4  23          3.05          3.75         0.36 o                         
  -1   4  23         12.73         12.61         0.61 o                         
   0   4  23         86.21         87.65         0.73 o                         
   1   4  23         43.63         47.00         1.36 o                         
   2   4  23        292.88        293.79         2.17 o                         
   3   4  23         46.95         49.30         0.92 o                         
   4   4  23        207.46        216.05         1.97 o                         
   5   4  23        164.21        166.50         1.63 o                         
   6   4  23         12.50         12.60         1.06 o                         
  -7   5  23          0.34          0.08         1.01 o                         
  -6   5  23         42.00         43.53         1.64 o                         
  -5   5  23          0.37         -0.02         0.69 o                         
  -4   5  23         60.20         73.05         1.48 o                         
  -3   5  23        280.87        266.75         2.69 o                         
  -2   5  23        123.97        114.90         1.76 o                         
  -1   5  23          7.50          8.75         0.64 o                         
   0   5  23        148.25        147.47         1.27 o                         
   1   5  23         87.82         84.66         1.82 o                         
   2   5  23         31.81         30.84         0.80 o                         
   3   5  23         31.65         26.47         1.04 o                         
   4   5  23         62.14         61.58         1.33 o                         
   5   5  23        170.29        165.60         1.88 o                         
  -6   6  23         24.52         27.03         1.87 o                         
  -5   6  23         93.25         89.96         2.15 o                         
  -4   6  23         51.64         49.42         2.16 o                         
  -3   6  23         69.22         67.85         1.56 o                         
  -2   6  23         64.34         55.48         1.54 o                         
  -1   6  23          4.39          5.19         0.64 o                         
   0   6  23          1.09          1.25         0.84 o                         
   1   6  23         51.30         47.46         1.73 o                         
   2   6  23        199.38        206.26         3.15 o                         
   3   6  23         38.17         44.49         5.37 o                         
   4   6  23         42.13         42.94         1.51 o                         
   5   6  23         19.87         18.45         1.68 o                         
  -5   7  23          3.48          1.99         0.97 o                         
  -4   7  23        259.87        262.43         4.03 o                         
  -3   7  23          0.26         -0.20         0.77 o                         
  -2   7  23        326.52        342.50         4.16 o                         
  -1   7  23         15.27         18.31         1.60 o                         
   0   7  23        274.99        292.56         5.00 o                         
   1   7  23          5.25          4.84         1.41 o                         
   2   7  23        117.64        130.49         2.88 o                         
   3   7  23          6.78          7.24         1.71 o                         
  -3   8  23         77.72         78.68         3.19 o                         
  -2   8  23          3.03          1.29         1.16 o                         
  -1   8  23          0.34         -1.11         1.36 o                         
   0   8  23        431.55        492.84         7.73 o                         
   1   8  23         61.90         63.69         2.65 o                         
  -8   0  24          1.20         -0.18         1.44 o                         
  -6   0  24          5.36         15.24         3.21 o                         
  -4   0  24        830.71        839.27         9.83 o                         
  -2   0  24          0.06          0.71         0.63 o                         
   0   0  24        462.94        477.33         3.06 o                         
   2   0  24         26.07         22.52         0.55 o                         
   4   0  24        401.54        370.59         5.04 o                         
   6   0  24        249.97        255.85         4.11 o                         
  -8   1  24         42.72         47.18         1.97 o                         
  -7   1  24         85.80         88.60         1.68 o                         
  -6   1  24        361.20        366.26         2.92 o                         
  -5   1  24         37.02         35.21         0.97 o                         
  -4   1  24        162.60        160.36         1.50 o                         
  -3   1  24         43.08         47.29         2.23 o                         
  -2   1  24          0.14          0.00         0.39 o                         
  -1   1  24          0.09          0.17         0.33 o                         
   0   1  24        136.34        109.92         0.90 o                         
   1   1  24        116.15         98.26         0.91 o                         
   2   1  24        291.44        340.29         2.36 o                         
   3   1  24        133.45        129.18         1.26 o                         
   4   1  24         18.16         15.12         0.72 o                         
   5   1  24         60.15         59.64         3.91 o                         
   6   1  24         40.57         42.98         1.68 o                         
   7   1  24         15.64         14.60         1.39 o                         
  -8   2  24         17.62         16.86         1.32 o                         
  -7   2  24         13.06         13.33         0.98 o                         
  -6   2  24          0.69          1.07         0.72 o                         
  -5   2  24         64.47         66.25         1.68 o                         
  -4   2  24        141.42        142.45         1.34 o                         
  -3   2  24         95.23         93.33         1.05 o                         
  -2   2  24         74.65         71.02         1.72 o                         
  -1   2  24        124.71        117.43         2.25 o                         
   0   2  24        756.85        696.48         5.37 o                         
   1   2  24        124.66        102.21         1.21 o                         
   2   2  24         27.96         29.36         1.02 o                         
   3   2  24          4.47          2.52         0.61 o                         
   4   2  24        566.30        554.80         3.66 o                         
   5   2  24         58.72         58.94         1.43 o                         
   6   2  24         53.99         47.76         2.27 o                         
   7   2  24         55.04         51.77         1.92 o                         
  -8   3  24         60.94         59.14         1.58 o                         
  -7   3  24         14.80         13.44         0.96 o                         
  -6   3  24         48.04         47.72         1.17 o                         
  -5   3  24         27.41         29.42         1.54 o                         
  -4   3  24         41.09         36.82         0.87 o                         
  -3   3  24        693.49        703.46         3.86 o                         
  -2   3  24         41.44         38.88         0.82 o                         
  -1   3  24        168.56        168.52         1.24 o                         
   0   3  24         14.15         14.48         0.55 o                         
   1   3  24          6.67          7.36         0.60 o                         
   2   3  24         11.55         14.69         0.85 o                         
   3   3  24        163.26        159.54         1.56 o                         
   4   3  24        264.15        269.24         2.23 o                         
   5   3  24          1.47          3.73         0.56 o                         
   6   3  24        173.36        180.29         2.03 o                         
  -7   4  24          2.81          2.12         0.70 o                         
  -6   4  24         59.64         58.58         1.13 o                         
  -5   4  24         69.22         69.14         1.33 o                         
  -4   4  24         94.25         91.34         1.33 o                         
  -3   4  24        102.24        100.08         0.93 o                         
  -2   4  24         78.07         75.71         0.76 o                         
  -1   4  24          1.20          1.21         0.28 o                         
   0   4  24         14.54         14.68         0.67 o                         
   1   4  24        424.00        393.26         2.64 o                         
   2   4  24        132.80        123.45         1.51 o                         
   3   4  24         32.89         31.85         0.82 o                         
   4   4  24          5.72          7.34         0.87 o                         
   5   4  24         66.97         72.92         1.18 o                         
   6   4  24          0.86          1.81         0.65 o                         
  -6   5  24          5.83          3.87         1.12 o                         
  -5   5  24         14.50         16.22         1.23 o                         
  -4   5  24         14.35         18.70         1.14 o                         
  -3   5  24        219.71        220.50         2.29 o                         
  -2   5  24        346.56        343.25         3.38 o                         
  -1   5  24        125.24        121.89         2.18 o                         
   0   5  24          8.05          5.97         0.79 o                         
   1   5  24         58.87         59.32         2.59 o                         
   2   5  24         99.07        100.47         2.24 o                         
   3   5  24        780.33        837.23         7.46 o                         
   4   5  24         21.91         19.14         1.12 o                         
   5   5  24         12.61         14.94         0.98 o                         
  -6   6  24          7.37          6.56         1.16 o                         
  -5   6  24         52.50         54.63         1.61 o                         
  -4   6  24          5.14          3.86         0.97 o                         
  -3   6  24        209.48        201.53         3.97 o                         
  -2   6  24          4.23          5.48         0.73 o                         
  -1   6  24        129.38        128.50         2.04 o                         
   0   6  24          0.14          0.52         0.84 o                         
   1   6  24         43.94         48.11         2.55 o                         
   2   6  24          0.44         -0.14         1.14 o                         
   3   6  24         62.49         63.99         2.36 o                         
   4   6  24          9.57          9.80         1.59 o                         
  -4   7  24          3.34          2.43         1.00 o                         
  -3   7  24         19.42         22.51         1.16 o                         
  -2   7  24          6.96          4.54         0.87 o                         
  -1   7  24         28.16         28.00         1.62 o                         
   0   7  24          7.72          3.95         1.59 o                         
   1   7  24        147.99        157.66         3.46 o                         
   2   7  24          0.09         -0.51         1.37 o                         
   3   7  24         65.57         64.39         2.26 o                         
  -2   8  24         71.38         82.15         2.92 o                         
  -1   8  24         50.74         60.62         2.22 o                         
   0   8  24        111.42        124.98         4.29 o                         
  -7   0  25         16.28         17.04         1.53 o                         
  -5   0  25        581.87        602.92         6.23 o                         
  -3   0  25        613.22        604.55         5.03 o                         
  -1   0  25        947.14        884.50         5.74 o                         
   1   0  25        410.08        366.11         2.74 o                         
   3   0  25        590.50        317.33       192.06 o                         
   5   0  25         42.06         39.54         2.28 o                         
   7   0  25        141.93        158.76         3.37 o                         
  -8   1  25          0.18          0.33         0.75 o                         
  -7   1  25          0.77          0.03         0.86 o                         
  -6   1  25         55.57         52.70         1.28 o                         
  -5   1  25         56.05         56.83         1.15 o                         
  -4   1  25         27.66         28.05         0.83 o                         
  -3   1  25        873.03        859.50         6.41 o                         
  -2   1  25         26.21         44.04         1.69 o                         
  -1   1  25        149.78        140.36         1.07 o                         
   0   1  25         64.20         67.60         0.66 o                         
   1   1  25         28.30         40.31         0.99 o                         
   2   1  25        258.17        241.63         1.84 o                         
   3   1  25         30.75         37.49         1.06 o                         
   4   1  25         10.64         10.72         0.56 o                         
   5   1  25        629.01        660.15         6.13 o                         
   6   1  25          0.19         -0.47         0.97 o                         
  -8   2  25        111.39        110.31         1.90 o                         
  -7   2  25        150.23        151.86         1.98 o                         
  -6   2  25        223.06        228.06         2.24 o                         
  -5   2  25        484.62        487.37         3.27 o                         
  -4   2  25         19.07         20.17         0.72 o                         
  -3   2  25        346.60        353.17         2.30 o                         
  -2   2  25       1212.11       1208.64         6.08 o                         
  -1   2  25         93.83         96.87         1.05 o                         
   0   2  25          2.16         -0.32         0.32 o                         
   1   2  25         68.87         68.17         0.91 o                         
   2   2  25         43.58         35.20         0.92 o                         
   3   2  25        374.97        370.15         2.65 o                         
   4   2  25         28.54         28.27         1.22 o                         
   5   2  25         17.69         20.33         0.84 o                         
   6   2  25          8.23          6.17         1.32 o                         
  -7   3  25          0.07         -0.17         0.80 o                         
  -6   3  25         48.32         48.30         1.64 o                         
  -5   3  25         70.80         74.82         1.29 o                         
  -4   3  25         99.99         93.21         1.19 o                         
  -3   3  25        421.14        422.60         2.58 o                         
  -2   3  25          4.87          4.93         0.41 o                         
  -1   3  25          7.12          7.70         0.62 o                         
   0   3  25        113.41        116.82         1.01 o                         
   1   3  25        113.15        107.58         1.19 o                         
   2   3  25         12.96         13.72         0.95 o                         
   3   3  25         26.26         23.16         0.89 o                         
   4   3  25          5.42          5.07         0.65 o                         
   5   3  25         91.14         93.30         1.28 o                         
   6   3  25          0.96          0.52         1.20 o                         
  -7   4  25          2.32          1.17         0.81 o                         
  -6   4  25          9.78          6.66         1.08 o                         
  -5   4  25          0.45          0.70         0.46 o                         
  -4   4  25        121.48        115.84         1.42 o                         
  -3   4  25        137.92        135.18         1.17 o                         
  -2   4  25        531.78        517.15         2.94 o                         
  -1   4  25        173.26        177.35         1.26 o                         
   0   4  25          7.11          4.42         0.38 o                         
   1   4  25         84.44         80.78         1.17 o                         
   2   4  25        250.03        250.64         2.45 o                         
   3   4  25         12.58         14.44         0.79 o                         
   4   4  25        105.82        117.64         1.52 o                         
   5   4  25         23.40         29.15         1.18 o                         
   6   4  25         93.90         94.49         1.46 o                         
  -6   5  25          0.14         -0.22         0.90 o                         
  -5   5  25        161.78        151.62         2.02 o                         
  -4   5  25         20.31         21.27         1.45 o                         
  -3   5  25         20.00         20.52         1.13 o                         
  -2   5  25          1.23          1.55         0.62 o                         
  -1   5  25         95.42         90.63         1.42 o                         
   0   5  25        271.35        276.29         2.97 o                         
   1   5  25          9.51          9.75         1.21 o                         
   2   5  25        204.07        212.22         2.93 o                         
   3   5  25         71.94         73.70         1.81 o                         
   4   5  25        115.21         98.73         2.02 o                         
   5   5  25         42.71         40.94         1.49 o                         
  -5   6  25         23.11         23.77         1.66 o                         
  -4   6  25         92.33         99.94         1.98 o                         
  -3   6  25         93.80         87.74         1.71 o                         
  -2   6  25         44.20         46.14         1.12 o                         
  -1   6  25          0.58          0.80         1.04 o                         
   0   6  25          1.52          2.04         1.05 o                         
   1   6  25          5.64          6.75         1.60 o                         
   2   6  25         55.52         52.10         1.98 o                         
   3   6  25         17.45         20.34         1.56 o                         
   4   6  25         11.95          9.77         1.34 o                         
  -4   7  25        360.78        375.05         5.56 o                         
  -3   7  25         12.71         12.22         1.06 o                         
  -2   7  25          6.58          9.16         1.05 o                         
  -1   7  25          4.69          5.49         1.32 o                         
   0   7  25         65.41         65.65         2.65 o                         
   1   7  25         12.43         10.98         1.70 o                         
   2   7  25         52.28         48.42         5.32 o                         
  -8   0  26         27.90         22.38         2.30 o                         
  -6   0  26          2.26          3.43         1.05 o                         
  -4   0  26          2.46          2.26         0.87 o                         
  -2   0  26          0.08          0.44         0.59 o                         
   0   0  26        397.06        429.61         3.30 o                         
   2   0  26         21.10         10.88         0.49 o                         
   4   0  26        247.71        257.93         4.81 o                         
   6   0  26        352.40        361.47        11.22 o                         
  -8   1  26          9.53          9.50         1.13 o                         
  -7   1  26          7.43          9.17         0.95 o                         
  -6   1  26        189.62        190.22         2.08 o                         
  -5   1  26        140.14        143.55         2.64 o                         
  -4   1  26         11.08         11.71         0.84 o                         
  -3   1  26        416.44        428.79         3.48 o                         
  -2   1  26       1367.65       1346.48         7.37 o                         
  -1   1  26         38.18         34.75         0.63 o                         
   0   1  26         42.13         30.03         0.45 o                         
   1   1  26        656.48        563.70         3.37 o                         
   2   1  26         16.94         20.86         0.72 o                         
   3   1  26         89.04         77.55         1.22 o                         
   4   1  26         91.46         94.51         2.29 o                         
   5   1  26         15.09         16.94         2.63 o                         
   6   1  26        105.07        105.29         2.63 o                         
  -7   2  26         98.85        100.05         1.76 o                         
  -6   2  26          2.63          3.44         0.82 o                         
  -5   2  26          0.01          0.85         0.88 o                         
  -4   2  26         11.05         13.71         0.81 o                         
  -3   2  26        100.40         95.00         1.28 o                         
  -2   2  26         30.97         28.03         1.17 o                         
  -1   2  26        325.64        304.79         1.98 o                         
   0   2  26        233.34        238.84         1.45 o                         
   1   2  26          6.71         10.82         0.60 o                         
   2   2  26          0.33          0.23         0.44 o                         
   3   2  26        127.49        126.19         1.34 o                         
   4   2  26        151.07        140.54         1.54 o                         
   5   2  26         74.82         80.35         2.21 o                         
   6   2  26        176.75        182.96         5.49 o                         
  -7   3  26          8.62          9.19         1.04 o                         
  -6   3  26        219.54        216.80         2.89 o                         
  -5   3  26         83.65         83.34         1.23 o                         
  -4   3  26        101.47         92.43         1.32 o                         
  -3   3  26        424.66        418.34         2.57 o                         
  -2   3  26         85.83         81.92         0.81 o                         
  -1   3  26        175.00        164.38         1.22 o                         
   0   3  26         67.12         61.65         0.98 o                         
   1   3  26         67.78         62.54         1.00 o                         
   2   3  26        693.77        677.01         4.49 o                         
   3   3  26        480.64        457.29         3.45 o                         
   4   3  26          0.24         -0.03         0.56 o                         
   5   3  26         21.03         26.74         1.34 o                         
   6   3  26         86.40         99.66         2.44 o                         
  -7   4  26          1.28          2.00         1.06 o                         
  -6   4  26          6.88          3.61         1.22 o                         
  -5   4  26         49.90         51.51         1.73 o                         
  -4   4  26         85.04         88.47         1.05 o                         
  -3   4  26        476.00        472.26         2.50 o                         
  -2   4  26         22.21         20.14         0.71 o                         
  -1   4  26        113.96        105.56         0.97 o                         
   0   4  26         37.37         37.05         1.19 o                         
   1   4  26         43.15         46.94         0.94 o                         
   2   4  26        205.05        210.19         1.94 o                         
   3   4  26        228.95        241.46         2.53 o                         
   4   4  26         54.81         54.57         1.10 o                         
   5   4  26        163.86        168.74         1.96 o                         
  -6   5  26          0.13          0.62         0.89 o                         
  -5   5  26         69.93         69.69         1.78 o                         
  -4   5  26         70.14         68.06         1.50 o                         
  -3   5  26          7.57          7.71         0.89 o                         
  -2   5  26         66.48         65.70         1.36 o                         
  -1   5  26        190.19        181.50         1.92 o                         
   0   5  26          1.58          1.02         0.85 o                         
   1   5  26        459.54        499.63         5.04 o                         
   2   5  26         39.32         37.93         1.70 o                         
   3   5  26         19.49         18.90         1.54 o                         
   4   5  26        132.20        128.42         2.77 o                         
  -5   6  26        294.15        291.94         3.59 o                         
  -4   6  26         80.23         85.91         1.94 o                         
  -3   6  26         21.25         21.42         1.04 o                         
  -2   6  26          1.58          1.21         0.68 o                         
  -1   6  26         64.73         69.93         1.93 o                         
   0   6  26         11.81         14.00         1.49 o                         
   1   6  26        286.69        287.65         7.02 o                         
   2   6  26         12.04         13.64         1.75 o                         
   3   6  26         14.36         16.34         1.71 o                         
  -3   7  26          0.04          0.29         0.80 o                         
  -2   7  26        151.74        165.28         4.43 o                         
  -1   7  26         13.61         12.24         1.85 o                         
   0   7  26         90.58         88.30         2.69 o                         
   1   7  26          5.46          5.73         1.54 o                         
   2   7  26          3.93          1.83         1.37 o                         
  -7   0  27         15.37          9.86         1.42 o                         
  -5   0  27         32.47         32.65         1.69 o                         
  -3   0  27        163.88        161.53         2.58 o                         
  -1   0  27        365.37        380.02         2.56 o                         
   1   0  27         11.53         13.88         0.65 o                         
   3   0  27        401.90        446.66         6.25 o                         
   5   0  27         31.81         41.07         2.61 o                         
  -7   1  27         35.48         36.31         1.37 o                         
  -6   1  27          7.21          5.85         0.95 o                         
  -5   1  27        346.88        353.33         2.75 o                         
  -4   1  27        437.27        435.30         3.18 o                         
  -3   1  27        130.95        121.91         1.37 o                         
  -2   1  27         74.35         76.49         2.27 o                         
  -1   1  27          1.06          2.35         0.35 o                         
   0   1  27        288.47        271.51         1.80 o                         
   1   1  27        571.22        540.15         3.12 o                         
   2   1  27         11.10         19.64         2.29 o                         
   3   1  27        221.52        219.03         1.81 o                         
   4   1  27          8.80          3.73         1.32 o                         
   5   1  27        112.61        122.47         2.24 o                         
   6   1  27         52.71         48.23         2.65 o                         
  -7   2  27         87.68         90.78         1.81 o                         
  -6   2  27         12.87         16.49         1.02 o                         
  -5   2  27          6.70          4.63         0.68 o                         
  -4   2  27         32.46         32.49         1.14 o                         
  -3   2  27        152.50        146.65         1.43 o                         
  -2   2  27          0.52         -0.44         0.44 o                         
  -1   2  27         34.22         39.72         0.89 o                         
   0   2  27        152.88        143.58         1.05 o                         
   1   2  27        232.54        215.28         1.73 o                         
   2   2  27          2.30          2.73         0.60 o                         
   3   2  27        256.53        236.28         2.15 o                         
   4   2  27         35.38         33.80         1.06 o                         
   5   2  27         10.15          5.72         3.10 o                         
   6   2  27         65.65         70.07         3.61 o                         
  -7   3  27          5.56          3.94         0.83 o                         
  -6   3  27          2.22          0.85         0.65 o                         
  -5   3  27         44.79         49.01         1.05 o                         
  -4   3  27        403.03        413.28         2.65 o                         
  -3   3  27        125.18        123.41         1.34 o                         
  -2   3  27         98.02         98.35         0.92 o                         
  -1   3  27        468.17        452.14         2.40 o                         
   0   3  27         92.95         91.11         0.73 o                         
   1   3  27         20.34         22.90         0.77 o                         
   2   3  27         17.40         14.05         0.83 o                         
   3   3  27          4.08          4.36         0.67 o                         
   4   3  27          0.03          1.09         0.67 o                         
   5   3  27        428.53        430.13         3.53 o                         
  -6   4  27          2.17          1.13         0.91 o                         
  -5   4  27        329.65        325.27         3.15 o                         
  -4   4  27         38.39         40.32         1.26 o                         
  -3   4  27         15.84         15.38         0.56 o                         
  -2   4  27          7.74          7.67         0.43 o                         
  -1   4  27         26.19         26.68         0.72 o                         
   0   4  27         96.84         90.68         1.01 o                         
   1   4  27        147.57        146.92         2.24 o                         
   2   4  27        193.32        191.94         1.80 o                         
   3   4  27         76.45         77.16         1.38 o                         
   4   4  27         11.05         10.91         0.84 o                         
   5   4  27          4.16          6.88         0.81 o                         
  -6   5  27          0.79          0.70         1.07 o                         
  -5   5  27          3.69          2.24         0.95 o                         
  -4   5  27         86.45         90.61         2.29 o                         
  -3   5  27          0.73          0.58         0.79 o                         
  -2   5  27          0.05         -0.08         0.52 o                         
  -1   5  27         71.67         73.50         1.80 o                         
   0   5  27        322.37        317.06         3.38 o                         
   1   5  27         14.56         16.89         1.40 o                         
   2   5  27        104.36        118.23         2.17 o                         
   3   5  27         28.02         27.73         1.58 o                         
   4   5  27         88.06         87.22         2.31 o                         
  -4   6  27         21.16         21.30         1.37 o                         
  -3   6  27         23.04         24.04         1.94 o                         
  -2   6  27        104.76        106.01         2.12 o                         
  -1   6  27         10.51         10.70         1.46 o                         
   0   6  27        100.77        111.01         2.30 o                         
   1   6  27          1.10          0.88         1.05 o                         
   2   6  27        118.64        118.57         5.06 o                         
   3   6  27        101.71        109.77         2.48 o                         
  -3   7  27         25.55         28.72         1.17 o                         
  -2   7  27         36.25         38.35         1.97 o                         
  -1   7  27          1.44          1.19         1.32 o                         
   0   7  27        168.90        171.17         3.94 o                         
   1   7  27          0.00          0.42         2.00 o                         
  -6   0  28        308.32        309.48         3.70 o                         
  -4   0  28        245.16        248.18         4.48 o                         
  -2   0  28         39.51         45.27         1.53 o                         
   0   0  28        394.61        414.66         3.31 o                         
   2   0  28        226.58        218.41         1.84 o                         
   4   0  28        115.03        120.52         2.93 o                         
   6   0  28          0.11          0.06         1.63 o                         
  -7   1  28         27.49         26.40         1.18 o                         
  -6   1  28          2.82          2.47         0.78 o                         
  -5   1  28          0.89          0.03         0.61 o                         
  -4   1  28        267.56        271.36         2.24 o                         
  -3   1  28         29.38         31.31         0.85 o                         
  -2   1  28        121.49        125.77         1.16 o                         
  -1   1  28         87.08         70.59         0.71 o                         
   0   1  28         40.54         32.33         0.60 o                         
   1   1  28          1.69          0.89         0.60 o                         
   2   1  28        720.67        689.24         4.42 o                         
   3   1  28          1.45          3.16         0.58 o                         
   4   1  28        283.81        289.70         3.68 o                         
   5   1  28         47.26         52.30         1.89 o                         
   6   1  28         11.70          6.08         1.79 o                         
  -7   2  28          1.19          0.24         0.72 o                         
  -6   2  28         60.12         57.47         1.29 o                         
  -5   2  28          2.34          2.20         0.64 o                         
  -4   2  28         87.33         88.76         1.43 o                         
  -3   2  28        179.18        177.16         2.10 o                         
  -2   2  28         95.62         85.05         0.89 o                         
  -1   2  28          7.33          7.06         0.49 o                         
   0   2  28         56.72         65.84         0.60 o                         
   1   2  28         64.24         50.14         1.49 o                         
   2   2  28        140.69        146.54         1.49 o                         
   3   2  28        336.21        347.01         2.70 o                         
   4   2  28        142.23        133.11         2.15 o                         
   5   2  28        133.61        135.57         3.84 o                         
  -7   3  28          5.20          4.11         0.87 o                         
  -6   3  28         16.12         18.62         1.19 o                         
  -5   3  28          7.98          7.12         0.78 o                         
  -4   3  28         22.35         20.56         0.91 o                         
  -3   3  28          0.13         -0.10         0.37 o                         
  -2   3  28        145.86        135.77         1.30 o                         
  -1   3  28         81.17         81.32         2.43 o                         
   0   3  28         17.20         17.22         0.97 o                         
   1   3  28         55.04         50.10         1.22 o                         
   2   3  28         37.60         32.95         0.92 o                         
   3   3  28         43.98         52.27         1.14 o                         
   4   3  28          1.32          3.54         1.21 o                         
   5   3  28        220.44        255.55         3.52 o                         
  -6   4  28          2.99          1.91         0.94 o                         
  -5   4  28        247.45        251.30         2.83 o                         
  -4   4  28          5.43          6.03         0.89 o                         
  -3   4  28         76.20         75.00         1.33 o                         
  -2   4  28          0.08         -0.13         0.48 o                         
  -1   4  28         87.32         91.69         1.53 o                         
   0   4  28        211.62        220.37         1.76 o                         
   1   4  28        466.24        479.97         3.63 o                         
   2   4  28         15.46         12.84         1.01 o                         
   3   4  28        154.30        163.79         1.86 o                         
   4   4  28         77.35         86.43         1.43 o                         
  -5   5  28        160.90        160.67         2.60 o                         
  -4   5  28         27.01         26.32         1.60 o                         
  -3   5  28        174.10        180.99         2.41 o                         
  -2   5  28         51.95         55.48         1.21 o                         
  -1   5  28          0.56         -0.44         1.01 o                         
   0   5  28        194.46        212.52         3.76 o                         
   1   5  28        131.73        147.03         2.85 o                         
   2   5  28          1.28         -0.01         0.88 o                         
   3   5  28         12.24          6.79         1.37 o                         
   4   5  28         17.21         15.31         1.51 o                         
  -4   6  28          0.05          0.70         0.91 o                         
  -3   6  28         41.01         39.45         1.63 o                         
  -2   6  28         15.34         13.77         1.70 o                         
  -1   6  28        116.12        118.60         2.41 o                         
   0   6  28          6.86          5.29         1.26 o                         
   1   6  28        206.77        228.75         3.37 o                         
   2   6  28          5.88         10.60         1.42 o                         
  -1   7  28         44.21         45.19         2.21 o                         
   0   7  28         13.94         11.03         1.77 o                         
  -7   0  29        638.97        659.00         7.13 o                         
  -5   0  29        695.09        702.01         6.66 o                         
  -3   0  29        194.73        179.17         2.80 o                         
  -1   0  29        190.13        203.19         1.75 o                         
   1   0  29        148.94        151.06         1.69 o                         
   3   0  29        335.30        351.93         6.33 o                         
   5   0  29        130.90        164.93         4.20 o                         
  -7   1  29         18.16         22.38         1.50 o                         
  -6   1  29         60.59         60.19         1.61 o                         
  -5   1  29          2.53          2.48         0.79 o                         
  -4   1  29        161.30        152.11         1.78 o                         
  -3   1  29         96.58         96.47         1.36 o                         
  -2   1  29         97.74         94.15         1.00 o                         
  -1   1  29        160.21        158.22         1.06 o                         
   0   1  29          7.90          5.93         0.44 o                         
   1   1  29         97.01         98.78         1.57 o                         
   2   1  29         65.33         64.47         1.51 o                         
   3   1  29          7.73          6.31         1.10 o                         
   4   1  29         23.75         26.24         1.89 o                         
   5   1  29        187.69        186.89         2.87 o                         
  -7   2  29         22.03         18.54         1.20 o                         
  -6   2  29          0.20         -0.39         0.66 o                         
  -5   2  29         80.85         80.50         1.29 o                         
  -4   2  29          4.16          4.97         0.69 o                         
  -3   2  29        177.71        177.88         1.57 o                         
  -2   2  29         55.11         53.34         0.94 o                         
  -1   2  29        116.66        112.69         1.23 o                         
   0   2  29         56.19         49.27         0.64 o                         
   1   2  29        139.12        129.32         1.46 o                         
   2   2  29         10.95         11.85         0.65 o                         
   3   2  29        462.22        465.87         3.89 o                         
   4   2  29          0.12          0.97         0.92 o                         
   5   2  29         33.20         31.52         2.05 o                         
  -6   3  29         67.95         66.69         1.52 o                         
  -5   3  29         21.61         24.41         1.03 o                         
  -4   3  29        140.80        141.49         1.48 o                         
  -3   3  29        133.01        129.25         1.28 o                         
  -2   3  29          0.19          0.18         0.41 o                         
  -1   3  29        160.44        161.27         1.31 o                         
   0   3  29          6.35          5.87         0.59 o                         
   1   3  29        305.54        301.13         2.31 o                         
   2   3  29        132.52        141.36         1.54 o                         
   3   3  29         36.94         35.99         1.02 o                         
   4   3  29        244.44        266.17         2.75 o                         
   5   3  29        170.51        165.70         2.93 o                         
  -6   4  29         45.98         44.33         1.52 o                         
  -5   4  29         18.30         19.16         1.23 o                         
  -4   4  29        110.04        106.42         1.74 o                         
  -3   4  29          7.65          7.40         0.94 o                         
  -2   4  29        217.35        223.51         2.79 o                         
  -1   4  29         52.67         54.69         1.53 o                         
   0   4  29         19.86         22.93         1.43 o                         
   1   4  29          5.73          6.66         1.17 o                         
   2   4  29          3.63          5.91         0.65 o                         
   3   4  29        300.61        309.24         2.85 o                         
   4   4  29          1.70          2.55         0.68 o                         
  -5   5  29          7.89          8.11         1.16 o                         
  -4   5  29         34.46         35.18         1.40 o                         
  -3   5  29         57.47         56.29         1.52 o                         
  -2   5  29         47.93         48.82         1.66 o                         
  -1   5  29          2.48          3.37         1.08 o                         
   0   5  29        212.31        210.38         2.96 o                         
   1   5  29         44.65         45.84         1.71 o                         
   2   5  29          3.31          2.30         1.02 o                         
   3   5  29         11.23         10.14         1.40 o                         
  -3   6  29         17.91         14.74         1.23 o                         
  -2   6  29        263.42        270.26         4.24 o                         
  -1   6  29         51.55         53.51         2.04 o                         
   0   6  29          4.08          3.40         1.34 o                         
   1   6  29         19.84         15.45         1.64 o                         
   2   6  29        193.98        194.62         3.25 o                         
  -6   0  30        328.06        324.28         3.97 o                         
  -4   0  30        447.88        453.19         4.71 o                         
  -2   0  30         47.24         47.71         1.31 o                         
   0   0  30        255.35        248.91         2.22 o                         
   2   0  30        155.76        150.18         3.00 o                         
   4   0  30         79.69         66.49         2.88 o                         
  -7   1  30          6.77          5.05         1.02 o                         
  -6   1  30          6.22          5.11         0.87 o                         
  -5   1  30        159.13        163.92         1.80 o                         
  -4   1  30         12.37         11.25         0.82 o                         
  -3   1  30         18.52         16.84         0.85 o                         
  -2   1  30          9.98         12.63         1.00 o                         
  -1   1  30        392.95        365.28         2.71 o                         
   0   1  30         29.35         24.26         0.58 o                         
   1   1  30         15.97         26.07         0.74 o                         
   2   1  30        477.28        458.54         3.23 o                         
   3   1  30         13.28         19.28         1.19 o                         
   4   1  30        128.14        124.36         2.56 o                         
   5   1  30          9.26         12.03         1.38 o                         
  -6   2  30         12.13         10.41         1.49 o                         
  -5   2  30          4.26          2.86         0.67 o                         
  -4   2  30        178.82        181.96         2.08 o                         
  -3   2  30          0.81          0.63         0.52 o                         
  -2   2  30         95.55         91.93         1.00 o                         
  -1   2  30        434.64        392.49         3.27 o                         
   0   2  30        316.62        306.58         2.33 o                         
   1   2  30         39.91         39.68         1.90 o                         
   2   2  30         55.39         65.42         1.15 o                         
   3   2  30         14.01         10.39         2.49 o                         
   4   2  30         42.90         49.91         1.77 o                         
   5   2  30          2.46          1.46         1.12 o                         
  -6   3  30          2.06          0.80         0.71 o                         
  -5   3  30        275.36        280.45         2.53 o                         
  -4   3  30          5.52          3.99         0.79 o                         
  -3   3  30          2.28          1.71         0.44 o                         
  -2   3  30        230.57        228.88         1.99 o                         
  -1   3  30        119.82        120.05         1.26 o                         
   0   3  30        100.74        101.67         1.25 o                         
   1   3  30          6.40          7.66         0.82 o                         
   2   3  30         38.79         39.96         0.99 o                         
   3   3  30        244.87        258.77         2.36 o                         
   4   3  30         30.43         34.86         2.69 o                         
  -5   4  30         24.96         29.93         1.27 o                         
  -4   4  30         20.99         20.51         1.13 o                         
  -3   4  30         24.84         28.98         1.02 o                         
  -2   4  30         10.48          9.05         0.92 o                         
  -1   4  30        287.48        301.17         3.73 o                         
   0   4  30        102.75        102.47         2.01 o                         
   1   4  30          0.08          0.05         0.88 o                         
   2   4  30          0.22         -0.11         0.88 o                         
   3   4  30          0.07         -0.27         0.81 o                         
   4   4  30         58.07         53.83         1.32 o                         
  -4   5  30          0.02         -0.44         0.90 o                         
  -3   5  30         26.60         27.11         1.11 o                         
  -2   5  30        112.99        123.73         2.26 o                         
  -1   5  30        350.67        376.83         4.03 o                         
   0   5  30          9.35          9.96         1.66 o                         
   1   5  30         15.38         15.45         1.74 o                         
   2   5  30          0.01         -0.22         0.97 o                         
   3   5  30        128.80        125.08         2.83 o                         
  -3   6  30         62.09         68.20         2.32 o                         
  -2   6  30         39.18         38.23         2.27 o                         
  -1   6  30         16.77         16.67         1.45 o                         
   0   6  30          2.31          3.38         1.29 o                         
   1   6  30          4.72          3.46         1.22 o                         
  -5   0  31        118.06        118.51         2.55 o                         
  -3   0  31          7.57          3.03         0.99 o                         
  -1   0  31        307.54        310.71         2.41 o                         
   1   0  31          1.73          3.77         1.23 o                         
   3   0  31         22.84         25.01         1.83 o                         
   5   0  31         62.23         68.42         2.99 o                         
  -6   1  31          5.53          7.11         0.94 o                         
  -5   1  31          7.56          9.67         0.92 o                         
  -4   1  31         41.55         41.23         1.05 o                         
  -3   1  31         63.71         66.80         1.08 o                         
  -2   1  31          1.43          1.01         0.41 o                         
  -1   1  31         71.37         71.51         0.80 o                         
   0   1  31          0.14          0.67         0.46 o                         
   1   1  31        326.02        326.61         2.48 o                         
   2   1  31         11.78         17.64         2.37 o                         
   3   1  31          0.22          0.25         0.87 o                         
   4   1  31         23.67         31.51         1.82 o                         
   5   1  31         11.54          7.23         1.43 o                         
  -6   2  31         64.40         64.25         1.50 o                         
  -5   2  31          1.04          1.46         0.84 o                         
  -4   2  31         17.63         18.87         1.03 o                         
  -3   2  31        230.60        230.22         1.76 o                         
  -2   2  31          2.81          2.97         0.44 o                         
  -1   2  31         42.32         40.62         1.09 o                         
   0   2  31         17.59         18.19         0.90 o                         
   1   2  31        125.65        141.72         1.72 o                         
   2   2  31        259.66        267.45         2.48 o                         
   3   2  31        572.82        613.81         6.12 o                         
   4   2  31        163.90        174.34         2.66 o                         
  -6   3  31          4.41          4.27         0.98 o                         
  -5   3  31         14.45         12.92         1.10 o                         
  -4   3  31         30.88         32.40         0.90 o                         
  -3   3  31         16.67         15.95         0.71 o                         
  -2   3  31         96.14         92.39         1.18 o                         
  -1   3  31        204.79        209.96         2.15 o                         
   0   3  31        129.48        129.42         1.63 o                         
   1   3  31        151.42        150.14         1.72 o                         
   2   3  31         23.67         25.92         0.97 o                         
   3   3  31          7.88          7.07         0.83 o                         
   4   3  31         11.84         15.26         2.24 o                         
  -5   4  31          4.85          4.79         0.97 o                         
  -4   4  31          0.54          0.87         0.75 o                         
  -3   4  31          0.99         -0.46         0.65 o                         
  -2   4  31         24.90         26.86         1.54 o                         
  -1   4  31        110.33        109.89         2.38 o                         
   0   4  31        131.38        144.14         2.68 o                         
   1   4  31         76.53         72.47         2.05 o                         
   2   4  31         95.61         81.36         2.00 o                         
   3   4  31         66.04         55.80         1.57 o                         
  -4   5  31         87.58         87.48         1.69 o                         
  -3   5  31          5.31          3.95         1.01 o                         
  -2   5  31         15.25         13.09         1.50 o                         
  -1   5  31         13.41         16.80         1.42 o                         
   0   5  31         53.97         48.47         1.76 o                         
   1   5  31        200.15        208.97         3.22 o                         
   2   5  31          1.09          0.75         1.17 o                         
  -1   6  31         11.93         10.86         1.38 o                         
   0   6  31          3.93          3.36         1.51 o                         
  -6   0  32         54.89         52.70         1.86 o                         
  -4   0  32          1.79          1.96         0.89 o                         
  -2   0  32         17.88         17.66         0.83 o                         
   0   0  32        465.57        447.36         3.76 o                         
   2   0  32        100.99        118.07         2.75 o                         
   4   0  32        160.36        167.65         5.20 o                         
  -6   1  32        139.88        146.64         1.91 o                         
  -5   1  32        133.64        130.19         1.72 o                         
  -4   1  32          6.99          7.57         0.76 o                         
  -3   1  32         99.76         96.63         1.24 o                         
  -2   1  32        239.73        245.15         1.59 o                         
  -1   1  32          7.39          5.03         0.56 o                         
   0   1  32        107.76        109.20         1.30 o                         
   1   1  32         10.38         20.86         2.17 o                         
   2   1  32        103.44         92.43         1.79 o                         
   3   1  32        157.83        186.91         2.62 o                         
   4   1  32         24.07         19.57         1.80 o                         
  -6   2  32          4.50          2.92         0.82 o                         
  -5   2  32          2.52          2.27         0.75 o                         
  -4   2  32         61.39         63.07         1.21 o                         
  -3   2  32          0.70          0.79         0.56 o                         
  -2   2  32          0.98          0.25         0.40 o                         
  -1   2  32          5.05          5.42         0.74 o                         
   0   2  32        191.52        195.66         2.36 o                         
   1   2  32        337.54        351.56         2.88 o                         
   2   2  32         31.77         24.99         1.36 o                         
   3   2  32         21.16         18.45         2.92 o                         
   4   2  32         47.95         52.56         1.73 o                         
  -5   3  32         27.43         26.92         1.16 o                         
  -4   3  32          0.71         -0.05         0.48 o                         
  -3   3  32        123.22        125.16         1.20 o                         
  -2   3  32        158.99        164.35         2.20 o                         
  -1   3  32          0.61          0.23         0.56 o                         
   0   3  32         31.63         34.54         1.30 o                         
   1   3  32         48.99         45.62         1.24 o                         
   2   3  32        129.07        134.15         1.80 o                         
   3   3  32         17.09         12.18         1.59 o                         
  -4   4  32        107.20        115.54         1.83 o                         
  -3   4  32          1.13          0.37         0.85 o                         
  -2   4  32          6.70          6.32         1.19 o                         
  -1   4  32         25.80         24.72         1.38 o                         
   0   4  32          3.88          3.14         1.03 o                         
   1   4  32        118.28        123.88         2.17 o                         
   2   4  32         55.59         64.91         1.90 o                         
   3   4  32          2.47          0.69         0.85 o                         
  -3   5  32         48.16         54.32         2.64 o                         
  -2   5  32         14.16         17.49         1.60 o                         
  -1   5  32         25.04         24.99         1.54 o                         
   0   5  32         48.08         52.66         2.02 o                         
   1   5  32        169.54        176.13         3.50 o                         
  -5   0  33         57.92         60.78         1.91 o                         
  -3   0  33        209.56        201.81         3.59 o                         
  -1   0  33        138.58        135.72         1.96 o                         
   1   0  33          5.78          5.33         1.67 o                         
   3   0  33         32.86         23.77         1.95 o                         
  -5   1  33          2.21          2.47         0.86 o                         
  -4   1  33          0.23          0.62         0.61 o                         
  -3   1  33         10.16          8.30         1.74 o                         
  -2   1  33          4.85          4.82         0.59 o                         
  -1   1  33        217.96        219.39         1.58 o                         
   0   1  33         36.61         39.78         1.23 o                         
   1   1  33        556.50        596.02         5.59 o                         
   2   1  33          1.63          3.91         1.32 o                         
   3   1  33         84.64         97.18         2.06 o                         
   4   1  33        131.94        151.03         3.19 o                         
  -5   2  33          0.08          0.66         0.82 o                         
  -4   2  33         16.47         16.05         0.84 o                         
  -3   2  33         16.98         20.05         0.73 o                         
  -2   2  33          1.03          0.59         0.45 o                         
  -1   2  33         78.75         76.60         1.18 o                         
   0   2  33         29.18         31.54         1.00 o                         
   1   2  33         35.48         37.16         1.06 o                         
   2   2  33         43.29         40.36         1.71 o                         
   3   2  33        152.89        143.63         3.73 o                         
  -5   3  33         23.86         22.42         1.27 o                         
  -4   3  33        100.75        105.12         1.69 o                         
  -3   3  33          9.05          6.27         0.71 o                         
  -2   3  33          2.31          1.61         0.72 o                         
  -1   3  33          5.88          5.65         0.80 o                         
   0   3  33          0.72         -0.18         0.58 o                         
   1   3  33        172.80        175.85         2.25 o                         
   2   3  33         76.13         75.91         1.34 o                         
   3   3  33          8.41          9.08         1.07 o                         
  -4   4  33         25.29         24.11         1.18 o                         
  -3   4  33        228.85        246.98         4.47 o                         
  -2   4  33        214.27        223.73         3.49 o                         
  -1   4  33        144.35        156.51         2.91 o                         
   0   4  33          2.96          2.68         1.26 o                         
   1   4  33         11.39         13.59         1.63 o                         
   2   4  33        153.10        158.11         4.48 o                         
  -2   5  33          8.65          8.74         1.32 o                         
  -1   5  33         16.80         14.73         1.68 o                         
   0   5  33         23.83         21.05         1.83 o                         
  -4   0  34         24.44         29.87         1.35 o                         
  -2   0  34          0.07          0.16         0.50 o                         
   0   0  34         53.83         55.02         2.15 o                         
   2   0  34         63.37         64.05         2.89 o                         
  -5   1  34          0.00          0.11         0.64 o                         
  -4   1  34         12.78         12.18         0.92 o                         
  -3   1  34         18.24         16.54         0.76 o                         
  -2   1  34        267.94        265.24         2.30 o                         
  -1   1  34        149.59        166.75         1.93 o                         
   0   1  34         26.08         27.60         0.88 o                         
   1   1  34          9.41         10.67         2.96 o                         
   2   1  34        119.18        121.97         2.33 o                         
   3   1  34         18.84         19.50         4.17 o                         
  -5   2  34         32.73         33.72         1.23 o                         
  -4   2  34         44.17         48.97         1.16 o                         
  -3   2  34        168.36        161.21         1.56 o                         
  -2   2  34          0.51          0.91         0.54 o                         
  -1   2  34        119.75        124.53         2.06 o                         
   0   2  34        119.01        109.44         1.65 o                         
   1   2  34        166.15        169.33         2.60 o                         
   2   2  34         36.11         39.16         1.57 o                         
   3   2  34          8.14          7.40         1.34 o                         
  -4   3  34          0.31         -0.78         0.87 o                         
  -3   3  34          0.15          0.50         0.66 o                         
  -2   3  34        170.61        180.57         4.25 o                         
  -1   3  34         29.26         27.42         0.89 o                         
   0   3  34         31.81         35.30         0.99 o                         
   1   3  34          0.01         -0.19         0.59 o                         
   2   3  34        123.47        127.59         1.99 o                         
  -3   4  34        117.38        125.27         3.06 o                         
  -2   4  34         32.53         36.24         1.60 o                         
  -1   4  34         20.60         20.50         1.43 o                         
   0   4  34        135.33        144.44         2.68 o                         
   1   4  34         46.57         47.59         1.61 o                         
  -3   0  35         30.57         29.94         1.10 o                         
  -1   0  35        104.93        105.28         2.55 o                         
   1   0  35        208.76        205.56         4.40 o                         
   3   0  35         75.36         70.32         2.73 o                         
  -4   1  35          6.05          5.05         0.83 o                         
  -3   1  35         59.61         62.04         0.99 o                         
  -2   1  35          8.00          7.91         0.91 o                         
  -1   1  35        103.50        111.69         1.71 o                         
   0   1  35         37.75         50.07         1.76 o                         
   1   1  35        268.66        275.91         3.43 o                         
   2   1  35         22.08         27.18         1.59 o                         
  -4   2  35          0.09          0.74         0.60 o                         
  -3   2  35         33.31         38.48         1.10 o                         
  -2   2  35          3.43          2.79         0.86 o                         
  -1   2  35        193.44        199.97         2.55 o                         
   0   2  35         82.70         90.74         1.69 o                         
   1   2  35         96.79        123.11         2.46 o                         
   2   2  35        119.13        136.83         2.36 o                         
  -3   3  35         73.79         75.07         2.06 o                         
  -2   3  35          5.91          5.42         1.20 o                         
  -1   3  35          7.08         10.10         1.24 o                         
   0   3  35        177.10        163.89         2.66 o                         
   1   3  35        124.42        126.70         3.13 o                         
  -1   4  35         73.89         75.60         1.96 o                         
  -4   0  36        186.51        202.98         5.53 o                         
  -2   0  36        166.16        166.55         1.82 o                         
   0   0  36         21.25         17.85         2.80 o                         
   2   0  36         18.73         13.24         2.15 o                         
  -4   1  36          6.60          8.63         0.81 o                         
  -3   1  36         30.92         37.90         0.95 o                         
  -2   1  36         52.81         52.12         1.14 o                         
  -1   1  36         64.38         71.66         1.35 o                         
   0   1  36         83.32         83.95         1.86 o                         
   1   1  36         26.31         36.52         2.70 o                         
   2   1  36        126.15        134.27         2.35 o                         
  -3   2  36          0.10         -0.29         0.48 o                         
  -2   2  36          3.17          5.27         0.82 o                         
  -1   2  36         33.82         33.86         1.17 o                         
   0   2  36        191.62        201.03         2.58 o                         
   1   2  36         34.61         41.17         2.21 o                         
  -2   3  36         83.51         86.78         2.06 o                         
  -1   3  36         46.66         47.45         1.85 o                         
   0   3  36          7.41          6.20         1.23 o                         
  -3   0  37        308.08        335.28         3.33 o                         
  -1   0  37        166.48        175.46         3.66 o                         
   1   0  37          0.86          1.33         1.36 o                         
  -3   1  37         50.74         51.93         1.28 o                         
  -2   1  37          7.29          9.71         1.09 o                         
  -1   1  37         31.90         31.67         1.18 o                         
   0   1  37          4.11          8.88         1.45 o                         
   1   1  37          0.20          1.53         1.17 o                         
  -2   2  37         12.02         12.19         1.38 o                         
  -1   2  37        283.80        303.06         3.48 o                         
   0   2  37        117.11        120.41         4.39 o                         
                                                                                
